# Supplementary material for: Down-Regulated miR-130a/b Attenuates Rhabdomyosarcoma Proliferation via PPARG
Source: Front Mol Biosci. 2022 Feb 4;8:766887. doi: 10.3389/fmolb.2021.766887 (PMC8854650; doi:10.3389/fmolb.2021.766887)
Supplement: Supplementary file 1 [file DataSheet4.CSV]

	TARGET-52-PABKLN-01A	TARGET-52-PADWRZ-01A	TARGET-52-PADYCE-01A	TARGET-52-PADYZI-01A	TARGET-52-PAEHIP-01A	TARGET-52-PAJLRA-01A	TARGET-52-PAJLWM-01A	TARGET-52-PAJMBW-01A	TARGET-52-PAJMRB-01A	TARGET-52-PAJNER-01A	TARGET-52-PAJNFP-01A	TARGET-52-PAJNFZ-01A	TARGET-52-PAJPHJ-01A	TARGET-52-PAKHTL-01A	TARGET-52-PAKLYZ-01A	TARGET-52-PAKPEW-01A	TARGET-52-PAKTCT-01A	TARGET-52-PARECB-01A	TARGET-52-PAREWI-01A	TARGET-52-PARGRN-01A	TARGET-52-PARIRN-01A	TARGET-52-PARKKN-01A	TARGET-52-PARPFY-01A	TARGET-52-PARPFY-11A	TARGET-52-PARRCL-01A	TARGET-52-PARRCL-11A	TARGET-52-PARTKH-01A	TARGET-52-PARUGK-01A	TARGET-52-PARZBI-01A	TARGET-52-PARZBI-11A	TARGET-52-PARZRH-01A	TARGET-52-PASABD-01A	TARGET-52-PASADZ-01A	TARGET-52-PASAMZ-01A	TARGET-52-PASCDH-01A	TARGET-52-PASDLA-01A	TARGET-52-PASDLA-11A	TARGET-52-PASGCL-01A	TARGET-52-PASGGN-01A	TARGET-52-PASILR-01A	TARGET-52-PASNED-01A	TARGET-52-PASRHU-01A	TARGET-52-PASVDP-01A	TARGET-52-PASWZZ-01A	TARGET-52-PASXGF-01A	TARGET-52-PASXNA-01A	TARGET-52-PASXNA-11A	TARGET-52-PASYNF-01A	TARGET-52-PASZYE-01A
ENSG00000000457	777	1121	595	314	1341	1679	786	599	603	1104	1129	1108	862	448	2268	1408	658	1652	670	925	1527	3243	891	1397	384	1792	1271	773	1010	1363	2945	743	774	2166	713	1334	1795	1261	1390	567	2146	1236	1138	1186	1313	2274	647	1432	1198
ENSG00000000460	1047	1988	605	322	988	2286	1707	617	572	2231	1654	1335	1387	286	961	1098	562	2699	1444	2131	2259	2911	1584	412	1123	353	1903	1612	1122	328	4664	1312	1909	2947	1607	2635	575	882	3099	820	3335	1837	2319	2357	1966	4616	217	1983	1466
ENSG00000000938	1762	92	264	53	228	916	50	1068	826	286	158	848	517	211	412	231	479	275	776	71	236	2739	635	1048	1876	1010	1758	1031	995	794	562	1061	81	154	409	148	808	582	1954	522	84	688	806	144	156	99	434	428	500
ENSG00000000971	2501	1002	583	114	4440	398	296	6833	45598	2631	657	14468	455	680	3213	779	79740	1058	268	257	4650	33496	1605	6959	2961	1412	2619	1098	12069	14464	3437	63412	1014	73709	9971	6174	2072	391	10350	507	2948	2174	13986	25935	1963	482	4958	1191	2909
ENSG00000001460	521	2845	983	198	703	2190	2352	902	243	4256	2371	728	2142	1095	1480	6583	2032	2260	445	623	1446	3668	1039	2246	917	2454	1515	572	2382	1657	384	908	2664	1579	669	1453	2400	1010	1704	659	7750	1220	1164	5445	1037	5427	1120	2954	1240
ENSG00000001461	1421	8229	8462	464	2685	5614	5188	5786	1515	21262	9867	1536	20229	2232	5729	121392	4495	4129	2283	1397	1369	6836	999	6663	2483	12914	4929	1781	6172	6271	1983	2812	16068	5892	2563	2440	10676	6944	3399	1199	72290	3062	2429	25492	2131	19695	3694	4253	3597
ENSG00000004455	8917	11076	8415	1806	6903	16569	9718	7406	7064	7728	7519	8652	11226	4982	6658	7187	5006	12440	13190	15683	10331	7195	11685	12152	12548	14067	20568	9926	6346	7889	21093	6740	10594	17262	11259	12601	16778	6807	20373	7078	11988	10134	14177	13005	11365	7990	7232	14175	15781
ENSG00000004487	17055	15849	10274	7264	17830	33784	13523	7194	5563	20761	19834	10833	17665	6844	34178	15081	12170	29845	18339	21141	22166	21961	16005	8554	16037	6829	28713	15543	16161	6809	47753	18246	23822	44235	20415	25791	10612	14465	32216	12546	46172	26695	26050	37465	50356	34467	4787	19168	20399
ENSG00000006555	161	2	22	0	6	4	26	28	76	101	17	294	0	0	2	130	0	12	5	0	44	397	27	3394	24	2676	116	77	70	2105	97	116	0	2	29	22	3224	2	39	37	8	30	82	11	123	2	1957	21	43
ENSG00000007341	1725	1524	1325	749	1487	2649	2156	1359	1592	1716	1900	1435	1280	768	3288	2235	1613	2385	1797	3266	2761	1528	1697	1764	1364	2057	2531	2352	2870	1652	5789	1220	1263	2888	2225	3754	2487	1862	2241	1521	3002	2351	2591	2602	1741	2605	1159	4032	1936
ENSG00000007908	295	6	18	0	9	2	6	6	61	147	32	77	3	0	68	95	123	26	4	6	319	178	139	2265	36	506	121	81	0	107	134	6	18	24	168	12	226	190	22	104	49	0	113	72	22	14	811	12	10
ENSG00000007923	4914	4359	5356	3448	2574	10876	6172	3199	4119	6682	5685	4433	6221	4736	7618	3578	1887	15616	9507	8010	6444	6549	10306	14353	6244	13982	12323	7796	8620	9943	19876	3541	11151	12284	6390	11834	19393	6001	10621	4883	11370	6167	8038	6654	6783	9401	7539	9230	10515
ENSG00000007933	34	166	30	10	138	16	41	39	94	89	56	102	0	14	118	31	516	574	20880	0	5	7127	29	161	1899	16	2034	30	44	292	37	58	6	153	38	221	11	15	2222	6	4	225	134	52	173	25	111	35	8922
ENSG00000007968	1933	861	1660	241	422	2263	2206	1086	1257	581	566	685	1892	569	1130	1006	261	1703	1747	1476	1848	2641	2850	140	1221	51	3545	1338	2270	111	7184	756	1963	2623	1578	1510	129	827	2806	1626	1323	868	2727	1142	721	1425	37	1773	1454
ENSG00000008118	194	2274	91	30	114	149	3791	36	34	1904	55	97	445	1508	2187	466	209	89	11	36	65	66	6640	667	3039	2039	158	294	321	1021	190	114	26	313	1301	931	1553	0	565	44	64	93	243	89	49	20	268	47	197
ENSG00000008128	1915	17440	11005	1717	4847	4903	1702	8117	2384	1158	1360	1415	2774	1422	2813	9526	2250	2122	6466	1712	1984	3235	1765	1863	3161	2781	5594	2080	2171	1567	8882	1271	1905	1856	1295	3591	2251	2406	4785	2904	4830	2377	2619	2042	3129	1624	1028	1712	1570
ENSG00000008130	5468	2491	1881	601	1916	13574	3392	1359	1847	4981	6680	4125	6406	1819	3891	1582	1992	11060	3975	7686	7334	9246	5014	5251	2249	3509	8250	4482	5239	3395	17257	3925	6078	10679	4387	7993	4530	7966	11503	3850	9062	6289	4476	7320	6241	8423	2021	7079	6272
ENSG00000009307	60445	83248	47239	22590	100295	135172	43322	33877	24564	61902	70724	39691	77182	26160	284340	75235	119716	84430	73800	62800	74026	93745	51181	52576	36874	40501	83397	47305	53930	40111	150778	50715	67089	131384	49099	68136	49319	65994	88687	44510	171673	76958	62913	96545	162023	113846	26937	68186	64619
ENSG00000009709	0	16	0	0	6	6	0	24	0	0	0	0	4	0	0	0	40	12	2	0	0	8	43	0	0	0	2	139	2741	8	10	8	5	14	48	104	0	0	11	0	0	174	1024	14	0	0	0	4	2
ENSG00000009724	1	15	13	66	6	0	0	5	6	6	2	0	0	17	34	0	38	4	12	0	0	12	2	0	26	4	17	0	10	0	1	0	21	3	14	3	0	2	12	8	13	14	21	0	28	12	0	10	4
ENSG00000009780	641	1775	1303	905	508	2532	1361	555	294	1029	999	846	1339	351	651	2210	301	1170	881	772	866	934	768	875	529	1097	1230	790	838	701	1702	582	1027	1245	440	848	1118	1414	1426	905	4451	982	599	831	2630	1025	493	1472	970
ENSG00000009790	427	39	34	10	370	72	51	654	598	95	121	473	50	20	105	29	22	172	62	50	91	5716	166	380	218	79	1808	847	408	663	272	665	21	45	513	110	360	37	398	297	95	315	807	4	84	10	258	104	534
ENSG00000010072	1262	1711	2032	719	1262	1265	2335	934	786	1642	2038	2157	934	1095	5930	2234	814	2225	967	1454	1918	1564	1268	1814	809	1115	2211	1374	1101	1096	3409	855	1662	2144	1093	1819	1331	1189	1857	1279	2365	1182	2300	2053	2399	1459	587	1701	1453
ENSG00000010165	3376	9421	3605	1138	6439	9417	4945	2034	1388	9588	12524	14270	13535	2833	14705	4159	1578	13928	6195	10186	9397	6337	5496	4255	3204	1955	11631	14040	3872	2842	24016	2529	8134	16259	4834	9883	2611	6044	7917	6193	20742	8319	6493	8463	10360	24387	1745	5874	7735
ENSG00000010803	2420	3398	3819	2512	3397	11532	3650	2440	2813	3673	5960	1911	7094	1710	6266	5363	4100	8813	4562	3690	4874	9040	4874	9113	4130	4655	6458	2314	5510	5284	9450	3670	4648	8996	3676	5686	7936	2688	7137	2855	9235	6526	4471	4110	4709	7452	4686	6840	4878
ENSG00000010932	51	9	11	0	475	23	16	92	91	70	63	19	44	81	30	15	1278	1753	26801	25	86	4791	172	16788	8744	15	5304	202	1093	3165	28	0	10	177	152	17952	63	43	10386	18	8	1021	474	30	129	34	12369	8	11339
ENSG00000011007	7396	7297	6513	4553	7743	16528	5957	5486	6715	7946	8775	5827	8453	3960	8271	13035	5437	8601	6778	6206	8396	15116	7055	8611	9188	5583	17096	8707	8717	6479	37116	8308	9441	17823	7368	10898	7893	12394	18165	4514	21969	9377	9450	9113	12601	10194	4481	9093	9746
ENSG00000011009	5125	1652	4955	1456	670	6148	4639	2589	2560	4859	3779	4794	4108	4493	6424	4660	1199	8343	7330	6358	5850	5146	7073	17791	5600	7479	8575	5570	4089	5738	11608	5184	8286	6830	5821	7597	8683	2612	9540	2926	5930	6506	6987	7955	3379	7318	7592	5002	7119
ENSG00000011021	2869	2519	1403	1219	3124	4977	1482	1083	1182	2197	1898	2087	1886	1022	9906	2840	5741	3170	1639	2245	3610	8846	1549	3326	1094	2264	2096	1618	6902	3220	6504	2657	1561	5155	2983	4000	3517	4944	4285	948	9810	4287	2977	2630	4763	3326	2058	3522	1945
ENSG00000014914	1164	2410	5760	772	2216	5104	2662	1275	5129	2590	2231	3643	4541	2305	567	4336	336	2005	1783	4179	1444	1074	3282	2695	3154	1212	1246	2844	11308	1627	4021	3253	529	2811	5376	10775	2569	1427	6633	4373	6737	7553	3147	1012	1188	1871	1366	1972	3692
ENSG00000016490	0	0	0	0	3	0	0	0	0	0	0	1	4	22	6	0	0	2	0	0	0	0	0	0	0	0	0	0	0	0	0	0	0	0	0	2	0	0	0	4	12	0	14	0	0	0	0	1	0
ENSG00000016602	0	0	0	0	0	0	0	4	0	0	0	0	0	0	0	0	0	0	0	0	4	0	0	0	0	12	0	0	30	2	6	0	0	0	2	0	16	0	0	0	0	0	0	0	0	0	0	0	0
ENSG00000018625	6	24	8	15	66	2	0	11	0	131	59	6	39	15	65	8	145	35	6	22	70	98	28	256	104	292	2	327	981	867	72	111	0	90	133	368	817	40	2660	4	55	922	120	155	121	28	211	32	188
ENSG00000020129	4323	5361	4140	3005	2558	15437	3344	2629	4461	6455	5794	3091	6554	3602	8154	4930	2308	13710	6506	8913	9572	6970	6566	6832	5856	8593	8250	6017	10234	4654	17390	2272	8551	8612	3876	9749	7831	9963	6781	4779	13689	6767	4407	8257	4249	7874	2861	10859	11699
ENSG00000020633	1475	1549	1825	92	2120	561	1588	3546	2331	1274	454	2275	633	87	341	131	267	867	3575	520	282	14988	22068	744	2082	146	7012	3489	5435	560	1085	4260	13940	569	819	10237	469	2750	2916	1479	3338	1878	2893	1056	1255	1247	246	2229	3900
ENSG00000021852	0	0	2	2	0	0	0	0	0	0	0	3	7	1	0	0	0	0	0	0	4	0	0	3	0	0	3	0	0	2	0	0	0	0	0	0	0	0	4	0	1	0	0	0	3	0	0	0	0
ENSG00000023572	1906	2213	2794	639	3177	2215	2251	1498	2787	2190	1133	3262	880	1262	1552	3419	874	1871	2776	2445	2258	497	1825	979	1643	371	2548	2326	999	498	2957	1236	2752	2239	1662	2021	563	858	2287	1310	1735	2243	2837	2769	1870	1606	660	2686	2516
ENSG00000023902	10813	10571	8967	8343	2585	7282	4008	8845	4123	10117	7020	4222	792	5917	15452	8405	4811	6182	8337	858	3273	12581	7432	4514	12317	1230	21265	10149	7955	2026	32038	11392	11090	8019	3951	1535	1856	1750	10190	9689	11309	12312	12353	7050	13861	9477	1737	6405	9805
ENSG00000023909	3067	9592	3970	1598	3745	5391	2507	3268	2429	4784	5221	5677	1798	1231	3240	4080	2786	7641	4913	3234	4709	3117	2625	4556	1031	1645	4230	2753	2162	2334	3413	1773	4542	2213	2068	2556	2625	1784	4905	7645	4332	3711	2761	4610	6426	3621	2020	6509	3449
ENSG00000024526	2808	8232	3362	507	6503	5988	6919	3919	2819	5223	6690	3804	4478	2065	4242	3356	1507	8302	3730	10391	8363	2177	5553	361	4409	82	5135	5714	4240	159	6749	4360	14770	6625	5380	5905	127	3552	8999	2516	4616	4316	6281	15397	7642	8859	68	7899	5764
ENSG00000025800	9658	9984	30485	3598	11527	23621	9007	10058	4824	9883	14704	8207	14817	5520	22500	32514	7027	18578	22566	9539	10875	16598	13533	17704	11920	9558	21582	9846	11995	10791	32849	9589	12342	22083	10124	13071	14040	9174	23357	12923	23363	11452	13015	15138	20263	14653	8181	10449	13277
ENSG00000026751	6087	76	237	25	692	114	66	1732	1589	255	334	4085	37	69	146	101	56	437	242	74	233	12071	869	520	1303	48	7005	3630	1943	392	1068	6345	60	84	605	187	286	152	641	1668	139	1043	5959	44	727	11	141	327	2312
ENSG00000027644	155	2	23	8	19	59	58	116	48	7	0	21	149	157	7	28	48	186	17	0	0	33	53	3411	2	21	32	0	4	1566	12	9	36	32	14	61	107	2	60	0	2	698	29	67	1	12	2186	220	16
ENSG00000027869	1402	213	225	5	247	169	1712	1396	796	192	485	2220	554	1368	538	31	65	1195	172	601	87	1888	156	275	442	338	3497	1526	1368	133	684	3049	641	39	645	247	365	11	648	335	31	1650	1939	527	67	3	62	1448	1337
ENSG00000028137	3996	530	933	406	1774	5218	592	3907	2997	1582	1434	2547	1738	613	4127	962	940	2631	1288	746	2073	13568	4472	3487	3887	2666	10559	7501	3877	3433	4664	7067	1792	1868	1147	944	3584	1719	7969	3891	3643	3150	5414	1518	3089	628	1726	2324	7540
ENSG00000031698	20019	10601	13678	4863	8018	25274	13036	5468	6882	20930	19736	16958	14683	8496	57496	12187	10624	25667	13887	23611	24957	14289	21934	18039	13692	14246	23465	18666	14800	10493	31832	14329	22147	27437	17195	23819	15965	12951	32744	13617	29119	25086	19772	27193	31982	24478	10136	34596	24457
ENSG00000033122	232	19	0	7	9	42	1198	329	105	3	2	673	4	7	14280	6	6	6	2	12	32	15	9	124	6	21	80	4	814	113	54	44	1	73	51	1	33	4	21	0	65	82	6520	5965	0	12	151	2	5
ENSG00000034971	116	48128	38378	14	9230	1205	127359	27597	24	1709	2147	23843	56220	8006	7	55838	179	75	1759	92	10976	2	117	0	175	75	3202	105468	745	34	8010	698	96	91509	2112	1713	109	17230	27	87608	156010	10040	110	30633	4085	79867	13	417	2136
ENSG00000035687	6049	7944	6408	4110	5710	8537	5086	6627	4487	5941	5811	9552	3975	2848	27705	8616	5552	7087	6902	8944	9210	4909	4507	6640	6298	7546	8444	6294	5357	4088	12551	4004	5475	8261	7848	9221	8706	3250	8451	4859	12829	6321	8474	7098	6535	6249	3029	7384	6559
ENSG00000036549	4405	6620	4183	1978	11819	7334	4194	3443	2912	5928	5843	3885	5173	2702	14221	5186	8433	7690	5357	6383	6412	10074	4150	5225	3614	4275	6016	3083	6162	4545	9258	4303	5689	7677	5035	9124	4979	5026	8245	3134	14258	8063	7569	5039	9682	8708	2850	6589	4980
ENSG00000037637	4368	3744	3400	2232	3566	12534	4708	2521	3291	4611	5617	3328	5704	2677	4612	4674	2861	8496	5620	7245	6691	9853	4850	4668	5715	3533	5639	4763	6666	4568	12164	3866	6030	10129	5068	7427	4989	4916	9136	3106	9726	7376	6648	7647	7413	5841	2272	6638	6584
ENSG00000040487	2080	1928	1865	917	866	3157	2559	1735	1479	1669	1673	2696	1683	2346	1349	2193	747	4188	4290	4992	2664	2198	1703	1456	3002	1494	4408	2248	1991	1536	3698	1820	2463	2853	2933	6396	1797	1012	4380	2412	3015	2790	2502	2896	1305	2046	1570	3365	2462
ENSG00000041988	2511	1508	1879	1017	948	2743	2424	1225	1486	2161	2323	1860	1763	1670	1129	2756	1455	2746	3307	3632	2830	1665	1939	1276	1420	1481	2912	2564	2337	1218	4412	2602	2487	3178	2105	2726	2110	1210	3465	1721	3678	2361	2383	4239	4418	2050	1106	2270	2686
ENSG00000042781	274	31	0	0	0	24	0	5	0	0	0	17	2	1	1977	3	0	0	0	0	0	2	0	6	0	29	0	0	18	27	4	0	0	83	22	6	27	3	0	0	10	2	8	0	4	0	20	0	0
ENSG00000043514	1678	3758	3264	1867	2126	3294	3564	2119	1249	3336	2748	3154	2393	1657	2136	4756	1072	4297	2269	4081	1854	3546	1531	1050	1974	1916	3665	2446	1385	952	3968	2114	2924	3857	2327	3394	1984	1937	3804	2388	6450	2948	4049	3519	4518	3788	819	3364	2326
ENSG00000044012	0	0	0	0	0	0	0	0	0	0	0	0	0	0	0	0	1	0	0	0	0	0	0	0	0	0	1	0	0	2	0	0	0	0	0	0	0	0	0	2	0	0	0	0	0	0	0	0	0
ENSG00000047410	11970	21482	11477	3965	47166	42977	12870	9876	8829	16060	18228	27416	19501	6664	42724	25069	13891	31771	12532	19113	17477	31375	18434	15828	12598	9514	20548	13012	26911	13280	48932	16958	21129	39609	20826	40083	16278	28757	39681	11754	38352	62234	22600	26845	29804	29829	8063	20778	18451
ENSG00000048707	2829	3371	2860	1293	5725	16704	2404	2843	2308	4052	5267	2627	4553	1669	4737	3834	2432	6645	3587	3558	5391	11645	2455	13462	2096	7684	4823	2130	5820	10922	11981	3276	3783	8584	3258	4822	9523	7142	11059	5111	23457	4621	4084	4730	7570	5820	5943	4907	3764
ENSG00000049089	22802	412	6287	900	1850	1464	135	1591	3551	740	256	378	2032	369	293	18811	4700	3436	6926	262	53	396	32149	2478	4242	6992	2452	1701	17469	1874	50725	22570	9246	5622	1392	1896	14714	87	4009	622	288	11634	8939	27606	995	625	1331	478	1805
ENSG00000049239	14423	8632	11455	3823	15413	58535	8076	6041	5861	10866	11158	6960	13312	4538	5084	19902	8080	22811	15815	17498	19398	16484	13975	18037	12497	10342	19486	7565	35647	10798	57617	13672	8430	37448	21277	29405	10847	21814	28896	11880	13839	25361	18748	19700	11388	13727	6474	19087	10152
ENSG00000049245	9506	4063	2709	696	4726	9574	6439	2895	3661	7058	6490	9214	6076	2959	6431	2726	1928	9693	3317	9146	7822	3838	12107	17344	6355	9780	9908	9355	6705	11060	5802	5769	9496	9616	12448	15194	16359	4921	12091	7994	3950	6626	11660	11423	6512	6321	7672	12004	12302
ENSG00000049246	2277	1580	4070	1421	2829	932	3383	1516	1515	2238	4362	787	1414	1726	4754	3239	2046	2193	1438	2381	7490	6387	2874	3041	1461	3851	2087	1467	2084	2932	5487	1190	2156	2599	2927	6297	3863	1596	6942	1655	5789	1563	2194	1792	8924	1534	1819	3168	2094
ENSG00000049247	197	46	8800	14	39	37	44	35	369	46	6	21	1432	12371	14993	6	0	96	1264	2	58	20	11	0	4	0	670	30	49	2	7	388	78	138	23	41	71	0	10	24	0	49	30	432	6	0	4	142	28
ENSG00000049249	512	26	6726	3	341	461	20	2209	227	6	95	1302	5016	1658	92	78	7	245	277	6	10	2433	848	47	474	2	2185	499	874	18	121	986	71	43	296	128	0	55	194	1150	4	481	973	28	25	0	12	163	911
ENSG00000050628	132	31	23	16	49	1415	169	62	27	70	61	231	34	73	23289	115	133	86	9	51	143	105	73	24423	34	20587	34	40	77	51822	176	44	118	370	81	58	48993	6	132	10	19	43	492	5311	82	36	23080	17	80
ENSG00000052723	6398	12434	7770	4608	9024	9726	7448	5541	6112	8347	8857	6199	5038	3190	18233	12204	9674	11631	4700	6665	10901	7563	6823	6150	7599	3912	6875	7845	10814	5202	17708	5560	8735	11601	6348	12178	5949	7658	11227	4121	20688	12379	10520	13374	12268	8709	3339	10054	7669
ENSG00000053371	10877	3333	2272	569	3680	12952	7584	1213	1345	10568	9193	8191	6179	1532	2554	2056	5477	15382	5674	23592	24136	4990	6682	4153	6760	6131	7859	12897	6143	5452	15369	5827	15029	13490	13242	34009	8062	6505	13883	5293	12473	18295	9642	24508	7762	10946	5644	15844	15875
ENSG00000053372	6478	5767	12287	4658	2853	10935	7208	7104	5466	9454	7622	5245	8408	5088	7056	10317	5029	16937	19145	14831	11070	5262	9968	3802	10167	2943	27601	9414	3985	1576	28590	5329	11504	15158	8747	18112	2568	5945	16413	9362	11242	10871	10661	11510	10688	9006	1430	10584	10136
ENSG00000054116	4280	5762	10373	4015	3302	8714	7337	7653	5001	6858	5429	5076	6005	4784	4665	13979	2738	7258	12259	8957	6221	4677	6622	5214	7792	4674	13562	5654	3201	3123	16398	3591	6426	9287	4687	6890	4956	4491	13349	9449	16098	4893	7686	6687	8180	4145	2740	6147	7392
ENSG00000054118	12811	13497	15242	3196	23631	36289	10898	8073	5831	14197	18323	9273	18461	3366	21067	20336	16658	23829	20685	15053	18273	31287	13696	16069	12150	11879	28923	12953	16679	10563	44911	11460	16192	40707	14241	21829	12123	26493	30054	11085	44419	18511	16127	21502	26370	19103	6318	20679	13474
ENSG00000054267	14398	31731	46229	9274	22529	20305	13604	22836	10011	16667	18909	21653	14720	9639	27300	51890	11125	18253	39493	19049	15764	16426	12395	11036	12112	9179	24836	13572	10007	9095	27660	10769	17654	18657	10803	15044	10720	11300	19924	16620	31471	13034	15052	16205	24127	14072	6436	13523	16601
ENSG00000054277	3470	3757	13066	2601	6092	2383	2078	3349	2444	3877	1294	3338	1624	2606	14496	5172	3226	3367	959	1076	3856	2413	2860	6508	3790	2209	3503	3041	3751	3399	2362	3820	1285	7031	2506	3889	3520	853	5526	9234	3714	4530	2153	5478	7198	3574	3266	2894	1587
ENSG00000054282	1957	3368	3295	575	2199	5442	1748	2134	1145	2192	1691	2722	2284	840	5786	8272	3676	2051	4177	1869	23798	3464	1219	3169	2483	3547	3336	2318	3262	2741	7870	1353	2807	4622	1705	2481	4292	1668	2539	1360	8092	2277	1914	2974	2480	2703	1790	2798	2818
ENSG00000054392	447	737	285	141	583	1014	692	408	341	514	183	273	324	280	2756	716	822	336	110	10	681	559	1990	2146	418	926	361	320	1102	1700	543	886	154	1370	1013	1636	2008	347	875	647	1996	993	898	990	567	799	1163	651	220
ENSG00000054523	11147	11098	23961	5246	17328	23845	7019	6168	4393	8605	11403	11077	10951	4651	54317	32590	13836	15050	13095	9821	9582	14639	6625	11555	8742	6166	16238	5708	12890	8144	19918	8977	9001	22202	9064	8449	9439	14168	22994	7338	22380	12597	13750	14216	22795	15298	6407	10777	9825
ENSG00000055070	14145	12510	13436	6533	8960	36163	12658	9606	8446	19783	15990	13040	24760	9389	14106	12326	17079	24891	25924	21867	17368	23830	18844	18512	12452	11758	36490	17399	19263	11781	58081	11188	21481	26966	14540	24824	13267	16311	36199	20796	36476	18946	19867	27757	27951	23820	8967	26570	21339
ENSG00000055732	32	0	87	7	53	7	24	8	55	10	0	10	2	13	3	49	2	5	9	4	4	87	21	1481	151	1291	8	0	154	818	262	96	0	55	7	419	2590	7	23	12	33	13	56	41	49	0	1172	4	5
ENSG00000057252	9617	8373	3626	1061	4068	22740	4942	4062	2681	4065	3168	9398	3560	2274	7175	3134	3398	7381	6941	3755	5289	5514	6075	8080	3215	4084	10935	6708	3986	4690	49398	4743	5243	8286	3466	6237	5191	3343	8971	3564	5576	7549	6426	4375	8010	5488	4234	8965	10821
ENSG00000057468	8	17	65	53	7	44	3	31	96	81	116	42	27	19	132	484	56	25	24	35	8	27	2	44	0	27	8	20	43	38	55	18	21	14	26	40	31	32	20	21	26	75	27	0	34	109	17	20	2
ENSG00000057757	3920	3040	4725	2327	2519	5941	4080	3257	3571	7355	5577	4556	3578	2403	6201	7556	4555	5168	6056	6450	9102	4111	4193	4082	6852	3110	8385	5331	3163	2408	11925	3325	5675	6398	4992	6874	4284	3968	7963	4322	9283	4389	6269	6394	6951	6094	2342	6809	6087
ENSG00000058085	32095	338	250	0	393	18	0	147	299	3212	21	4034	19	6	51	2522	337	34	162	11	120	19290	318	9389	116	6673	303	386	26	3291	2003	257	0	14	5483	9	8397	190	145	175	285	45	42	523	5136	14	4077	590	28
ENSG00000058453	1063	3762	3083	1516	1278	3219	2260	618	1002	1804	985	1242	2637	4295	1861	4510	2871	4291	4337	6419	2134	15519	3041	2600	766	2377	3043	2546	4468	2246	5370	1089	1184	5009	1163	3312	3235	2444	2869	3444	11362	1940	1492	1533	7233	2562	1213	2149	2251
ENSG00000058668	4153	12348	15058	3000	16274	45210	10140	7032	14675	20810	20996	12147	18316	15644	26635	18789	2643	23188	13765	14371	13181	29891	71975	29716	14164	11093	13707	13936	56797	18660	11425	13538	45167	35395	23477	101079	14405	31285	27571	34516	33864	62275	21615	36101	18737	14334	13764	19102	37501
ENSG00000058673	14419	26977	16304	5420	28582	32983	13925	14790	11493	19212	23133	21536	14856	9932	25543	25156	12742	24071	12483	17403	18579	25736	20112	18040	10939	11956	14864	13930	25434	15879	43149	12534	15788	35277	15449	31245	22388	19863	24384	11886	47888	28110	19185	23936	29574	31529	10208	23729	17999
ENSG00000058799	3945	2599	1175	397	1763	4822	1995	1750	1135	2958	1892	2822	2008	1651	10625	1793	1545	3309	2027	4247	4138	2734	3457	6058	2920	3684	4487	2356	2897	2830	6974	3035	2982	4275	2732	3218	4097	2535	5106	2352	6521	2969	3775	4081	3201	3124	2995	3963	3934
ENSG00000058804	7118	9448	8596	2115	8744	12461	10295	6507	3834	9979	11719	5954	10182	3521	22236	7982	4155	17902	10926	16608	14460	8331	10451	4071	6634	1884	9826	7599	6801	2298	24871	6551	12317	14258	9900	14189	2939	9876	17013	7063	17548	10527	8436	13220	18988	12999	1852	13513	9815
ENSG00000059588	12579	22963	20999	41924	4025	10277	19848	14165	5536	15070	23834	5427	12164	12269	4954	7313	4005	25048	25957	31450	26517	2094	12526	2763	4550	2910	9934	19492	4865	1792	18671	9133	21599	20655	2713	7652	3673	16035	37795	20192	33489	9652	2878	7241	43649	13877	1618	15314	14503
ENSG00000060642	1668	968	848	171	1185	1744	1766	903	1074	1383	1617	1379	1240	1142	1378	1160	934	2393	1689	3468	2771	2276	1887	2785	1443	3539	2247	1383	1579	2698	2897	1038	1893	2120	1657	4175	3307	1474	2658	1487	2004	1513	1073	1709	1053	1435	1927	2286	3056
ENSG00000060656	1297	874	1339	76	1289	1191	1705	15769	1304	713	136	931	2173	22306	5187	1503	418	22288	480	473	324	5122	1333	3800	691	4708	687	415	39023	2418	2138	1219	21868	2042	4362	17046	4306	7332	2940	1751	15825	12036	3208	2270	978	293	1865	2168	1524
ENSG00000060688	7022	3578	2092	481	3286	7673	6766	1657	1704	9510	8222	6116	6185	1801	3953	1689	2255	12310	3583	13558	11893	4235	11184	3383	3852	2134	8676	8230	5236	1957	17183	4808	10407	12874	8368	10903	2942	4218	12486	3647	11579	8296	11221	17240	9173	10458	1560	9790	8906
ENSG00000060718	558	87	65	8	21264	97	17	13943	4489	1011	58	6763	69	150	3002	261	44	4	17	15001	16	309830	568	232	4338	34	9995	511	538	114	4085	29351	0	67108	9565	2045	168	2	8765	26	28	3553	42275	450	220	26	19	90	743
ENSG00000064703	1376	3827	2558	1248	3063	2261	2742	1518	1502	2398	2758	1612	1942	1365	6575	4086	731	3935	1718	2781	2880	3899	2165	2339	1634	1406	3251	2138	3218	1670	5791	1969	2146	4591	2335	3939	2339	1477	3234	1423	7613	3082	4449	2784	3097	2774	1086	2568	2116
ENSG00000064886	248	9	31	6	20	47	2	84	846	55	27	327	9	0	7	138	15	44	4	3	32	3117	31	138	31	30	232	774	288	35	117	243	6	14	164	14	45	9	11533	101	19	154	369	3	42	7	26	15	111
ENSG00000065135	22256	20030	13315	3725	17736	36717	12484	6822	6100	20647	16668	20101	17990	4561	38142	16611	18776	25880	18387	19112	18935	16549	15377	13808	14478	5919	25154	21442	14339	7497	25365	12712	18099	28034	15604	17972	10213	14057	28937	10330	35828	19234	20051	25467	30564	22962	7085	28497	19158
ENSG00000065183	3813	7882	5490	2547	12148	15182	4664	3743	3442	6784	8933	5058	10355	3963	24799	6086	3919	12196	6736	8345	7019	6482	5643	2827	4515	1723	10206	5562	7637	1967	18420	3228	8468	14430	6304	11126	1987	10996	10971	5519	19563	8110	11200	6798	14143	8093	1222	7875	8737
ENSG00000065243	5824	5061	3360	1661	7401	11222	5037	3392	3535	4495	7263	4173	4787	2245	3972	3925	5037	7984	4127	4738	7945	6156	5953	8100	2490	6269	6344	4171	9103	6210	18390	3787	4315	10607	6098	8675	8153	7654	9369	3595	12171	7767	8087	5001	9621	4856	4258	6033	6755
ENSG00000065526	10276	13237	6174	4168	24829	20980	6922	5910	4092	12120	16094	7703	11340	5843	14700	8324	8192	26800	9318	12355	15706	25724	11398	14112	6336	14396	11740	8538	31084	15299	37967	13831	14075	25336	11245	26502	20257	16559	14394	5161	28240	20498	14000	16719	20727	25918	9866	22801	13277
ENSG00000065600	3614	2824	2087	579	1563	2538	1948	1388	960	1960	956	2689	1089	1877	20609	3566	1614	1153	975	1513	2544	1126	1903	1450	1426	651	2206	1278	1985	779	2580	1898	2338	1798	1503	1149	1410	591	2608	1530	4374	2464	2926	3805	4480	2501	782	2339	1359
ENSG00000065978	96080	109886	63743	22012	61073	74149	61702	44151	36826	75046	77182	64133	46516	43832	191640	72051	68081	101631	75452	89254	94082	54845	79070	33759	64367	28978	93295	86796	44739	21472	117915	52902	95812	90201	72895	89934	37728	37900	99442	52723	124567	101292	97511	127400	113219	77350	18098	85667	95992
ENSG00000066027	4551	2165	1310	349	2505	5823	4213	2341	2973	2818	2496	5257	1841	1718	3010	2582	2799	4627	3471	4547	6263	4648	5012	12888	1936	14396	7268	4340	3081	10748	7665	2673	4672	3932	3053	5668	15921	2492	6727	2747	936	2828	5147	3748	3263	2967	9489	3878	6152
ENSG00000066056	1253	436	998	513	714	1134	664	803	796	2508	949	964	901	376	2753	736	888	1658	596	526	1901	1594	1619	5753	783	11012	1672	1744	876	9811	3158	607	659	1611	1095	568	17451	531	809	1259	1152	578	1242	1178	1937	702	4764	1108	1322
ENSG00000066135	3850	5478	5682	2407	6590	18899	2031	3524	2050	3930	5290	2040	8085	1655	22840	7778	4663	7081	7050	4280	5521	13537	2837	3182	1838	1343	10364	2833	6011	2468	21694	2374	3431	20300	3519	5795	1948	9086	12182	4472	23836	5254	3973	6555	15041	6738	1605	4526	4427
ENSG00000066136	6573	8748	6860	3800	5238	11742	7482	7230	6237	12630	12041	6448	7183	7733	4427	9530	9028	14853	13941	13930	17322	8827	9235	9255	8727	9371	14046	9564	9724	8156	18059	7084	15624	12445	8542	19971	12152	6270	10561	5945	20188	11269	12684	17358	9730	14501	5355	13088	13328
ENSG00000066185	308	162	102	61	348	262	211	296	170	284	231	91	131	41	200	836	599	276	134	619	806	109	179	579	416	1299	126	442	1609	910	84	262	245	488	414	615	2251	194	158	186	669	285	309	390	123	214	482	199	362
ENSG00000066279	2666	9428	3095	695	11302	7284	5426	5582	4342	4457	5121	4199	3828	1294	3549	4490	2013	7047	3682	6141	7080	14604	4865	438	2937	92	6544	4527	7322	254	5485	6301	6098	12733	8827	8944	198	3201	7639	2107	5992	4123	6401	8500	5293	10516	87	7000	4640
ENSG00000066294	2205	149	1018	210	1734	1684	362	1844	1177	983	677	2162	204	143	421	844	650	1124	620	409	1535	9489	1559	346	3829	109	8770	3233	3087	640	3936	2899	393	837	789	332	200	1089	1586	1788	357	858	4308	450	934	296	122	712	2949
ENSG00000066322	13856	2817	2772	730	2461	13526	7523	2258	3252	7472	8077	14977	5832	3092	4001	3580	1037	15063	10384	13542	13929	6216	9736	14537	6595	8631	17480	11292	6905	7026	9666	8216	8000	13020	18067	6918	9514	5414	13240	3967	7442	5737	11421	15175	7994	6143	7254	11831	16052
ENSG00000066557	5171	4616	5865	2440	3499	4792	5050	3164	2731	5253	5398	4755	1788	1074	8788	6684	3880	6507	2522	3371	5374	3609	2567	3046	2512	1955	3827	3961	2877	2041	5182	2794	3856	4800	3861	3757	2795	2644	5870	1965	6397	4960	7324	9691	5646	4804	1419	4811	3829
ENSG00000067208	2677	6965	3271	1929	3932	8246	3613	2725	2138	5893	4481	3968	3627	2885	7706	2987	1684	6833	4276	6414	5928	3416	6551	4469	1881	2094	4917	2490	3592	3158	6434	2364	10719	5466	2244	5059	3263	5384	6064	4674	6824	5636	3891	6786	9016	6269	2254	6787	5365
ENSG00000067334	5469	16187	10301	3209	10360	12773	7386	7304	5346	9387	7102	6641	7998	3899	33354	11462	5984	13280	12159	10993	8627	8274	8121	7398	8209	6061	17427	7992	6173	5289	20487	5583	10574	12851	7441	10913	6816	7120	13108	10374	19017	8232	11993	9449	12393	8596	3519	9517	10053
ENSG00000067533	3391	5332	7089	1010	2932	4218	4642	3402	1717	4387	4013	7101	4303	1636	13954	6392	2922	7057	5665	3626	3028	2806	4549	3919	4076	2479	6518	4349	4062	2237	8027	2312	3799	6646	3479	6883	2869	2250	5854	2605	6362	4655	7141	4116	5926	3778	1377	5093	4267
ENSG00000067606	3069	398	1309	1014	900	2305	707	815	1068	1413	1730	2221	982	149	6074	1801	3311	121	269	656	5161	2478	1808	4768	532	4422	4263	388	1415	2874	2702	2011	498	1933	1670	2657	5136	1428	1398	377	3231	1326	1633	3878	2195	1289	3028	2433	1502
ENSG00000067704	12099	28776	7328	1073	26382	29500	16742	6355	9027	12180	16637	23194	15579	7475	35438	5687	13036	33435	13747	18543	16579	18065	15433	14483	12596	8455	20156	11804	9825	9329	37041	11350	18179	22851	15567	26325	10517	20383	38575	11238	27411	16005	16549	17898	21803	15262	7582	17782	17432
ENSG00000069248	4453	6086	3539	1033	6503	9346	4284	3060	2939	5157	7452	10064	5315	1418	23187	6188	6635	9328	4027	7984	8238	7172	6017	6029	4502	2848	7270	4839	6020	3980	10951	5065	7013	12353	6086	8298	4670	6100	10034	2800	13019	7500	7360	10000	7916	8785	2899	6193	6360
ENSG00000069275	60279	157523	247551	66436	81743	167479	76654	136710	69185	85238	73187	96973	98347	30077	112871	323243	119327	81207	204150	91614	104794	71435	68022	37057	85913	44212	135565	66056	68680	31958	191989	45881	73453	136287	64893	105920	44513	78145	136545	72366	182400	85435	99089	129614	136621	97275	21615	87944	74997
ENSG00000069424	1543	417	944	745	1134	2406	616	1744	1992	1018	1881	1625	870	336	2727	985	1075	1937	1428	1736	3349	8498	1449	1502	3034	346	6175	2410	2885	1416	3730	2376	988	1371	1351	1836	735	1393	2853	1297	1946	1751	3315	1739	854	1292	1310	2250	2706
ENSG00000069702	2330	15112	6233	896	4106	17349	2485	3380	556	4292	7058	2096	2376	10848	979	3704	2517	2567	33134	11102	3160	19463	7258	23927	1738	7950	26898	5871	10227	20541	4913	1601	21583	3652	5363	1670	9044	5084	672	4573	2599	2721	591	6470	4599	3968	11483	3630	1829
ENSG00000069712	263	426	320	143	1435	781	296	488	306	348	667	190	205	230	4705	914	599	575	298	339	466	916	206	586	213	829	310	127	1699	1040	414	664	155	975	217	603	1258	673	598	193	1500	588	333	385	257	469	444	281	185
ENSG00000069812	846	0	403	68	25	56	2	5	142	26	5	131	8	11	0	25	224	18	9	16	115	96	128	83	4	87	76	168	68	41	69	62	60	28	33	46	62	21	11	146	181	22	4	55	251	57	51	163	43
ENSG00000070759	465	106	64	23	341	514	243	148	179	254	1604	223	253	76	896	302	501	378	288	386	335	1026	1121	691	107	491	348	310	970	781	238	585	481	499	308	472	836	81	873	122	708	792	589	314	195	1928	508	776	575
ENSG00000070785	3945	3144	1949	826	2602	6843	3994	1651	1156	4636	5188	4432	2991	1092	8659	2183	1854	6593	4936	8361	6250	3016	3479	1836	3667	1671	7378	5078	2148	1023	9292	2454	7053	6649	4246	3608	1834	3248	6599	2521	6146	3494	3714	7364	6346	6130	1037	6286	6732
ENSG00000070831	29617	39527	34131	26166	19042	45353	25406	26217	19464	31843	20588	23047	19277	9406	19814	60363	35686	25825	31429	25140	27912	28958	20787	22049	34569	19258	45911	30336	24749	11881	40503	17356	21784	25478	24315	25131	21440	20744	43930	22181	52388	24274	32055	39630	45924	22178	11915	32160	22787
ENSG00000070886	8	13	55	11	39	9	14	20	10	178	22	43	26	46	618	24	10	4	12	2	4	14	89	2	141	2	22	0	6	2	72	29	6	23	115	5683	5	507	14	9	24	25	68	10	16	18	0	202	27
ENSG00000072694	1690	203	329	51	883	617	21	301	620	154	68	1649	105	93	122	445	512	81	260	54	450	11032	421	366	5050	68	477	342	5079	234	432	452	115	285	13082	45	176	276	1005	295	85	936	156	137	208	79	413	297	121
ENSG00000073754	374	0	0	0	0	3	0	162	98	94	516	35	42	38	32	6	4	693	21	1	16	91	10	10	145	8	186	4990	48	6	2	176	669	1317	184	457	0	302	76	244	0	56	305	15	16	4	4	3	4375
ENSG00000073756	768	101	262	23	228	65	46	538	150	50	60	5189	518	68	2646	2122	1067	235	56	45	548	116	197	1974	445	950	65	205	58	2978	5531	887	74	415	237	1018	591	359	360	76	31	22276	969	116	367	6	918	423	415
ENSG00000074800	214387	103142	64425	28515	94426	332569	146526	75163	117864	166865	162896	213238	186294	56361	215923	67499	136901	229416	207178	318795	172517	135320	213407	168981	282162	215356	382530	193434	119488	66384	309838	155148	179152	365924	313642	251683	214649	162170	491886	91615	133531	270431	269899	421624	253265	135402	73913	302814	246453
ENSG00000074964	694	468	1207	412	366	1829	691	550	1094	772	148	750	352	693	3082	842	865	2123	928	183	566	1312	1083	15081	1417	17980	2259	494	1499	9899	2086	1757	1639	1411	815	1495	15661	631	1193	2906	1245	1231	1456	446	1349	803	8890	705	866
ENSG00000075151	13416	33341	18935	14342	26697	30937	11936	12377	10513	14256	18587	8496	15443	11227	18221	31746	14385	20782	17356	14189	14390	19565	13114	11928	9212	12365	14652	8939	14865	6958	31678	8577	17462	23741	11271	16739	11338	17933	22280	12580	33431	15076	11688	21727	35702	22712	5655	18346	13021
ENSG00000075391	513	15322	1990	2222	3444	3132	1753	783	447	2487	2652	9217	2851	4267	15325	2594	857	4552	1203	1022	3003	9165	5586	6301	1877	3425	1629	1652	2841	5254	5029	1262	2257	2859	1849	11202	8366	2249	3296	4187	2683	8071	1746	2700	4276	3491	3196	2890	1527
ENSG00000075945	4219	4527	2102	1518	5117	20205	2077	1991	3106	18821	11890	5417	3007	582	24726	13756	4881	5807	4479	5440	18700	22631	2484	6656	5326	3878	3739	4146	5133	4507	22684	4078	3138	10091	4544	7175	6093	5373	7533	1770	18855	8067	6315	42926	15795	60539	3971	6744	6202
ENSG00000076258	220	367	163	49	238	862	79	328	351	575	348	340	107	93	47	472	295	379	449	194	369	1963	153	2263	621	1013	668	345	628	1475	658	444	172	628	210	2990	1954	395	709	269	399	943	492	555	470	466	2131	531	722
ENSG00000076321	1952	4001	2669	1361	2483	3117	2106	1995	1160	2737	2591	3123	1429	722	3796	5675	1977	2420	2489	2062	2712	4310	2212	2018	1748	2048	2577	2060	2576	2146	4293	1254	2041	3420	1732	2919	2151	2523	2171	1320	5126	3762	2324	3196	3458	2920	1159	2507	1882
ENSG00000076356	791	4090	316	187	512	634	507	698	567	1081	362	4966	1573	289	8178	12573	188	675	607	652	350	831	13656	5029	6327	4201	682	584	2436	5463	1047	302	357	1209	668	1276	4515	269	2822	238	2500	1009	1727	1026	1215	1578	2837	1034	1810
ENSG00000076864	417	177	516	388	740	2169	390	223	202	1014	519	783	629	174	4816	1064	809	1043	606	1609	864	3611	901	20132	917	42923	1852	250	525	22451	1636	808	442	1241	492	3327	44199	1381	1737	342	2270	535	369	1202	903	1567	15468	2159	493
ENSG00000077152	6246	7029	3713	804	3825	2066	6950	4391	3159	7051	4366	11729	2089	1182	7931	5084	4343	5215	848	10169	13716	2542	6165	872	4871	371	6092	5798	2401	311	6895	4863	8795	6283	5846	6505	691	1808	6964	2446	8393	4900	8171	11787	5780	8402	391	9203	5684
ENSG00000077157	1309	900	504	650	1335	2253	496	959	433	25942	1726	11136	980	400	10139	23902	1081	1218	366	472	2143	6496	999	8660	1664	4170	1630	776	2112	9375	3810	1700	913	2928	983	966	6024	5217	1825	511	53684	1901	3674	2278	9839	2708	4530	1757	831
ENSG00000077254	4703	9997	5182	1352	6786	8262	5653	5093	3847	4537	5135	4794	4438	3395	18238	9990	5459	7240	3523	4985	7151	9247	4364	9131	6376	5278	7430	3949	5441	6474	13641	4633	5918	9096	5239	7377	8802	3594	11078	3791	14046	9193	10013	7504	5838	5631	4517	8390	6234
ENSG00000077522	123	840	376	467	254	265	138	331	113	325	188	344	152	125	1085	643	185	191	178	336	159	134	263	35	86	182	88	351	83	78	196	102	255	101	46	347	159	59	35	268	478	169	2146	130	360	489	27	537	88
ENSG00000077549	41244	42821	39059	15572	13907	46296	37863	33209	24598	38265	19804	35081	24020	25509	23543	44917	36833	39838	38230	35627	35072	41872	30585	31599	40672	24368	79951	35200	27935	15570	70666	29790	42736	31801	31689	58234	28034	18227	54674	35139	53690	43504	40081	47821	42900	27805	16853	39826	39565
ENSG00000077585	1842	710	1212	603	1909	1154	969	1366	1379	1426	1067	2976	565	731	3111	1134	6972	872	506	2430	1814	4816	3264	4902	2154	2635	2322	1915	1921	3187	2269	2852	1032	879	2238	485	2465	2623	1591	2026	1801	1593	2642	1639	1860	1202	2282	2826	2683
ENSG00000078369	63244	52421	36762	16888	34539	67001	47844	23908	32102	48299	38439	40730	31659	21239	81811	56210	69496	71856	31070	52370	64251	71503	55769	53935	65301	31649	56856	37294	51655	26999	77036	40771	52832	63249	40724	55037	37406	30405	72197	30764	102229	61883	54361	86062	69982	56544	23585	65051	48357
ENSG00000078618	16264	19381	16870	8247	19917	44696	18373	15707	11711	15548	20878	14080	22726	8517	31300	22783	13943	26772	30527	26572	20253	21143	18168	11088	19533	10630	27808	17581	15935	8244	42367	15352	24833	31086	16207	21099	11168	16965	35992	19734	43818	18543	20261	22422	26669	23076	5678	21421	23231
ENSG00000078808	17043	9319	5712	3719	6635	30303	13829	7188	20726	16262	15614	15790	12444	12517	13723	5607	8372	21576	19767	26505	19168	21038	20149	25434	14868	20241	28390	13639	13282	15729	42395	19256	16775	17988	17492	26450	23392	15426	40509	12149	17220	20734	16315	17999	15050	14718	12821	20322	23486
ENSG00000078900	62	21	52	7	62	55	20	187	135	20	22	165	26	2	8	28	16	66	43	41	51	428	183	50	56	38	677	94	158	46	74	220	13	58	105	100	58	32	148	56	55	131	247	250	18	21	28	58	113
ENSG00000079277	2553	2272	1873	947	1530	4614	1916	2354	1656	2910	2355	1891	1568	773	2152	4087	2047	3903	2183	2732	5117	3984	1731	2805	3534	3526	4361	2863	3533	2097	5470	2297	2214	3331	2307	2769	3617	6686	3335	2445	2905	2840	3300	3451	2196	2152	1341	2542	3932
ENSG00000079335	876	1900	1001	522	1508	1519	1044	876	724	1251	629	795	1089	745	2773	1235	506	1956	745	2007	1447	1280	1361	4143	310	677	1180	1199	3775	1947	3222	695	1812	1098	1259	1773	1268	809	1528	497	1368	912	1675	1368	1317	1797	1967	1416	1551
ENSG00000079739	6786	4902	384	266	7134	17198	4305	1681	2158	5667	5440	6894	7428	976	21244	1252	6133	7805	3055	4786	10063	6448	14316	8801	5795	5551	8679	4782	6236	5896	13216	5513	6806	29981	7465	12776	8183	4851	10800	3037	8424	12638	7588	16042	7657	7815	4489	11231	14213
ENSG00000080910	2	0	0	0	0	0	0	0	2	0	0	0	0	0	2	0	0	0	0	0	0	0	0	0	0	0	0	0	0	2	0	0	0	0	0	0	0	0	0	0	0	0	0	0	0	2	0	2	0
ENSG00000080947	562	1004	780	195	516	1088	409	274	321	141	210	101	201	182	814	443	569	294	281	230	450	2449	268	371	177	857	348	162	1732	441	1451	388	178	1139	404	612	1020	320	841	454	888	834	569	256	515	585	238	245	87
ENSG00000081019	3661	4551	6715	2291	6036	5945	3285	6639	1990	4227	5195	4341	3735	2268	9625	12357	6984	4879	5027	4375	4154	5299	3516	3701	3399	3035	4378	2975	4872	3876	7199	3844	3874	7229	4059	6150	4252	2534	5034	3020	11530	8056	6797	4722	7395	5444	2483	4499	3691
ENSG00000081026	1295	2158	1001	507	3730	3571	1169	1542	479	2065	2652	1085	1480	568	12179	2527	1100	2611	1028	1801	2043	1721	424	3789	1050	6320	1353	1363	2824	3839	1975	964	1843	1421	1169	2674	6698	1775	2599	923	1808	2030	1870	3947	3132	3875	2471	1146	1520
ENSG00000081237	7185	401	786	185	6422	1506	485	5914	4999	1353	1834	6890	452	240	795	489	934	1937	576	451	1347	64990	1795	2122	3524	452	12836	9215	4729	2303	2104	9431	459	654	1859	1312	2316	1177	4112	2801	558	3406	9628	729	1696	237	1028	2242	6350
ENSG00000081248	75	0	0	0	4	0	0	2	2	7	0	12	0	0	27	1	0	0	2	0	4	4	0	4	0	17	1	0	0	27	1	5	8	0	0	0	50	0	6	0	4	8	102	0	2	2	1	2	0
ENSG00000081277	14	0	0	2	7	6	0	0	0	0	0	49	0	3	2941	0	4	2	4	0	15	46	6	10	0	45	6	0	0	132	46	2	4	0	36	0	41	0	5	0	4	0	22	8	8	2	64	0	0
ENSG00000081692	1665	942	1421	648	459	3285	1277	1114	1518	1585	1931	4638	2096	891	4228	1293	708	5031	5662	4382	2815	2375	2885	2163	2030	2465	5069	2481	1447	1140	6499	1558	3435	3045	2240	3684	1990	1885	3909	2867	3187	3648	3019	3347	1009	1701	712	3039	3136
ENSG00000081721	1651	2494	1641	1084	1658	2738	2283	1597	1227	2968	1738	2798	1446	593	7145	2534	1411	2957	1717	3143	3234	1532	2595	1704	1874	1358	2584	2349	2182	1241	4021	2428	2753	4066	5865	3203	1374	1033	3221	1287	3905	3644	3965	3731	2552	3737	829	3669	2112
ENSG00000081870	2310	3228	1987	889	3400	2422	5446	2605	2615	2865	3765	3572	1251	1067	1839	4028	616	2202	3048	3741	5063	1555	3107	2116	5297	1354	4197	4620	1955	1075	3355	1733	2239	3182	4121	2200	1910	1185	3209	1605	4078	1947	4704	5577	1851	2482	1105	3854	5223
ENSG00000081985	96	0	9	0	29	14	26	19	21	52	26	217	79	4	308	1	21	50	5	0	10	1294	222	61	0	43	165	38	186	104	58	30	2	27	42	75	38	4	49	92	2	126	68	2	12	16	36	8	36
ENSG00000082482	878	2363	14193	0	69	1421	80	123	29	251	6	38	6	4	10	4415	10440	0	590	11	2	14	54	14	6	236	44	28	16	4	106534	42	0	619	79	6	8	2	46	0	703	95	73	1545	89	245	12	79	35
ENSG00000082497	208	168	85	8	459	6	2891	60	36	485	40	140	140	71	2709	552	6	11	31	21	48	15	22319	1164	57	1730	468	1537	495	1109	296	302	7	495	4158	8689	3425	11	49	27	72	222	1049	492	264	12	591	55	2
ENSG00000082512	2589	2854	4032	2866	3247	2934	2540	1981	2233	2349	1935	3486	995	1934	3859	9562	1319	2409	1860	1117	3811	8820	1728	1638	1260	2830	3415	2260	2992	1584	6028	1933	1477	2924	1193	1468	3805	901	2666	2540	709	2739	2657	1872	3430	3587	1047	3376	1198
ENSG00000083444	86244	22162	13207	5866	59290	82802	47853	53746	57220	36361	25707	81239	48235	36868	26579	23724	49738	23725	82909	106063	31308	35959	74416	16451	52412	11234	85763	47748	96970	14597	157973	119077	26306	112435	65255	56296	16985	45163	98099	19567	36070	76518	40669	46213	36134	25861	8200	55127	68046
ENSG00000084070	11253	2312	5752	1092	2815	12371	3759	5013	3647	5247	3850	6422	7203	3732	9772	4561	2728	9279	7677	4971	10456	19925	11885	5317	6422	2907	12228	8964	19448	6777	36515	12004	14165	11052	3994	2614	4334	3207	7518	3822	5210	5827	9027	7987	4363	15682	2479	6448	13041
ENSG00000084072	4708	3763	3076	1522	2566	5164	6661	2485	2479	4929	4659	4367	3213	3240	2421	2755	3008	6755	5891	9206	4130	4368	6718	3689	4231	5698	6769	6379	3359	3200	8212	4832	5452	6686	5167	7202	5341	2550	6802	3283	6549	5473	6642	7623	5698	5988	2581	7819	6512
ENSG00000084073	11222	10271	9181	3982	7676	10403	9023	5307	5317	11489	10330	11891	5623	6350	9695	11979	4667	10320	9934	14507	13735	7525	11152	12279	6758	10836	10016	9906	5007	6578	13899	3679	10306	9557	7472	10985	13849	6668	11777	6821	18876	8493	10383	13690	18319	13221	5280	16565	10542
ENSG00000084623	44227	25775	33923	12791	16680	42549	43771	22053	23250	38753	38810	36333	27561	25527	30476	31177	25541	58415	58098	59083	52531	17909	40284	19318	48449	18732	60223	41905	21724	10057	66043	25873	55853	48625	38982	44711	18785	20383	63445	42135	52565	36589	40465	59134	44783	29714	10690	44235	56630
ENSG00000084628	2886	3393	1672	2997	3378	637	402	476	375	1657	411	251	603	1481	19160	1319	4306	799	435	290	722	2021	2938	100	584	14	1260	396	3326	22	2316	3098	943	3224	1513	2284	9	369	589	740	1012	5541	1685	2882	10072	5185	17	1422	382
ENSG00000084636	608	2748	325	188	3531	1056	2725	3619	538	1354	98	9443	4276	379	3479	529	689	3639	2770	4120	941	11108	10211	4996	4081	1669	11682	1855	347	4955	22232	6009	1683	10406	3571	26161	2412	12097	10397	211	153	12714	5402	1231	1635	73	3066	9433	7913
ENSG00000084652	7385	5936	4187	3322	5871	23040	7588	4041	6559	7086	6904	6858	9365	5833	8283	6452	3467	7999	11141	12635	11047	13470	9930	12416	8228	6269	16537	7568	12771	6209	23380	5434	8704	20234	8518	14796	7230	8521	14010	11636	18649	9538	9795	9989	10717	10257	5334	9196	8759
ENSG00000085433	5167	1621	3084	522	2922	3601	1704	783	900	3131	1958	2961	1713	1411	9818	3280	5081	1910	992	1586	4317	4927	4476	2051	1282	1458	2190	1400	2316	1887	1924	1702	2584	3138	1212	2184	2350	3160	3088	1365	4090	3801	2289	5085	5694	2059	1282	2333	1277
ENSG00000085465	112	305	187	442	43	88	71	70	139	132	75	49	49	257	175	622	56	63	88	43	116	72	100	511	110	541	79	60	401	206	105	143	37	100	47	166	350	27	85	54	110	238	245	41	355	120	314	69	32
ENSG00000085491	13420	4924	1825	323	3460	15563	4379	3118	732	10671	6275	14162	4558	404	15350	967	5718	16080	1809	2197	10323	6745	7900	9252	804	3201	7701	10328	6268	4603	15533	4388	3236	10757	2970	3358	5806	4012	7662	2704	7123	12140	18145	11343	17308	11628	3303	14859	5308
ENSG00000085552	24	585	394	778	391	112	58	101	24	1247	131	15	150	8	20720	1243	10	60	42	26	236	104	2	316	373	552	73	11	849	599	56	446	47	924	1077	99	1089	24	141	14	10068	177	235	894	2259	2779	138	77	218
ENSG00000085831	362	74	61	4	30	232	365	30	99	376	58	300	524	10	2966	325	78	61	29	28	49	247	1005	8769	34	3417	241	293	142	3396	345	109	7	91	132	444	2977	20	138	91	120	158	108	108	386	22	3682	259	262
ENSG00000085832	8368	9738	6565	2641	12801	17504	6112	5478	3782	7498	9521	7007	5909	2760	34529	11663	15157	12978	7340	6735	11947	22129	5267	11178	5563	8839	12389	6668	7885	10043	15520	5524	8727	11990	6918	6222	11400	5367	11215	4958	11768	6955	6594	10587	10129	10312	5652	11649	10831
ENSG00000085840	1004	901	805	169	873	3249	1335	519	405	891	965	564	2373	470	2799	538	594	2610	1254	1635	2118	2640	1999	295	1050	82	2019	1251	1177	116	5553	952	2678	3502	1468	1851	113	953	2993	750	1198	1351	2207	1741	1485	2190	84	1605	1300
ENSG00000085998	5475	2507	4687	2170	2109	7315	5214	1749	4295	4139	3707	4562	4085	2825	15062	7968	3557	7688	4012	5480	6657	7903	7653	7548	6141	7437	9209	3366	6046	5274	14212	4517	3280	9242	5858	6996	9154	4135	9325	3018	7427	6080	5377	6380	2973	5096	3524	5627	6890
ENSG00000085999	944	1563	1402	484	732	2032	2952	1132	843	1512	1304	532	2213	648	1595	1580	423	3086	1569	2417	1803	1887	2331	268	1074	188	2172	1007	1209	124	3761	1234	2063	2955	1398	2687	186	901	3727	1386	3020	1656	2203	2188	1695	2508	130	1953	1212
ENSG00000086015	9568	3322	13435	5977	5398	23625	6378	2304	5155	5823	7194	3939	6812	8207	18421	8753	5178	13360	7805	5205	8821	14049	20532	5047	4905	2978	12030	7218	17066	3084	23482	8956	9064	12548	6079	9794	4001	7829	11399	7390	8818	8524	7010	9980	9912	17198	2829	13404	8375
ENSG00000086619	623	1922	1047	194	1286	2128	1150	3308	624	1106	1872	2149	1679	1964	4048	1097	954	1933	346	597	870	6151	2718	2811	679	2631	412	904	871	2418	262	1360	1318	521	924	1298	4233	8560	522	893	292	1079	1098	2251	522	1536	1491	1515	783
ENSG00000088035	2492	2747	1613	457	2152	4340	2274	1448	1665	3208	2917	1337	1423	844	2926	2741	1680	3247	1918	5059	4369	2116	1940	2287	2267	1861	2690	2835	2219	1555	5523	2053	2053	2213	3359	3855	3050	2140	5848	1787	4968	3099	3091	3197	2937	3240	1371	3084	3436
ENSG00000088280	4064	2015	1478	1381	2761	8422	1684	950	2438	2525	3711	1328	2198	392	2640	4009	3123	3815	3320	3786	2455	3656	3457	3369	3377	2678	10071	2811	4487	3856	20495	3855	2404	12114	3744	4122	4375	4043	9439	2218	9900	4077	2824	3992	4271	3279	2687	2549	4006
ENSG00000090020	4056	5112	2161	1211	3352	12847	4875	2661	1868	6017	3969	4163	6371	2505	3968	3281	2348	6748	4631	6313	5067	9187	7169	13657	3548	12616	6323	4864	9359	11471	9286	3449	5138	4870	4083	9122	14208	5238	5504	3928	9949	5688	5133	8599	3720	7721	6827	7131	10337
ENSG00000090104	10427	3417	1182	1686	9598	6147	1939	7489	11942	3535	4529	12609	586	1140	3963	4019	3919	2686	1598	2785	4203	2762	10953	3519	12004	176	4723	10577	7627	2559	6087	17008	1507	552	2611	1464	821	1964	13460	1386	817	9775	42045	3634	9283	645	878	10954	44341
ENSG00000090273	10281	12730	7930	2047	8656	16214	12078	5905	6874	13997	12013	11318	12663	10031	17073	5363	7068	21219	19203	26692	16280	10018	17503	11317	12210	10826	27578	16288	7455	7434	35221	10065	21416	21581	13220	21800	12369	10928	34833	10584	27033	12811	18363	27170	15512	11007	6207	14423	17654
ENSG00000090432	2961	2232	1064	384	1865	6955	2931	1110	1197	2653	1972	3044	2937	1329	4777	1455	1818	5167	2326	3792	3744	6285	4797	9577	2253	4001	4842	2873	3862	5612	11358	2088	2754	6908	2638	5082	5842	3383	5803	2582	6299	3611	4373	4254	3032	3017	4233	5032	4882
ENSG00000090621	25762	21783	48330	16584	18183	31991	26376	24318	21902	16894	15464	26951	16194	13840	34643	77633	27374	25635	44977	23749	27104	25456	29243	20148	41333	16811	50271	24918	25522	12215	37860	23942	18467	36433	37556	38354	20013	19119	36563	19979	36028	27894	28679	20339	28548	15648	10210	16880	29794
ENSG00000090686	5449	15414	8238	3429	16791	14519	5776	6097	4266	7420	7207	5856	7737	2355	6489	12165	7193	8685	7626	8816	7288	13797	5849	3404	4743	4024	10800	6206	7145	2892	16792	4918	7874	13819	6361	9836	4194	10413	14510	5664	20278	7494	7828	9667	15682	8222	2090	7811	6490
ENSG00000091483	6956	8598	6574	1119	9568	14127	7663	6263	6467	8868	7119	14601	6208	1669	19374	7009	5849	9956	11913	11200	11394	12836	7645	7531	6633	7348	17067	7306	4478	4757	19481	5709	10339	21325	6961	6353	7551	6660	15607	10183	17542	5291	7264	24261	7919	6715	4698	8791	13158
ENSG00000092607	319	158	1131	3948	3123	68	160	81	895	64	989	2	2393	187	347	199	222	316	94	146	6179	830	64	129	395	6	174	442	19534	10	38	96	40	10772	1879	556	2	663	7825	5088	2523	5537	13504	28	134	3616	25	45	327
ENSG00000092621	11229	12733	18509	14768	8279	24761	6821	7067	12878	20073	14804	6116	13296	506	20754	13565	7665	24385	12169	18999	13288	3569	25584	13185	33740	13946	24348	7308	25877	11881	31186	17476	23937	27897	17449	43852	23538	11017	46629	4249	21938	33521	19570	14884	26247	20144	10143	38787	29302
ENSG00000092847	4997	5714	3815	1691	8151	12130	3890	3396	3217	4668	4836	2922	5466	2657	7935	6317	5245	6056	5585	5014	7606	11114	7068	7288	4276	4068	7376	4413	8359	5859	15950	5090	5469	17463	5021	7877	7285	9489	7931	2574	22188	5975	4658	11992	10339	13247	4297	6761	6622
ENSG00000092850	40	10	6	18	6	1	0	6	11	71	12	0	3	4	383	165	5	13	26	0	4	11	2	256	0	500	17	0	0	340	23	12	12	48	0	2	428	31	2	5	16	17	3	67	38	27	238	4	10
ENSG00000092853	2169	13457	17655	866	3468	7647	4467	8936	1319	2802	2021	1179	5553	837	2505	16490	1264	4039	8044	3817	3642	4851	4117	312	4471	162	8667	3250	1582	114	17934	1069	4378	6963	2134	3177	237	3013	8488	4727	4558	1501	2444	4206	4891	5158	65	3313	2385
ENSG00000092969	931	152	450	52	865	933	4975	201	4789	1214	1580	2068	9014	110	1185	787	577	13709	1141	94	176	194	424	3616	1024	1976	2188	943	18037	1475	1319	764	1270	1076	1412	15459	2964	23	4429	209	22314	2713	10333	1041	58268	309	826	452	8503
ENSG00000092978	2459	4060	3151	849	3209	4407	2784	2004	1033	3368	2347	3648	2879	1618	6182	3880	1504	3151	2604	3371	4196	2782	2792	2310	1716	2635	2445	1780	5500	1506	5363	1788	2599	3725	2259	3299	2926	2201	3793	1654	6092	3586	3471	4070	3416	2794	1520	3147	2980
ENSG00000094963	81	10	25	14	174	20	0	36	94	13	27	32	5	281	847	58	752	402	3944	0	36	7116	135	1025	280	1288	945	6	34	3497	33	16	4	25	122	1091	3790	0	1413	24	0	28	110	50	14	5	1178	27	4833
ENSG00000094975	15392	27924	10804	7997	39949	41363	16452	9916	11800	28249	69083	22848	15750	7377	17515	18299	8281	42008	23395	59236	17432	7961	20071	8842	25737	4825	45325	45838	17576	6140	46561	17171	39461	15386	10131	45499	7382	50019	12331	6875	39979	20728	14406	18455	63852	66454	4467	33102	31813
ENSG00000097021	16876	12166	6360	1198	6835	7717	9929	3101	6285	10747	7333	8408	7387	8345	27601	3713	12468	16483	10636	19054	21649	23464	15319	6980	7276	2056	16384	7750	6290	2833	21816	7367	19513	12294	12205	11303	2382	6864	15694	7264	29664	6142	9628	22258	11273	8749	3588	12608	8276
ENSG00000097033	8791	16054	5753	2279	10188	17452	6317	6068	5488	8051	5308	14432	7798	7561	48309	13437	10588	14252	7610	6766	10307	13603	8484	16940	5839	11668	14219	7134	18515	12226	17518	6348	6694	14952	7559	9710	14571	6270	11106	7745	12536	13216	45073	12608	11054	8646	9224	13974	14174
ENSG00000097046	2116	9228	4585	1332	4937	3982	3948	2670	2177	3800	4320	1403	2672	3162	4986	4343	1212	3988	2942	4045	4640	7484	2795	621	2748	499	3879	1903	2729	478	5660	2095	3113	5570	2437	5155	439	1400	4301	2246	8374	3495	3283	6331	5759	6097	391	3718	1741
ENSG00000097096	11	6	27	9	235	16	31	0	42	46	0	3	2	67	19	29	0	0	0	0	6	346	9	843	85	988	6	0	83	906	113	344	7	54	18	39	934	2	16	12	137	20	226	5	71	1	327	14	0
ENSG00000099260	323	316	318	107	435	305	229	136	299	529	354	303	301	118	2420	442	819	368	99	170	667	29648	425	1375	180	4229	744	1095	1133	3149	965	346	225	777	5806	8686	4832	223	802	272	430	274	3084	283	556	362	1480	439	563
ENSG00000107404	3377	2626	5408	3390	1671	5683	4693	1354	4633	2883	3898	3111	3710	5069	6230	5779	4753	6849	6975	3591	4908	5537	4637	6513	4336	5261	8303	2798	4338	5409	7682	2648	2969	5714	3138	5524	7020	3154	7370	2779	5113	4639	3050	2887	4112	5014	3739	5315	3956
ENSG00000116128	8668	10130	4723	3932	15100	15762	5158	3979	3185	7511	11797	4167	7694	3405	16160	8934	4463	14004	6775	10831	9439	20699	9662	9010	5363	5084	6789	4940	17824	6696	16281	9267	7956	23025	11767	16129	6637	5925	12204	2947	23648	17486	12631	19399	11304	23779	3955	12084	9362
ENSG00000116132	607	267	419	566	3163	47555	358	2095	5993	31592	29355	871	1613	309	4616	48405	1452	399	21551	317	45584	15771	1346	1616	2512	594	3050	9907	2092	1995	54030	1539	452	11288	5381	8917	580	538	4544	59	126	5883	14511	84471	13939	86894	571	5254	8017
ENSG00000116133	11403	7910	5928	1784	5314	3074	11625	4902	5501	9387	10693	10530	8775	8604	45744	8013	8793	20592	15300	10433	11140	7709	9300	28690	5590	21859	14328	4051	7052	8229	16576	4360	3188	7384	7465	13401	23619	5835	41678	8010	12436	8251	5464	6905	26833	6246	12962	12103	3507
ENSG00000116138	5044	2592	2794	1957	5394	9608	2843	1862	2084	3882	3706	4784	3276	2891	7214	4535	2133	6029	4449	7125	4080	6923	4299	5614	2155	2756	4306	2898	4545	3633	7450	2270	3458	6062	3495	5579	4693	5161	4699	3343	10455	3695	3821	4116	5465	3238	2704	4315	5209
ENSG00000116141	209	194	1650	38	181	480	1271	52	135	243	57	137	365	77	12993	281	123	444	45	56	94	1016	164	1491	82	1519	139	54	136	1394	123	78	43	249	110	2234	1769	30	186	89	5751	184	408	150	515	108	689	87	73
ENSG00000116147	0	0	0	0	0	6	0	0	0	0	0	0	2	0	1482	0	0	0	0	2	0	27	4	2	0	0	0	0	102	3	10	0	0	0	8	0	0	0	0	2	78	0	4	0	4	0	1	0	6
ENSG00000116151	244	263	341	66	264	1095	232	113	107	338	376	382	538	113	975	338	534	927	538	415	378	793	471	560	304	828	536	395	562	575	1813	274	583	802	371	614	1001	789	1029	292	808	412	389	560	234	386	372	457	612
ENSG00000116157	4010	871	155	241	2201	15498	1870	5921	224	3435	2126	10368	1926	120	9429	284	491	8313	2182	3166	6724	1405	6411	1968	3423	2136	5005	7753	2525	2004	13494	371	213	9944	563	456	3238	3778	11413	1093	250	313	15862	6347	824	235	1354	5091	12242
ENSG00000116161	9589	23557	15206	4330	25319	11364	12887	10126	12435	14651	14632	19423	8423	13295	21352	16033	8459	11987	14359	22383	11147	10794	10895	4030	14558	4134	19330	15970	9881	2712	27610	6479	21408	14721	12184	18350	5139	11284	24603	7745	16877	9510	14479	20853	20132	11982	3099	14671	17100
ENSG00000116171	12645	16262	15141	6882	7453	12937	14122	13103	9648	13558	11442	11439	6787	7136	14747	20916	11882	12924	11306	10010	19007	9532	8867	25296	9133	25156	12049	11197	7332	15972	16632	7484	15885	11334	10177	10210	25929	7350	15216	8446	26087	11096	15670	17800	13620	11076	15221	14087	14011
ENSG00000116183	333	20	9	22	60	13	0	50	15	903	0	283	1	4	1909	3109	32	4	2	18	6	15	24	5268	8	576	9	14	26	2383	16	195	0	32	10	326	627	5	2	16	16	108	12	208	993	0	14279	99	10
ENSG00000116191	736	5066	423	1338	1986	299	61	279	325	320	91	2503	315	74	8191	576	127	142	22	21	104	6654	2270	2453	57	1868	400	81	351	2016	10138	409	65	105	183	9710	2775	76	500	449	116	13606	896	2556	1614	121	1587	92	141
ENSG00000116194	1733	135	12	17	134	114	4	8	409	211	19	24	59	1	142	97	18	40	1	0	96	4	271	601	8	575	80	10	42	3658	2937	120	0	225	47	557	1771	5	297	25	12	4551	912	672	33	10	698	4	52
ENSG00000116198	1672	2596	2754	1649	2356	5166	2115	1556	1947	2598	2956	2412	4302	1586	3841	5151	1730	3568	2840	8917	3534	7251	2353	5359	1942	3278	3527	1853	3653	4355	5251	1299	2748	3810	2031	4008	4726	6004	4682	1618	9778	2632	2702	3352	4045	2648	3053	3818	7808
ENSG00000116199	7077	10065	6281	2604	5791	10857	5366	4167	4447	5985	6134	10504	7985	3774	37602	6229	5738	11717	7065	7612	8364	12291	7960	7850	5333	7049	9707	3622	7183	6408	37704	5698	8266	9336	5491	11566	9596	4908	12535	5912	11310	12608	7501	8776	10090	10382	4162	8390	7868
ENSG00000116205	1034	1903	1289	173	1779	5874	1330	933	397	1165	1702	858	2075	769	5281	1688	1800	2242	2579	1854	2159	2774	1490	1286	1127	597	1975	1305	1987	824	5505	1065	2213	3123	1182	2317	1021	3245	2783	1698	3648	1755	1459	2278	3137	2262	707	2493	2600
ENSG00000116209	31314	16795	8923	4177	15622	29461	13977	11947	15151	22496	26354	32922	11996	7595	35597	18638	21720	16946	19788	35118	39050	16194	16076	59416	18561	45216	21761	24327	14233	43479	32897	20995	19297	25275	24387	21448	60515	20635	26982	9342	36330	20283	23991	29347	22563	20201	35334	30888	40956
ENSG00000116212	4973	3466	2083	741	2799	7782	4493	1402	1548	4055	5599	4185	2716	1562	6424	3478	1066	6708	2889	7394	6326	3941	6218	4094	4652	1583	4845	4705	4504	2092	6922	2635	5770	7748	6254	4455	2241	2241	6757	1867	8294	4394	5146	7877	4674	5924	1772	4265	5479
ENSG00000116213	2070	1802	1473	560	877	1876	1852	882	1517	1971	1424	1311	1344	1233	771	2049	1030	2595	2055	2063	2935	2141	1923	2075	1323	1557	2453	1275	1351	1179	2327	1143	2029	1618	1322	2666	2290	877	2586	1382	4689	1666	2906	2570	1589	2180	918	2258	1403
ENSG00000116218	210	1	2	0	0	0	0	0	4	0	0	14	0	0	6	2	0	0	0	0	0	0	199	27266	0	4	0	0	0	12444	1092	0	0	0	0	0	19	0	0	0	0	0	0	13	0	0	11954	20	0
ENSG00000116219	3	0	1	0	0	0	0	0	0	1	1	17	0	6	2	0	1	1	0	0	1	5	35	16	0	173	1	7	0	78	7	9	2	1	0	9	487	0	0	2	7	6	0	0	1	0	13	4	0
ENSG00000116221	16860	11308	4217	1307	9675	21669	13052	3908	3077	17069	16579	13222	15636	5151	28100	3977	8807	30020	14614	31998	26825	9370	17665	9422	10793	5265	23165	17207	10503	5396	33484	12690	21675	26674	16709	19684	6365	9562	27967	9625	24210	15203	13863	26251	20134	17740	5253	23436	25004
ENSG00000116237	10842	18785	7769	3740	6538	22904	10050	7195	5910	12772	9788	10392	12395	6068	10356	9199	6465	19203	12619	18326	16657	13552	14812	12349	10086	9579	16079	10314	9671	7076	46375	6629	24016	17278	9586	17772	11043	13093	24222	12069	29597	10621	9987	19627	16783	15063	6058	18443	13524
ENSG00000116251	38582	45353	38429	21704	33345	32715	24703	30214	20300	29603	39878	19295	25445	23226	35261	67455	57520	43017	57894	36456	55970	13198	32924	18759	30725	21096	34062	26859	26072	13997	58545	25492	32785	53248	38240	57589	24789	21154	40526	27954	76220	63748	47260	49229	73661	29379	13162	31673	44521
ENSG00000116254	25	1	128	83	502	51	24	42	174	51	95	201	67	4	808	126	150	30	31	28	77	457	2034	151	57	142	63	56	223	260	108	398	41	115	95	3322	388	205	381	42	467	329	632	54	123	72	185	121	26
ENSG00000116260	13731	4121	2683	1808	4403	25218	5719	4037	2794	7875	8363	23877	8387	4986	32834	4003	4373	10587	7455	10818	13906	6450	8667	24596	3672	10949	8054	6124	8247	13749	20415	12515	6632	7024	5280	7950	22086	3372	9736	6171	7740	13779	8791	15013	7164	10654	10569	14574	5683
ENSG00000116266	9382	8567	29557	3449	4988	16562	11127	8798	4157	15334	5283	5816	11347	12575	4206	19899	4429	7214	7801	4569	7122	4411	14211	8707	2499	6883	5471	8618	6444	5591	13025	2549	4815	3775	3622	5007	9125	11311	7058	6532	6536	9592	10422	14046	8449	8623	4187	17437	8301
ENSG00000116273	3821	3714	2992	1490	3180	8639	4922	1970	3468	3502	3316	2706	4377	3648	5608	3793	1107	5666	5470	7370	6627	6693	5720	2332	4184	1321	6303	3419	6101	1983	12899	3728	5104	12476	3552	6468	2372	4624	8654	3946	13253	5400	3686	4600	5519	4797	1608	4391	3154
ENSG00000116285	54515	29184	23755	263	4427	128076	23380	33211	1998	1782	52203	7469	47606	2536	17500	2982	5133	18374	1319	1014	2770	901	38387	21746	2104	3892	4537	7326	6931	23529	2383	26964	2799	21676	12378	4369	13605	768	96738	76051	931	30168	11143	5381	7767	2401	2789	7351	32534
ENSG00000116288	48924	31349	26314	9829	19116	37497	57624	36909	27456	39892	41240	34221	21984	25668	21207	25150	22537	48260	65138	70217	56222	16456	45500	19714	54323	23273	53414	47632	18121	11374	77656	30272	58726	51940	42095	46432	21773	18040	64598	43340	56689	37585	59975	78073	38025	33786	12892	47041	58550
ENSG00000116299	2738	90	68	53	207	237	32	287	332	1288	89	451	170	21	15368	151	212	84	38	43	62	1464	4790	136	48	375	512	316	675	76	235	495	78	77	131	320	281	43	257	52	210	1592	828	1053	183	169	60	357	697
ENSG00000116329	60	0	1	6	15	57	0	1	0	2	90	20	10	0	277	0	109	2	8	2	0	17	112	0	0	0	30	16	269	0	655	184	37	57	56	13	0	34	35	0	3	170	116	15	254	47	0	111	22
ENSG00000116337	6109	6842	6412	2471	4945	17501	7103	5819	4003	6409	7634	8604	19520	6554	34456	7035	2805	13345	12294	20145	9673	2256	7310	5766	7159	4279	12222	8461	8544	3579	23068	6180	8286	14099	6000	14088	6093	10959	19000	5562	16029	12197	4633	11345	8978	9212	2746	12389	13607
ENSG00000116350	12943	17835	15476	10237	11144	20116	11909	10032	12633	11886	11257	6969	10046	10596	7246	25205	10914	14456	12668	11268	11685	15335	12693	12398	7438	9152	17462	10737	12634	9138	21392	10809	15422	16582	8851	17394	13817	7585	17693	7099	27877	12709	14588	14636	21297	15846	7890	16398	11345
ENSG00000116353	1691	1370	1344	510	924	3545	2288	983	876	2332	2107	1445	1701	1196	1045	1352	839	4521	2714	3220	3861	1173	2077	1688	1930	1877	2827	1825	1659	1085	3728	1405	2401	3811	2069	3727	1972	1931	2790	1814	4019	2443	2143	3408	1766	2253	1044	3648	2708
ENSG00000116396	246	42	215	132	66	127	132	91	427	338	123	123	130	118	2386	348	76	199	175	81	274	886	619	4726	298	3253	327	390	379	4980	345	376	119	339	229	427	4310	230	219	197	177	326	244	831	363	161	3801	339	184
ENSG00000116406	4796	7334	6544	469	5980	12612	3382	5459	2944	6864	7330	14023	5579	4397	12962	4781	1906	11187	4384	5754	7466	4534	6143	8594	2179	2444	4591	5359	5752	6444	12754	2825	7973	6716	4365	5595	5325	5564	8234	3879	8290	5148	6516	6454	7124	6860	4027	12259	9184
ENSG00000116455	8291	11954	8809	3682	2706	15320	8754	5713	6339	9774	8472	8531	6676	5024	17501	10479	3255	16565	10996	15312	13958	6234	11510	4626	8228	3379	20427	10838	6525	2006	23235	4534	12877	11213	7601	12695	3791	5977	19448	7772	19159	7892	13712	11898	13232	11674	2318	11502	14783
ENSG00000116459	29506	49525	12113	2149	23855	40033	22111	16029	7666	26916	26329	32210	20861	8035	33479	16410	17104	38444	30531	48137	36174	14421	32486	19893	15258	17107	42654	37428	12586	12627	51189	14404	42046	37580	25051	24622	19488	20914	37942	17335	52144	23263	29593	45739	36248	26112	11961	42787	61376
ENSG00000116473	8871	11279	8968	2684	6166	9083	7054	9224	5450	8930	6123	9108	4047	3473	9317	9959	5696	6969	7276	6679	8329	8206	6667	11167	5734	9034	11791	9833	5349	8371	9464	4667	7706	6444	6439	5242	10946	3075	8957	5214	7123	5867	10109	9518	8508	6006	6310	8018	9441
ENSG00000116478	8430	8017	10980	3550	8145	11524	19765	8753	11134	6748	11726	4389	13702	9884	4167	11406	8951	19057	16087	19691	9587	15403	18629	12459	10604	17317	23257	15323	6638	7667	42808	10824	13573	22347	7549	20731	17837	17023	24450	8673	19321	11399	11075	11656	8679	6799	6996	13610	19927
ENSG00000116489	25228	44272	34611	7723	18418	32694	26429	24743	23150	23911	21286	30873	18053	13853	16353	31380	14689	29846	19767	32752	28963	23355	21669	12348	30760	11071	38781	28728	20141	8547	39159	14938	38270	25616	21280	30252	15142	21340	36564	32049	44377	21295	32459	38845	37303	28754	6557	32836	32523
ENSG00000116497	5418	4172	2543	669	5279	6789	4368	2079	2043	3679	4152	3810	2947	2058	4844	3695	2920	5522	2287	5614	6974	8485	4788	2587	3347	2069	5272	2131	6813	2284	8526	3467	4278	9691	4499	6128	3405	5083	9461	3828	10243	5861	5294	7241	7594	5802	1639	5435	4471
ENSG00000116514	2625	930	316	88	1790	3266	1534	244	382	1518	2766	1870	1405	545	3855	275	1172	2971	288	1206	2011	5268	3178	5263	870	1753	2792	2121	3262	2420	4242	1830	2180	3251	2786	2416	4899	914	3932	1042	1802	2485	2318	1946	2769	2199	3346	2127	2583
ENSG00000116521	13074	5048	2787	863	3850	12680	7509	2347	2703	11660	12004	24640	6863	4169	16698	3393	4078	17149	8403	28258	18066	7875	10254	13103	10133	10216	14947	13615	9513	7744	25844	8828	10739	10372	12684	14880	12964	8787	17161	5138	13069	9583	10740	19053	7193	9105	6641	17670	23378
ENSG00000116525	1451	501	338	209	595	1966	680	341	503	1196	876	595	782	304	2934	941	310	2613	523	1213	1294	1826	1753	1603	405	1460	820	811	2552	1314	2906	563	2532	1027	516	1485	1783	426	687	367	4322	1355	2120	4857	1022	2813	847	1526	908
ENSG00000116539	6498	7259	6649	1835	19328	18888	3857	3672	2013	6796	10877	8847	7291	2143	13004	13138	9924	11970	6755	8216	10483	22749	6251	11010	2824	6340	7014	4973	15682	11452	20680	5172	8366	17787	6903	12114	10520	15986	7319	3326	17246	10038	7528	11253	17202	14181	6296	11234	7461
ENSG00000116544	324	160	348	808	178	4918	669	508	133	1173	1186	171	626	408	4479	1542	249	549	641	212	3398	625	1340	684	484	1815	262	825	320	430	115	329	522	338	260	521	1555	429	735	577	1480	502	169	2737	827	1905	298	3079	693
ENSG00000116560	20432	66718	40580	26691	31355	57228	23964	38192	29983	36453	25815	24607	27661	16847	52557	63790	12542	44225	43607	38005	34313	48640	37071	28334	29231	21014	71834	31328	39703	15169	102286	17697	31052	69173	35875	60398	29095	28418	60848	23705	87094	34329	53460	39596	37687	53266	10399	33788	31629
ENSG00000116574	1174	978	2761	78	1577	1741	620	7808	4215	1784	370	1235	2249	192	33637	1407	454	2021	651	762	1285	555	578	5271	1214	2164	1785	1676	3989	3180	739	1012	947	1265	1442	938	2724	861	3018	1397	7022	2007	1109	2023	1633	3475	1682	8938	5134
ENSG00000116580	2633	2942	6584	714	6433	11652	2007	1674	974	2927	3135	4446	4931	1038	16043	6444	3264	5184	2891	2771	3511	10075	2654	4670	1662	3534	3688	2360	6602	3861	12822	2967	2921	10077	2692	4431	4522	5606	6488	3339	8948	4488	3868	4403	5834	5630	2271	4193	2470
ENSG00000116584	5745	4463	9968	3101	4242	15828	3421	3416	2062	3681	4257	4486	4910	3127	14437	8844	5446	5303	4008	2561	3619	11976	12233	5697	4915	8781	6268	3371	10670	4893	15351	6465	3577	7977	4698	6842	8165	2177	8057	5479	9934	8328	12906	4790	5745	6115	3408	12024	4378
ENSG00000116586	12519	4480	5088	1317	3467	7950	10626	3804	5750	8175	5690	18146	2668	4128	6232	4854	2438	10065	6416	16372	10749	2531	10505	6396	11013	5268	9682	11302	4992	3389	11548	4488	8394	8760	9140	8794	5889	3675	10669	7869	8781	5504	8185	13497	4325	4825	3833	11368	16053
ENSG00000116604	5641	4852	6013	2052	6704	15592	4188	4244	4088	7583	9270	12650	7989	4780	14631	6733	6657	16867	8607	10843	9085	16160	7670	11640	6294	6211	6861	6174	15134	10487	15970	7759	18580	11875	6998	12137	11164	6077	6654	4771	12142	11753	9236	13058	5880	12198	6164	14251	11028
ENSG00000116641	8484	8871	2322	783	16363	13345	3659	1696	2406	5468	7453	8583	5877	1519	27436	5088	20845	12479	2097	6215	6976	13413	6826	5858	3221	3200	6398	4310	9637	4050	10157	8835	9030	19193	6708	9004	4686	5694	12667	3020	11926	15932	6661	16439	12720	10401	2820	10935	5832
ENSG00000116649	60533	53303	31815	25957	17492	55491	46424	32235	36918	59452	51548	52757	37149	41079	31083	24502	27469	79883	95078	82984	78544	19351	50826	13333	80086	6955	80022	55680	29948	5818	79359	33261	81501	42038	55297	88885	6915	24046	68745	40335	56233	56243	55989	99923	40219	44871	5768	74714	90192
ENSG00000116652	2	4	4	12	8	29	11	1	2	8	5	0	3	1	67	24	16	7	8	0	9	31	0	12	0	24	0	0	20	13	31	10	0	27	10	14	15	6	10	4	41	27	2	4	8	15	6	7	8
ENSG00000116661	2254	198	1034	163	1170	1270	565	895	3696	1399	1287	2852	276	920	1404	1075	4598	377	340	387	733	3610	5904	3023	1834	10412	2315	514	1113	1714	520	3120	301	634	4918	10410	6521	108	22716	1180	4992	3582	2635	1232	1063	449	964	1228	2335
ENSG00000116663	2252	1443	849	948	755	801	1351	800	2317	1993	1347	1415	617	778	248	2078	1303	2216	1960	2580	2314	2976	862	1058	3353	1211	3146	2665	2355	882	1447	1543	1092	1381	2265	1114	1117	1543	3672	1671	4412	1345	1778	2375	2433	1451	649	2085	2520
ENSG00000116667	597	1434	823	2244	1293	17088	180	1469	512	2500	539	2439	330	341	17302	2238	1217	251	2295	120	912	1934	508	3074	893	3438	1055	4384	731	3837	1188	654	543	565	1440	1173	4175	197	1054	2675	1286	570	761	14985	9901	1179	1560	10819	1647
ENSG00000116668	904	854	728	127	1793	1883	512	255	281	723	971	1198	813	421	4041	1080	1288	1091	442	627	1038	1144	819	1030	435	745	622	673	1296	903	1023	578	699	1597	737	961	1212	541	1533	470	2407	992	1223	1223	892	1233	644	936	639
ENSG00000116670	8709	1120	2125	766	1343	8257	5890	1524	1903	5433	3949	6553	4171	2937	5159	2290	3164	6184	3925	5234	8671	3001	7250	4390	4450	2205	11428	6457	3123	2747	7601	4949	5774	5392	6226	5392	3007	2707	11153	3096	3699	5012	10999	12041	4370	8550	2734	10784	7211
ENSG00000116675	333	33	25	5	443	22	18	15	113	197	204	185	40	4	41341	15	212	22	29	19	32	145	303	1411	163	1157	12	5	85	1489	44	26	8	91	112	1991	2507	9	57	18	270	1459	376	26	131	41	905	59	8
ENSG00000116678	5747	274	438	259	1261	1209	265	473	575	1341	939	1336	422	201	1146	1448	1855	350	154	259	919	1669	641	6137	850	4982	319	1058	814	4613	1163	997	291	1525	1040	1893	7195	628	664	218	1066	4099	3759	1158	845	453	2959	948	746
ENSG00000116679	10261	12806	9032	4367	11106	13933	5239	6345	7654	10091	10749	15231	7158	4410	45058	22173	9425	8498	5805	6354	7243	11823	6709	86688	10247	39110	8053	8997	12677	45806	13192	15675	6748	15208	7206	9534	121088	7967	91696	4634	22389	18936	9631	12190	14917	15041	43488	10863	10448
ENSG00000116685	13943	5652	3756	2105	8026	13393	7464	6991	5953	9345	8501	13703	9161	4171	6755	5623	4683	9983	15585	18404	9798	9262	10266	12224	9163	10951	20269	8265	10740	8353	18557	15834	9067	15012	10787	12438	13187	4147	15111	4746	9065	12818	12658	11097	13009	7702	6672	10967	12284
ENSG00000116688	6631	9489	6235	2049	6198	22410	6719	5449	4128	8154	6456	6180	9914	2781	11702	7920	6050	13253	9382	8756	7900	15398	9266	13186	6309	9304	15134	6546	7446	9673	23869	5186	11830	16876	5153	11064	11479	12618	12119	6223	16619	8137	7640	10786	12546	10401	6960	12054	10365
ENSG00000116690	45	907	2426	64	2336	60	23	1322	100	986	18	263365	10449	38	4	131723	6	834	1032	511	254	62	1084	333	0	0	37	0	250	1775	7	78	150	432	2714	1100	0	4	126	101	635	5000	2253	3618	481	4	59	175	476
ENSG00000116691	3955	831	3371	3513	881	2983	2871	1079	2664	7089	2738	2494	1332	3407	2794	4108	1605	4562	2976	2762	4378	2719	3027	3212	3174	1771	4884	2819	3519	1759	3937	3203	1639	3656	3452	3554	2455	1254	6076	1738	4452	4460	5356	4027	4607	2712	1535	3813	2722
ENSG00000116698	9149	7860	7067	5429	12670	30507	6451	5923	4727	11343	12271	10090	12852	5726	40554	9323	9490	17731	9168	9538	13821	21430	10753	14138	6436	10954	14008	9628	15881	12607	30495	7330	14989	18795	10125	13104	15254	14923	17584	6191	23673	11712	10825	17358	18439	25444	9012	15597	14043
ENSG00000116701	1368	188	343	82	871	975	201	1034	619	401	223	1189	836	177	625	386	662	545	903	244	597	2129	668	629	1815	165	3662	1520	590	510	1090	944	337	330	389	195	207	812	2564	631	212	499	1038	531	929	142	247	729	1715
ENSG00000116703	0	0	0	0	0	0	0	0	0	0	0	24	0	0	0	0	4	0	0	0	0	0	0	0	0	0	0	0	0	0	0	0	0	0	2	0	0	0	2	0	0	2	9	0	0	0	0	0	0
ENSG00000116704	3645	2595	2266	670	3345	6939	2251	1587	1175	2031	2661	3318	3682	1212	2040	4105	1212	5849	2981	5317	4390	3806	2994	3104	1342	1614	3813	3360	2710	2820	8241	1561	3607	4844	2289	3813	3048	2848	4240	2827	2935	2968	2818	2574	2855	3091	1836	4025	6529
ENSG00000116711	296	59	183	33	185	105	120	435	166	181	77	1374	210	63	228	217	173	186	70	51	209	605	144	913	275	1588	396	385	144	1581	12834	352	52	258	455	1859	2926	37	459	86	55	7058	869	107	243	59	698	95	494
ENSG00000116717	2203	1214	665	63	1433	759	1641	401	908	876	365	5103	421	617	10683	941	14500	355	263	177	1002	530	3119	6901	1409	6995	1442	731	2120	6260	1896	1112	463	2007	20878	2911	6668	264	1180	10487	391	1494	2953	1330	1015	621	5161	1202	1088
ENSG00000116721	0	1	6	0	0	0	0	0	0	0	2	0	2	1	0	0	0	0	2	10	0	0	1	0	0	0	0	0	48	0	0	2	0	0	3	74	0	0	2	8	0	25	69	0	0	0	0	4	0
ENSG00000116726	0	0	212	14	0	11	0	5	2	4	0	0	7	0	0	14	0	2	25	134	0	0	19	0	18	0	5	0	31	0	4	13	5	0	0	189	0	12	8	41	0	38	228	248	8	0	0	4	44
ENSG00000116729	842	220	441	106	657	521	5906	605	635	1774	608	6853	478	175	3165	1599	703	426	197	252	1080	1318	6420	21824	10160	9569	1837	1025	3587	13839	1728	929	207	2631	10358	2801	19446	213	13102	1140	1922	462	4032	4718	1640	351	11844	1631	1143
ENSG00000116731	4697	6600	5902	2711	7119	8457	3315	5257	2751	5895	4786	3782	6128	2294	7075	11086	2276	7623	4211	5454	6312	15958	4875	6882	2992	5861	5140	3154	9097	6768	10219	3167	11154	9210	3996	5320	7416	8932	4242	3415	11653	5517	6387	6660	8949	10133	3718	8080	4671
ENSG00000116741	6443	1510	973	547	38349	2154	896	4514	36518	20471	1737	10104	1044	996	39014	64721	2116	2700	5001	886	3217	1860	21929	6331	5866	22598	1514	17925	2631	8382	853	14049	21349	4319	2508	29647	18945	470	34178	2106	458	145684	83731	61160	3671	703	2561	1799	16184
ENSG00000116745	3	0	0	0	0	0	0	0	1	2	0	0	0	0	12	0	0	2	0	0	4	2	0	4	2	5	0	0	2	0	8	4	0	8	4	6	4	0	2	0	2	6	10	4	0	2	0	0	0
ENSG00000116747	6471	7725	24392	3317	10408	9700	4797	8330	4596	8205	6798	9204	5812	2610	15858	49516	9092	8283	12910	5358	6809	7297	6316	6606	6200	4017	10151	5788	6922	5203	18004	4792	7704	7821	5055	9801	6048	5238	13489	5716	15171	14913	10575	12154	14042	7198	3560	8075	6725
ENSG00000116748	92	0	8	0	0	0	0	4	7	2	0	32	0	2	23	16	0	1	0	0	4	12	32	47	0	4	9	26	16	14	12	16	4	6	0	6	0	0	0	8	0	4	231	0	0	0	4	0	0
ENSG00000116750	2731	5347	3241	817	5930	3776	5217	2513	2068	4780	4929	6589	2433	1544	8330	2936	2515	6095	4167	5213	3773	3132	3946	2008	3129	2415	5126	5631	2219	1524	7640	2833	6777	5332	3598	5396	2616	2156	6479	2306	6856	5551	5036	7664	5707	4821	1099	5242	4624
ENSG00000116752	4411	9415	6827	1516	6073	4328	6517	3983	2527	7415	5218	5325	3016	1813	10357	7683	6193	6763	4542	7680	7057	3339	5044	4990	5499	3835	6499	6264	3153	3029	9815	3154	5631	6140	5559	5860	4746	2776	6097	4197	15497	4320	8417	9087	5311	4735	2259	6193	6440
ENSG00000116754	27903	87119	95054	20197	29204	42593	20246	93019	18304	22076	19207	19389	22521	10831	33379	178190	22320	24931	56179	25687	25435	21382	19797	19188	31546	19857	36075	22244	28828	14591	51496	16591	26010	29539	19756	35998	27228	14020	34671	22804	40051	33410	33273	31567	49501	35813	12782	24709	24080
ENSG00000116761	347	176	139	117	760	580	281	288	274	427	1849	576	219	139	2062	332	412	1213	474	484	529	206	121	820	184	1025	281	516	344	661	77	426	161	813	310	587	1312	59	672	80	740	396	895	2400	161	601	686	229	433
ENSG00000116771	344	323	16	68	251	153	711	228	62	245	127	327	204	3	220	221	27	569	295	893	75	899	1154	1942	479	124	563	238	24	1502	337	87	101	338	208	14	193	71	706	306	230	37	141	286	610	46	1721	226	462
ENSG00000116774	15489	3228	555	1926	5436	49988	737	35498	13066	39855	41175	29356	440	1476	1900	5159	2027	44598	8367	28644	30016	1077	1548	2077	17395	1830	21364	19941	5585	3458	104481	4872	564	44758	3346	40730	3345	42148	83844	463	30125	49329	43695	9613	4902	30559	2003	15985	15661
ENSG00000116783	397	128	87	69	307	402	86	115	50	345	475	369	144	64	194	116	171	471	140	401	505	338	270	314	152	220	190	350	480	252	654	249	295	715	372	568	344	314	256	127	699	531	802	586	225	454	199	465	358
ENSG00000116785	0	0	2	0	0	0	1	4	20	0	0	1	0	0	173	0	9	0	0	0	0	14	0	24	0	3	0	1	13	20	1	11	0	5	4	1	6	0	2	0	0	0	0	3	0	0	5	0	0
ENSG00000116786	5778	2865	4907	2639	3715	17641	8080	2578	4037	5445	5656	4874	7126	3653	10404	5882	5327	17077	9779	7808	9231	13813	8872	11625	6834	5069	13221	6508	10190	8337	23950	7574	8352	12329	6665	11811	8489	7202	15522	5761	10214	9551	9490	9006	5936	9705	5720	10429	9247
ENSG00000116791	9541	4035	10948	3296	2019	5126	6937	4387	3936	9167	6280	10239	1370	5052	2518	13360	2560	5941	2128	3507	7630	7348	6331	22250	6194	26829	4261	8146	2761	12216	7245	2753	7740	6701	5200	10668	32181	5315	9794	2418	5013	6543	6951	8737	6890	7551	14753	7911	9465
ENSG00000116793	1845	3401	2277	1017	2257	2589	2576	2140	967	3475	2282	2070	1602	1364	6235	2987	533	4873	2095	3310	3234	1425	4288	2993	2085	1384	2568	2469	1520	1702	8725	1580	2953	4569	1511	1787	2213	1478	4972	1964	4528	1875	2348	3856	2828	3492	1672	2569	2667
ENSG00000116809	3619	2834	2383	1902	1707	7188	2573	1203	1762	3754	3374	1981	3293	2327	4295	3754	3073	5465	4116	3725	4214	5889	3461	3005	3406	1881	5099	3160	4771	2284	7454	3984	3164	6599	3070	4122	3006	3231	4868	2029	9790	5146	4409	6212	6822	6508	1778	3504	3624
ENSG00000116815	732	726	628	116	1586	282	568	514	1179	943	164	1545	136	102	858	1616	173	292	163	151	2037	807	639	3036	1645	1824	1892	568	934	1504	741	522	119	478	341	434	2067	112	621	1030	324	938	2320	827	679	296	1231	996	343
ENSG00000116819	217	73	21	14	265	39	8	9	39	53	63	20	69	16	18	71	53	95	93	43	60	323	49	42	44	240	128	100	97	38	1297	27	47	109	87	48	195	85	109	58	28	67	97	12	80	77	47	132	51
ENSG00000116824	2242	88	102	1	1029	3	50	1812	2956	221	355	3316	0	27	26	58	69	862	84	65	160	10541	610	279	838	43	12897	4187	3092	437	629	5608	76	69	1056	506	688	41	1259	1245	382	1491	6986	4	199	8	92	49	2612
ENSG00000116830	1544	3343	2968	1193	2554	4337	2312	1588	2447	1892	3500	1620	2266	1149	12652	3527	1224	4741	2139	2144	3461	5392	2128	1424	2982	1014	3907	1386	2976	1286	5623	1551	2578	4548	1981	3540	1217	2934	4345	2606	7204	2697	2560	4068	3370	2658	756	2729	2818
ENSG00000116833	487	317	81	42	2503	292	88	360	131	236	356	1236	113	78	311	547	176	132	252	580	170	317	178	375	180	1294	487	327	519	478	294	854	66	98	4565	4429	1164	84	123	67	116	284	917	262	223	165	162	297	244
ENSG00000116852	518	55	384	183	183	382	59	618	346	254	262	219	177	303	31096	492	158	321	97	107	159	14380	210	551	299	219	1231	472	779	492	631	851	193	496	330	116	351	89	367	308	866	844	841	287	485	2063	201	467	441
ENSG00000116857	13682	4284	6591	3590	4460	18617	10699	4141	5375	12260	12253	19377	7891	7749	26028	11686	7223	14178	16630	16729	13395	9830	10458	14909	12175	12897	12971	11137	6396	9189	25225	10115	10438	14825	10702	12276	13799	8007	19310	6743	15210	14420	15078	16564	10227	12370	7438	13820	14540
ENSG00000116863	2985	1820	2154	1563	1121	3223	2757	1826	2471	3653	2174	2965	1802	1466	1861	2820	1898	3658	3651	3102	3210	4024	2739	4090	3802	3041	6355	3497	2330	1935	5189	1940	2523	3620	3593	5776	3619	2357	4670	2775	6870	3375	4345	4694	4006	2082	2066	2994	2950
ENSG00000116871	13916	7552	6025	2417	5517	34306	9865	5495	6228	15828	12617	15064	15283	5181	13500	7247	5855	22706	12116	19626	24055	18681	18291	15730	12279	5983	26082	10384	23085	6939	36855	14235	14724	19415	13713	15005	8462	15142	25600	9186	21780	18856	25248	24378	14057	15373	6516	18002	22419
ENSG00000116874	3314	3333	3550	654	3262	4740	3169	1876	1138	3496	5913	2861	3503	2269	5470	3038	2428	5662	4648	6508	3355	2497	3434	1782	2519	1871	3869	4190	4457	1956	4559	3504	4965	5250	4206	5398	2680	2628	3266	2105	7671	3827	2987	6435	5436	5129	1667	5213	6432
ENSG00000116882	0	0	0	3	0	57	0	3	2	0	14	0	4	0	1	9	3	1	3	0	1	17	0	1101	0	38	5	0	0	1299	0	1	2	3	0	8	92	3	0	4	0	8	14	5	2	8	1393	8	0
ENSG00000116883	640	1109	223	319	290	564	379	412	381	330	114	238	134	456	322	420	122	217	814	710	96	1256	349	504	199	724	503	305	448	588	374	286	115	373	392	723	912	110	1085	156	932	502	419	182	159	203	433	613	418
ENSG00000116885	483	310	230	133	466	1255	897	224	216	807	804	862	300	163	1407	677	392	1027	1023	1604	853	382	649	1536	537	1592	794	686	476	1078	1012	560	568	1425	643	733	1906	682	1135	290	2280	717	625	1859	445	409	789	809	758
ENSG00000116898	12991	12354	22266	8841	5519	13155	17747	12331	9694	13852	11154	10145	7316	8025	7473	19842	7556	18600	28805	15476	13833	4932	10928	5915	17071	8058	21647	11987	6041	3575	16994	7321	15259	13743	11902	12234	6244	5356	18535	13356	19876	8919	11874	19684	14542	10279	3660	14880	17434
ENSG00000116903	1000	1691	1351	249	1367	1692	1175	821	698	1306	1677	2817	1040	627	6624	873	939	1998	1197	1828	1308	2904	964	2123	787	1619	1854	1574	1520	2297	2630	1086	1831	1838	1048	2254	2044	1395	1943	1106	3390	1813	2259	1684	1763	987	1084	1644	1645
ENSG00000116906	7830	15415	7387	2675	8093	15379	6831	7089	3910	9360	9225	12637	8297	3512	20740	9440	7742	14551	10272	10122	10316	10259	8120	6547	7595	4612	14403	7484	6151	4327	19691	5522	10004	14134	6496	9593	6056	8069	16331	6625	15738	8125	9530	12017	16857	11703	3506	10901	11392
ENSG00000116918	5698	5574	7123	1639	4839	9068	5004	4555	2371	6391	6213	11510	5866	1623	13481	7516	6694	8577	10649	7075	7066	4684	5736	8851	4283	5672	9482	6629	2717	4737	12547	2880	8647	7762	4741	5732	7218	4311	6872	4299	9481	6497	8782	8126	6288	5543	3910	8548	6955
ENSG00000116922	2352	5948	2607	1879	3495	3389	2860	1717	2453	3946	4535	2120	2043	2270	3538	2410	3365	5692	3926	3262	4813	3019	2942	2136	2084	1490	3413	2389	2029	1509	6633	2436	4459	4659	2735	5588	1956	3360	3041	2723	7377	4662	4327	3863	5631	4863	1260	3400	3213
ENSG00000116954	5489	7840	4049	968	6479	8287	4418	2490	2191	4915	4171	7318	3135	1861	2622	9271	6719	5007	6340	5064	6236	6700	4179	4755	3435	1976	8582	5330	3280	3304	9977	3428	5756	6384	5270	6739	3376	4223	7938	4287	9501	5133	6498	6000	7819	4696	2974	7872	4456
ENSG00000116957	3797	3778	3788	1346	2483	3866	4347	2311	1798	3321	4238	4637	1974	1282	7923	5346	2483	5832	3809	4487	3832	2384	3432	1906	2801	1924	4909	2913	2562	1184	6909	2822	3797	4372	3226	3886	2181	2170	5756	3210	8633	2930	3690	4293	4931	3167	1100	4365	4553
ENSG00000116962	80963	44577	35484	2068	53298	503090	50110	30790	2424	31191	29530	8841	42579	3055	36341	11703	16091	15528	4728	16942	17317	7809	23585	25233	11655	9669	16345	27842	11241	63949	9510	29482	12725	56054	15564	4639	21944	169498	13940	11666	5318	22663	29081	124312	66421	66986	16487	98152	9594
ENSG00000116977	4364	4598	5733	1582	2655	10038	2609	9530	3904	3426	1457	6522	2840	1238	15518	7662	15429	2768	2768	1899	5015	45196	3863	17390	4206	14219	7553	5376	7359	10694	3917	4658	1220	2622	3106	6678	16502	8077	4056	3203	4622	3697	7424	4262	5231	2297	7564	5094	4129
ENSG00000116981	0	6	0	0	0	5	0	0	0	4	2	0	2	0	12	0	0	4	0	6	0	10	111	43	0	0	0	1	45	20	4	0	5	4	0	0	2	1	1	0	2	1	18	0	3	49	56	33	9
ENSG00000116983	4	307	215	160	285	1661	188	550	24	587	32	824	119	46	7924	569	1295	129	402	68	30	340	3496	3081	47	27	41	21	799	456	243	365	597	81	60	545	18	2779	463	122	3425	92	333	638	899	3718	2205	6034	2554
ENSG00000116984	3563	9731	3323	1457	8436	14384	4975	4290	3503	4253	5023	8919	5546	1553	21259	5875	4213	10523	4667	6307	7346	9248	3048	8539	3999	19943	5831	5072	7418	11928	14733	3552	6533	16163	3978	9281	17718	10402	8656	3447	10227	8273	6370	6032	7697	7454	5646	8870	5634
ENSG00000116985	126	2	9	0	88	8	3	20	96	38	2	127	17	5	420	12	205	10	13	33	25	404	595	1192	18	453	71	45	249	629	75	374	10	21	224	377	1551	13	78	73	62	316	946	53	251	5	255	30	59
ENSG00000116990	625	798	910	202	1477	809	459	650	525	372	313	120	231	1151	1203	1541	358	364	179	222	511	46280	1149	446	272	1253	782	478	2443	491	1146	1902	602	161	229	568	1309	86	552	695	358	2698	9866	1177	514	1390	254	682	394
ENSG00000116991	621	1109	703	270	848	686	544	896	648	908	439	1019	709	4255	4502	3122	447	802	808	299	613	1156	767	6938	1141	2516	815	676	1502	3584	1786	529	1342	919	590	342	2191	384	711	1067	3574	581	756	653	1550	548	2496	3701	1507
ENSG00000116996	0	0	0	0	0	0	0	0	5	0	0	0	2	0	0	0	0	0	0	0	0	2	0	0	0	0	0	0	0	0	0	0	0	0	0	0	0	0	2	0	0	0	0	0	0	0	0	0	0
ENSG00000117000	2752	2868	2192	334	9899	8545	1727	1012	707	2094	3389	2001	5022	649	5491	3317	5781	3696	2065	2737	2315	7047	1952	1751	1509	1260	3977	1585	5206	1718	9834	2858	2621	6390	3352	3849	2231	3486	5659	1490	7075	4277	4351	4934	7584	4504	1311	4009	2433
ENSG00000117009	564	86	149	22	233	245	79	232	184	101	57	280	41	47	1891	117	273	73	57	62	100	1128	183	1033	539	143	736	629	239	403	144	527	45	800	75	51	71	129	300	714	109	235	370	49	190	39	511	114	385
ENSG00000117010	543	1300	515	101	834	438	592	282	351	625	434	270	232	263	172	774	341	719	318	462	422	546	632	1005	155	942	455	342	520	1153	1563	337	617	773	310	442	1790	199	485	322	1188	560	696	888	624	708	929	442	271
ENSG00000117013	457	460	349	167	189	249	127	103	836	481	93	629	184	310	753	208	118	451	62	101	620	689	1240	154	0	201	168	165	792	218	225	316	190	117	132	262	158	47	45	339	574	641	397	663	425	688	122	741	122
ENSG00000117016	581	659	928	335	746	344	2166	284	1464	380	194	1515	480	278	7060	1087	194	371	232	171	1022	2167	2090	826	390	538	835	214	1161	353	4917	462	256	479	734	638	632	311	768	410	2683	692	882	1269	925	1052	308	659	241
ENSG00000117020	662	481	342	69	4920	557	214	496	386	598	309	607	640	160	65439	12417	981	381	631	209	8764	1776	838	3797	2737	5574	741	659	2516	5452	1582	5001	217	5329	3005	7957	11435	230	4261	293	15095	6362	6105	12445	1344	438	2652	768	877
ENSG00000117036	1639	3480	2740	1027	4007	4444	2035	2226	1519	2452	2156	3808	4300	2024	9247	2854	1502	3350	3923	2480	2432	4756	5204	2621	1498	2477	3093	2178	2447	1665	8843	1954	4125	6821	2956	4778	2546	3160	4227	2581	5800	2723	2804	2471	4249	1920	1442	2494	1957
ENSG00000117054	8065	4802	2273	90	7187	7706	6316	3874	3240	5029	7436	6948	2936	911	11742	3048	3768	10464	3348	8539	12755	5271	9106	12142	4487	8642	6381	7522	3426	7382	5940	2743	3347	10030	5930	6758	10649	231	9664	2726	7118	6133	7407	6855	2662	6600	8245	7430	10230
ENSG00000117069	99	0	12	0	162	8	0	0	73	363	0	110	8	10	8241	16	19	1	0	0	36	124	57	34	45	62	48	11	208	85	43	269	2	52	637	49	65	0	190	4	26	3073	753	104	37	0	19	26	20
ENSG00000117090	296	9	11	0	53	18	2	64	118	34	20	355	0	4	86	12	15	60	24	0	28	2271	145	124	106	11	635	240	196	131	156	202	4	41	67	50	64	16	69	255	16	59	58	0	18	0	68	0	108
ENSG00000117091	4701	209	359	59	1435	531	219	2547	1944	453	502	3504	154	192	245	153	204	509	542	209	674	13853	1064	572	4742	89	7025	8304	1839	551	977	4454	139	249	1245	448	650	471	2476	1409	401	1199	3978	87	624	52	269	618	3338
ENSG00000117114	22254	919	55941	21976	8442	24078	991	951	5451	2064	5070	49140	15601	215	28614	34050	737	871	402	729	1460	74943	18756	14383	449	5952	1246	27227	92373	12742	4961	2655	305	20274	57798	8853	9405	2345	81087	26575	1201	33753	8238	3456	1293	1165	8066	1695	41854
ENSG00000117115	616	160	444	107	838	1095	77	64	5595	296	110	6106	472	18	276	391	82	2097	997	315	286	2873	461	1309	300	8792	407	256	647	5138	160	1220	215	67	258	729	11116	80	187	338	726	583	1484	90	2288	54	2108	154	76
ENSG00000117118	15905	20659	7179	1352	10918	14365	15974	4829	5444	14647	14168	19564	9040	4474	4846	4746	2521	25432	15452	34448	17093	5812	26967	12420	9509	10537	22262	22025	7699	7718	18843	7762	21581	15612	13194	12745	13013	6512	17865	8952	19576	9266	14549	23383	12731	10212	7685	23030	29309
ENSG00000117122	6219	5184	509	184	2793	3423	8204	1949	1103	7204	2078	3021	1609	643	1308	299	1468	5060	2002	24186	183	2634	23353	806	2358	942	4201	3488	17033	751	2699	11047	3584	3520	6955	19657	2154	348	8320	2956	3407	19621	4808	12083	2873	5277	382	8315	5816
ENSG00000117133	5044	3883	4941	867	4243	4761	4638	2207	1932	7339	4559	5268	3285	2234	11279	3106	3499	7629	3581	8185	6573	2593	6941	4258	5160	3734	6405	5807	6337	3276	8066	4372	6660	6154	8704	8012	4656	2703	6507	3510	8797	6103	9551	7466	5903	6223	2387	7621	9861
ENSG00000117139	6283	18283	8586	8109	25683	35895	5978	6312	5691	17250	17098	18354	20009	5352	54604	16425	10716	23145	11072	11735	16805	23785	9019	10903	10064	5965	11406	6543	23332	8070	17790	14914	12342	33017	11896	18851	11076	13298	21620	6330	61719	31764	20241	22207	23971	27177	5475	16916	14815
ENSG00000117143	4609	11329	6825	5023	10509	26679	7076	4895	4265	51564	24353	20203	9647	3351	9731	9249	3630	34008	8997	51677	7539	2663	5277	5334	4395	2768	7431	44753	3505	2615	12700	6928	8984	9227	6922	6505	4707	3380	8775	4127	67938	8363	6988	9629	19918	73739	2036	32785	27207
ENSG00000117148	0	64	1	1	2	6	4	20	4	22	4	18	10	4	607	10	2	11	71	68	0	4	14	0	15	0	49	4	28	0	10	5	41	40	6	37	0	2	36	27	219	34	4	22	11	18	0	24	18
ENSG00000117151	2486	2605	2209	698	3876	4041	2489	1818	1500	2965	2890	3541	1527	1125	6021	1587	3851	3693	2439	2376	4306	2263	2435	4587	1650	6167	1951	2726	2105	5259	3966	3446	2676	1857	2725	3174	8093	1772	3153	2144	2475	3272	2811	3091	1559	2257	3329	4160	4650
ENSG00000117152	309	583	92	161	825	623	107	96	173	10121	5157	57082	1226	98	41262	23517	266	2278	308	3056	533	385	883	1225	146	724	639	1463	650	302	1077	6939	1027	342	532	266	829	8	314	114	19091	1921	6690	5565	4720	20995	604	2041	2037
ENSG00000117153	5301	4931	4110	1213	4450	9320	4761	2379	3367	4595	4816	5649	4122	2364	13524	6984	5210	6496	3575	5350	6781	8151	3716	4540	4317	4388	5740	4584	4943	3305	10254	3335	4479	9956	4395	7601	5446	5789	8343	5266	17715	5449	6001	6985	8140	5977	2610	5241	5364
ENSG00000117154	77	1015	336	249	205	1645	217	138	88	472	137	379	509	304	325	82	214	474	358	180	100	33	804	176	758	6	733	935	13765	280	318	34	280	404	216	1565	17	115	316	42	4614	1772	2132	380	426	140	82	913	2330
ENSG00000117155	4668	5173	11087	4659	6258	3346	6030	1241	1181	5004	4217	3447	3425	4262	10149	4882	970	6430	6218	7044	5318	5878	6236	4959	3152	4514	3465	3300	5738	3257	7608	1311	5752	3037	8686	7905	4273	2888	5172	3438	6243	6271	7072	3759	9584	7134	2634	5254	10091
ENSG00000117174	1890	6915	3916	1575	5878	4754	2173	2801	1783	3597	2464	2146	2946	1998	7866	4514	2630	3406	2904	3005	3798	2575	3174	2265	3681	2865	3724	2034	3557	1786	6665	2977	2964	6235	2637	5980	3526	3770	4265	2300	6720	4692	4269	4209	5833	3049	1211	3387	3813
ENSG00000117215	7522	8	46	2	122	0	0	312	482	19	43	3541	0	81	6	1	0	233	5	0	20	20055	1146	17	333	0	6782	643	3196	12	16	12225	1	5	322	122	0	11	2	440	1	1468	1672	0	10	0	4	4	670
ENSG00000117222	2121	3416	4661	919	3526	6691	1938	2075	1469	2799	2771	3255	4304	1494	9568	6579	3522	3838	5067	3320	3292	6509	2682	3340	1854	2514	4716	2235	3066	2578	9051	1654	3537	6393	2113	4218	3605	4062	5722	3216	9559	2727	3205	4011	6019	3658	1970	2977	3112
ENSG00000117226	2310	269	265	74	682	277	79	955	1755	2093	495	1262	94	51	517	400	575	517	151	101	113	2500	721	10328	674	4228	1735	1150	3242	6940	1216	1553	203	235	921	161	6304	182	1168	787	362	131	2572	312	1469	145	6123	78	124
ENSG00000117228	8150	663	5292	1847	2954	4174	2471	6424	23066	7021	1705	12732	132	2480	1029	4577	651	1933	2085	433	729	16914	1500	2769	12005	2793	30276	14277	12294	2335	1522	6013	1765	812	4778	703	8591	367	17912	11100	1607	2478	18360	472	16460	2391	1213	1988	7264
ENSG00000117242	11278	11847	5417	4297	5479	8038	7165	8537	14556	8259	5571	4807	3631	15894	5440	9849	5547	7522	16130	11333	8985	4576	8461	5366	10335	5173	10687	5789	7429	3132	11998	7484	6555	7147	6733	10333	6802	3090	7916	9798	11719	8010	11598	8729	7341	4112	2889	6166	7489
ENSG00000117245	59	69	294	45	252	226	312	91	82	400	300	533	86	574	1094	131	401	199	157	147	326	547	248	602	226	989	423	299	237	743	170	160	240	187	422	169	799	244	536	260	782	200	176	340	250	181	487	301	630
ENSG00000117262	548	1020	770	536	556	626	605	992	492	610	445	609	322	277	1075	1817	330	553	1174	596	730	379	513	762	837	637	943	709	407	414	1074	416	332	634	590	913	689	168	1211	567	1061	612	896	563	622	564	430	631	567
ENSG00000117266	1721	1143	171	153	405	490	265	436	277	952	713	732	394	127	7169	391	2186	447	196	258	285	650	728	6165	930	17457	2794	1433	2313	5120	893	2311	253	514	1225	1870	12738	943	616	210	1761	1272	1450	1070	509	621	3585	2754	880
ENSG00000117280	2503	3740	2894	363	2931	3907	3979	1310	1057	2715	2980	2984	1443	1931	1985	6048	1194	2642	3404	2691	2507	4394	1379	8885	2074	3482	3484	2468	1479	4180	3309	1214	3806	835	1382	1206	3799	2088	2279	2738	5285	1236	1370	1963	3830	4449	4685	3593	2371
ENSG00000117281	72	8	14	7	26	7	2	236	72	72	6	105	2	0	5	50	31	13	27	0	17	158	21	77	109	35	67	46	27	61	4	34	0	24	10	60	40	4	35	65	0	31	219	0	14	0	31	8	15
ENSG00000117289	35702	10811	16022	5630	10341	109525	42007	17048	10354	36594	27354	35529	12904	9518	22068	12091	17831	20869	19269	9716	11499	37592	13111	113196	7163	130666	16785	21035	21851	170570	54935	38676	15428	13857	10400	38182	163048	9078	16464	14740	50764	46878	31827	32597	25049	21225	84651	23932	20934
ENSG00000117298	4582	1802	3853	571	2003	5225	5818	1920	3814	5049	2191	3376	9545	4471	14083	1981	2740	5780	2733	2394	5113	13097	19067	28119	2018	20104	19729	4233	6213	19218	7499	5135	2708	7663	4888	7362	20598	2543	6329	3305	3470	5884	7866	3799	3812	4416	13300	3816	8186
ENSG00000117305	3873	1563	2779	576	1553	7368	3477	1737	2270	3520	3107	3205	3332	1908	1609	3129	2541	4413	4867	4667	3576	4915	3111	7713	4696	6686	4952	4138	2729	4760	7078	2690	3338	6610	3283	4304	6490	3792	6252	3625	5094	2898	2693	6947	2471	3957	5519	4782	6359
ENSG00000117308	1417	600	1988	574	433	1736	1687	1234	1458	1407	717	1244	994	1268	1215	1599	405	2058	2643	1430	2190	1618	2054	4254	3469	5631	3453	1478	681	1494	3675	892	2621	2267	1834	1500	4360	785	3589	1945	2371	971	1244	2199	1017	947	2215	1442	1710
ENSG00000117318	31260	3528	797	262	22840	7078	1581	1364	22866	9952	37252	62091	938	990	2799	5970	7860	8261	3468	2810	5446	4329	5012	27176	67798	21649	17595	26150	56317	27330	141983	78788	7784	101690	111134	47381	20547	18409	161650	5996	25900	21706	100333	3930	8810	6500	7421	10761	36894
ENSG00000117322	61	551	2	5	8	4	18	12	5	21	10	21	131	1	21	2	2	10	24	0	4	50239	10	770	4	156	14	4	0	431	10	49	0	42	28	10	125	0	10	21	240	0	0	48	13	1	57	2	16
ENSG00000117335	7895	6864	3288	2099	4536	4043	3704	3772	4068	4615	4043	12029	2781	2183	11853	5304	4577	4340	2467	3399	4304	9233	4058	37843	1632	32986	4729	3840	5822	30413	9306	5728	3617	5241	4943	6927	44511	2515	7307	4143	5629	5594	5124	2328	7225	3259	19998	3684	4300
ENSG00000117360	2581	4241	1284	781	3302	5580	2337	1293	1424	3262	2906	4044	3389	1399	6412	1783	2735	5063	3719	4045	2913	6032	3333	2812	1674	3815	5722	3164	5450	2486	8547	2056	3839	5726	2830	4773	4792	2021	5230	1552	5717	4400	6788	4512	5407	4586	1724	3469	2832
ENSG00000117362	10089	3930	7909	790	4731	27900	3998	5367	2772	7273	11541	13285	15834	1136	30449	7992	17660	14164	15904	9613	12601	18312	6979	9921	3854	6463	27111	7485	13212	6389	48638	7294	6840	20899	9282	11236	8302	19177	46865	8737	32158	11139	8051	11602	16402	8689	4711	10926	11138
ENSG00000117385	13705	11576	10714	4589	8481	38679	9922	9169	14407	13113	10156	13372	11739	13178	9669	10490	6505	17039	20933	20526	12531	10643	25251	5553	7129	3450	20730	15422	19584	3977	47360	17605	13171	18333	12404	17531	4980	8304	23029	6823	14368	44351	16784	29902	12820	19820	2927	17665	15909
ENSG00000117394	7392	4087	2621	378	4988	20092	1913	1827	2306	4080	4695	11224	9907	1906	50126	3131	19341	5117	4325	6696	3355	55669	6998	15979	5827	8248	5569	3257	4411	5817	6775	5689	5164	10493	14791	8435	18920	3430	10011	1575	5131	14861	12629	14228	8379	4493	9242	9348	4950
ENSG00000117395	6297	23381	5860	2281	11603	9896	18210	5986	4679	10433	9343	11403	7565	4602	21668	5722	2752	13906	11560	14638	12782	4532	12190	6238	11268	5154	18459	7741	4043	3200	20006	8732	14740	18350	10247	11021	5124	5053	16844	7511	23484	8077	14737	14794	9607	7792	3067	12323	11988
ENSG00000117399	6383	7706	9244	3149	3476	9022	16674	9566	7543	8327	7554	4916	6330	3664	5627	8841	2468	14473	12567	20568	15924	8719	14217	892	13055	321	19884	11723	3877	343	9631	14940	16366	14533	14802	12343	553	2911	18273	5058	9424	7457	14772	21033	7808	10943	204	10862	9052
ENSG00000117400	18	3	0	0	4	2	5	1	2	8	21	0	1	0	59	0	15	1	0	0	31	26	0	44	0	95	6	4	10	54	9	5	6	5	49	15	65	0	4	0	11	6	28	56	0	4	24	29	14
ENSG00000117407	1736	67	22	74	9	33	274	51	159	48	26	33	42	17	112	146	45	77	57	9	84	19	55	341	8	327	61	89	22	241	31	22	22	39	95	121	280	29	90	8	195	79	109	92	33	72	377	64	101
ENSG00000117408	3844	2205	2046	1686	1323	8428	3250	1679	2292	4372	4210	4151	3018	1968	9472	4057	1184	8112	5306	5247	6932	6524	3788	10286	3524	6592	5960	4398	4742	6114	9865	2105	8791	5433	3287	5760	7254	3804	7421	2019	10957	4402	4409	6430	4038	6375	5589	5526	5547
ENSG00000117410	20371	3561	11401	4527	1908	12637	12924	8942	8887	17245	13754	23495	7831	9020	33554	14516	5371	16138	23026	27441	19867	7520	16553	44221	12378	23963	27952	19705	6709	22407	20739	10917	16757	10270	13059	13356	34264	4295	20900	8754	13152	11827	18435	18480	10540	13849	24197	24843	24236
ENSG00000117411	7478	3899	5842	4842	1729	9781	7493	2491	4669	4827	5009	6761	6827	4324	26502	8092	4030	10525	8173	6638	8289	7672	6327	5249	6608	4209	14633	5504	8029	2905	16731	3562	6120	7856	6271	4805	5605	4773	11935	5914	8980	8132	5196	8493	6742	9998	2791	11052	7073
ENSG00000117419	10038	3307	3719	1683	2498	10412	10941	2965	3242	12640	11484	8234	6991	4268	17782	4268	5800	18785	8793	18072	17319	5065	12371	15009	11020	7015	10904	11525	7792	6606	15870	9303	16037	13589	10865	15780	9032	4251	13012	5241	12203	13361	14587	20271	7213	13757	6790	16072	15550
ENSG00000117425	164	574	612	849	175	368	675	150	143	2256	3440	537	355	1070	386	3601	449	3524	2340	1914	1005	1000	407	309	470	284	913	2017	5220	446	812	485	826	607	1859	643	246	1074	830	142	3970	675	298	378	1730	12386	171	477	2385
ENSG00000117448	14775	8898	9924	4589	5815	10174	10305	6685	9328	15577	10398	13747	8128	6261	17981	12377	15478	19034	15937	23405	12966	14475	15254	15422	12933	6325	22599	21048	11880	6486	18956	12868	14600	13502	16610	19290	8037	3560	17768	10937	25427	18619	17164	22743	14738	13001	9830	19209	18380
ENSG00000117450	89319	55599	67431	15680	38513	68262	57970	44358	39482	86392	93881	83927	41568	36326	58633	77738	21911	97124	113221	139012	75938	40493	75149	59577	81273	64286	155758	111885	26755	21810	85427	32966	96851	72062	73980	74253	58612	38123	147553	62830	88718	39145	64414	128927	82241	58543	28020	81079	116419
ENSG00000117461	5843	9923	3854	3654	5711	14053	5315	4304	9536	8751	9243	12914	8619	2543	10933	15498	1967	8748	15440	4479	17256	5646	5014	6679	9562	6239	19860	8506	7233	3400	45026	1498	9341	24990	6277	3998	5806	6428	9902	6257	23388	9455	10030	17061	34463	15761	3041	6308	10471
ENSG00000117472	2186	4	99	0	49	12	2	87	272	3939	97	1923	3	0	43	990	196	7	0	0	212	33	505	90907	10	24755	21	120	70	16977	1752	211	8	196	369	54	24166	1	47	135	22	297	207	1254	2974	1	44051	399	20
ENSG00000117475	1548	2681	2231	736	2979	2425	1720	1704	1386	2573	2297	5644	1264	998	2525	3210	1920	2918	2107	2218	2056	2236	1717	2937	615	2159	2679	1732	1651	2391	3358	887	2041	2863	1693	2182	2852	2096	2388	1727	4809	1874	2275	2775	2480	2006	1440	2707	2296
ENSG00000117477	75	733	102	534	504	7	36	98	8	815	252	44	127	4	7633	3935	218	0	7	3	767	25	22	1085	61	2145	0	184	260	578	142	8	4	164	28	498	1814	113	7	18	2899	227	674	734	1928	838	565	20	1
ENSG00000117479	239	432	58	111	652	176	418	527	318	661	709	929	93	6	6605	950	516	57	295	10	1131	1006	328	3375	311	4349	252	298	578	4401	303	510	50	1290	195	1062	6860	45	484	199	617	1165	1205	1443	932	2314	3752	99	67
ENSG00000117480	652	91	251	174	46	128	59	144	249	266	182	103	79	181	2491	360	127	150	229	111	214	516	138	3198	172	4264	428	157	408	1847	272	154	92	108	156	930	5192	112	199	72	64	333	231	103	119	174	2337	157	229
ENSG00000117481	1846	2189	4383	740	2493	3909	2104	2251	1387	3239	3106	2162	2963	1240	7370	6493	1647	3768	4476	3747	2844	3705	3024	3641	1745	2891	4253	2769	3318	2320	6992	1861	2990	5322	1881	4373	3417	3158	4007	2229	5508	3023	2346	4171	4576	3768	2281	3588	2536
ENSG00000117500	7910	5517	3721	494	6536	9086	4572	3120	2168	5846	4774	7119	4269	2086	12955	1999	3009	7319	3924	10560	4197	4938	7407	13959	3922	21799	7874	7974	4730	12042	8251	4303	13882	3598	5991	5367	22957	3395	13227	3188	4315	4011	7998	7448	8469	6961	8708	7249	10265
ENSG00000117501	0	0	0	0	0	0	0	0	0	0	0	2	0	0	0	2	0	0	6	0	0	5	4	0	0	0	20	0	0	4	2	0	0	0	0	4	0	1	0	0	0	0	10	0	5	2	0	0	2
ENSG00000117505	7807	8391	5052	2069	7167	8689	6690	4972	3845	8399	9219	9244	4087	4553	20115	4424	6827	10809	4984	9287	12303	6010	7473	4893	4709	4351	7416	8217	6186	4397	10901	5313	13389	9974	6618	9606	6218	4706	9194	3244	10754	9513	10538	11775	10179	10570	3101	11274	10508
ENSG00000117507	0	0	0	0	6	5	0	0	6	0	0	0	0	0	0	4	0	6	22	0	0	23	0	14	0	9	19	0	0	2	0	0	0	0	0	30	5	0	6	0	0	15	0	0	2	2	9	0	19
ENSG00000117519	22412	69242	29282	8228	24365	18131	36520	11466	4783	21058	46580	22462	30659	8914	18380	13420	271175	23083	17835	43601	16571	48203	22359	47936	23318	22140	16472	124592	39414	25402	44242	46186	28019	15015	12260	23774	35070	10774	50174	16412	25372	137482	38732	43083	24611	20779	23056	24250	10470
ENSG00000117523	40410	211816	208881	26627	92449	87731	29821	187102	24927	45157	52337	53296	47816	18384	82313	256986	45554	68154	129064	44321	32836	69658	37989	39749	45195	26370	103617	44480	55227	29736	115195	30579	52065	74659	36687	73316	31623	42886	56777	55754	59111	50739	45922	59616	75838	91779	18558	51569	50668
ENSG00000117525	313	210	123	43	50	16	846	130	119	446	39	1316	23	99	428	333	998	12	66	50	145	61	820	4726	67	3374	87	908	1819	3402	217	590	1425	109	431	428	1384	24	152	2182	43	555	1296	77	197	6	1579	65	77
ENSG00000117528	6699	9220	3685	2720	5495	12102	5843	6158	3473	5978	9273	10219	5284	1794	12237	7828	5125	8675	8855	7901	9129	6668	4437	12583	5027	11783	5386	7194	3315	6943	12925	7204	10258	7509	5178	5672	11048	4147	7372	26740	8184	6549	8093	9307	7910	7652	7408	6681	10365
ENSG00000117533	2312	5332	3185	1425	3575	4419	2845	3031	1993	4038	5067	14209	2227	1316	4854	9124	3809	4863	2569	4189	3622	2198	2410	3201	2766	2953	2920	2959	2848	2438	6605	2650	3366	4864	2714	4420	3534	1996	3728	2307	5397	6660	4882	4972	3146	7946	1658	4340	4858
ENSG00000117543	6390	7975	4734	2357	6139	8446	4247	4485	2940	7080	9257	4867	4659	4486	10688	8329	8042	9504	9478	10764	7927	2533	5374	2393	6328	2101	8246	6222	7273	1642	9633	5348	6010	9651	8305	10467	2522	4060	8559	3997	15379	10810	9625	8741	13922	6772	1680	8598	11170
ENSG00000117560	103	4	2	0	111	2	0	255	450	32	45	345	4	0	2	6	0	130	12	18	2	765	0	4	112	12	1722	469	292	27	51	264	19	22	117	40	57	6	176	59	27	97	1318	14	19	2	15	12	166
ENSG00000117569	2899	5177	2533	3514	1751	2537	2582	2398	2635	2449	2792	924	1071	1207	11982	6322	5392	2239	2388	2281	3268	1985	1814	2563	3350	3784	1985	2497	3502	2005	8253	2455	1864	3664	2994	4249	4337	1500	2499	1007	7008	6848	6578	1483	3382	4066	1689	2704	1953
ENSG00000117586	710	242	169	406	368	1197	400	1532	859	359	237	713	390	2905	559	853	425	389	1301	308	599	1127	221	179	288	210	1852	817	496	258	834	560	164	436	315	555	337	315	408	92	313	753	1147	170	2573	1133	132	288	977
ENSG00000117592	70208	28404	27520	8915	20928	65853	79967	36425	24475	38467	35165	76484	36321	42730	53948	35504	18151	53544	80522	71715	50759	26945	53458	42779	51281	31613	71313	173183	28203	26556	71027	33216	48636	58784	47361	55827	36964	37930	57873	28545	37810	50448	65143	67710	89634	77640	24281	48313	99862
ENSG00000117593	5107	2610	3817	988	3419	8479	4586	2575	2280	4528	5282	9345	4002	1441	15936	4369	2314	10769	2878	7796	6490	9565	4335	4551	3759	2706	6925	3493	4167	2700	8875	2396	5436	6485	4434	5080	3152	7417	8704	3538	7812	2611	3210	5138	7220	5577	2421	6383	7770
ENSG00000117594	723	2383	289	1	64	162	1075	96	263	305	43	258	478	2332	176	265	42	42	18	50	185	905	270	109	91	463	323	82	54	146	197	484	0	79	49	58	309	0	122	202	118	58	220	6	29	0	75	40	71
ENSG00000117595	446	20	31	2	36	32	16	6	35	287	14	232	20	8	352	218	158	31	5	10	122	226	107	7425	0	6374	84	65	26	4942	365	67	12	29	522	0	10391	10	29	59	39	27	4	156	876	8	5121	465	18
ENSG00000117597	1241	3080	1727	1073	3379	3138	1696	1182	1019	2307	2546	2691	2313	1605	11478	1913	2309	4389	1605	2709	2094	2978	3146	2143	1135	1088	2050	1474	2495	1512	4357	1591	1781	4780	2720	3718	1700	3133	2834	1018	5172	2735	2569	2405	3757	2834	1122	3613	2574
ENSG00000117598	0	8	0	0	50	7	28	6	96	8	122	24	46	0	18687	0	0	6	0	32	3	4477	0	9	121	0	548	1	338	3	91	230	0	85	5550	12822	0	0	192	2	12079	59	1837	108	984	2	2	0	10
ENSG00000117600	34	128	10	3	157	14	14	41	141	126	48	151	69	202	8788	0	229	102	17	58	87	726	113	47	60	35	1926	27	172	110	355	512	159	244	237	13938	41	8	592	2	121	136	1885	24	360	26	88	134	100
ENSG00000117601	2	26	8	2	4	50	0	6	17	0	0	19	8	54	0	6	2	6	2	2	6	21	4	44	12	7	4	27	2	23	5	2	49	7	0	6	19	12	4	2	3	6	8	8	19	12	47	33	4
ENSG00000117602	1751	2003	348	58	1177	5031	2355	625	243	5432	1805	1484	4028	105	102	5386	3120	3966	155	558	1040	3158	690	2042	303	1907	2250	944	1542	1040	707	1693	5167	1673	863	797	1612	2482	931	173	13600	2117	1108	6433	1394	10956	813	4210	953
ENSG00000117614	10211	30577	42434	7048	11842	12418	9409	19948	9138	12417	10336	9514	8259	6891	6008	58388	15320	11539	34416	11543	10028	6207	10780	10398	14746	11096	14033	12128	8245	8189	13821	9007	15356	12375	9860	13769	12189	6355	10812	12079	22536	12718	14774	16413	12078	7695	6414	10512	13677
ENSG00000117616	5616	12337	4869	3926	7528	7074	2687	5011	7465	3221	2244	3787	3072	2088	1811	7880	3828	3170	7519	4126	4210	8804	4087	3231	4736	9375	2366	4044	5282	3872	4721	3134	6283	3200	3289	14360	15305	2625	6304	2188	8698	8794	5707	2825	10675	9508	7588	2878	4603
ENSG00000117620	3273	2430	3171	563	1404	2215	2472	2657	2047	1651	1387	3463	1022	591	4426	3956	2526	1884	2122	1806	3093	2283	1907	4658	1006	6004	2583	1465	1722	3599	3250	1718	1480	1399	2501	2784	7802	1532	3312	1556	2842	2523	2682	1725	1963	1229	3298	2132	2391
ENSG00000117625	5082	4609	2404	1496	8994	7122	4744	2650	2725	6136	10206	6433	3422	1607	9818	5644	6683	7726	3483	6265	9739	9162	5196	6984	3508	9551	4348	5965	7361	6418	14424	4444	4908	11697	6752	10025	10882	5802	7657	2180	11873	10576	7929	6346	9071	7886	3817	6761	5739
ENSG00000117632	114920	131204	46143	11867	43405	52690	57651	63726	47885	75744	45990	28823	31451	23394	89481	102712	129197	55850	41829	62370	131152	28096	68235	31592	79986	15215	73488	107250	56808	11876	78870	70970	78027	73652	70333	78878	28275	27483	70334	31769	222096	101435	181352	147290	106177	121989	13144	58756	78231
ENSG00000117640	6476	3776	2631	2602	3333	9405	5997	3507	5499	6156	5845	4529	4356	3807	7894	6586	5414	9883	8056	8450	9032	9240	7174	10065	7344	14358	11605	7274	6197	6982	17391	4492	9443	10036	6027	9846	12416	10502	9697	5611	13896	8172	7617	8143	7628	8195	7147	7768	11495
ENSG00000117643	924	179	2329	132	342	736	257	704	750	727	487	563	192	310	253	469	428	550	350	117	950	2536	1051	10475	408	7059	1144	848	6555	10018	757	841	276	474	617	2529	12962	448	2007	787	545	7578	4154	463	880	142	6208	282	1362
ENSG00000117650	2132	4775	4295	825	2760	4318	7193	3183	2117	3456	4032	2963	3040	1429	2860	4039	3435	4645	3197	5481	5179	1999	4334	362	2957	121	3765	4426	1176	82	3040	4124	5965	4048	2964	4094	173	1973	5991	1454	5366	2641	3504	6817	4534	5324	59	6023	4081
ENSG00000117676	2422	325	1121	699	650	1492	2897	1724	1551	1455	2259	1351	600	451	1328	1234	329	1352	1258	382	1672	10843	2576	10631	1781	5393	5648	2517	1905	4502	4007	1812	776	2418	3209	1660	6592	404	4094	1454	1451	1628	2300	1728	1384	1446	5384	1608	2795
ENSG00000117682	2910	1678	1573	574	2084	4600	2065	958	1276	2591	2332	3007	2140	540	3987	1629	1151	3581	1639	2493	2784	4013	3467	4953	1888	4582	3403	2720	3904	2923	5513	1842	2403	5354	2896	3664	4778	2916	3600	1905	7727	3566	3478	4306	3061	2487	2367	3120	3209
ENSG00000117691	13182	6166	6622	5625	3982	7691	11083	6278	12625	11093	6358	14700	4065	5011	8682	12783	9189	8572	12653	11976	14955	2495	7285	7401	14129	7822	10320	11094	7233	4685	12568	6562	10207	10599	13110	9372	9244	3435	13010	7703	10175	10251	17248	13618	7065	5719	4316	11337	11185
ENSG00000117697	2900	3693	3554	1104	2250	1773	3059	2761	2167	3538	2881	4324	1260	1254	4462	3683	2085	3893	2360	3440	3565	1917	3449	2800	3126	2448	3703	3584	2642	2246	5148	1770	3891	3162	3129	4549	3022	1515	3839	1887	5047	3336	5436	4907	2800	3165	1387	3270	4303
ENSG00000117707	20	6	27	0	30	4	6	19	1	23	4	47	16	9	636	52	100	6	0	12	32	118	12	766	92	6739	16	6	198	1541	27	24	12	299	22	16	6540	14	881	9	491	13	87	62	31	18	1036	2	12
ENSG00000117713	36109	63118	72781	15592	61291	84217	20463	34026	15522	43713	57703	22247	41207	15519	27527	91691	26627	70291	80121	44490	54813	76281	28829	27360	25900	14680	53916	32278	73746	21864	131348	29248	37753	101516	41514	62780	22937	31907	64437	30477	85340	59165	45083	55991	58528	59428	14449	46722	37963
ENSG00000117724	5468	36389	24715	2964	35746	24529	14458	11776	5925	11356	12297	9749	13988	6642	28501	18990	14626	17438	11587	14755	17991	19475	9621	1151	13220	716	20956	7932	13033	883	37847	11728	15924	33638	13627	21058	999	13277	28824	7615	33328	14825	18588	22581	27984	29294	367	18108	10700
ENSG00000117748	6572	7171	4622	1909	5106	11332	8392	4604	4003	9876	9124	5204	6981	4845	5334	5362	6714	10580	8297	13807	14645	7512	9776	5007	6601	7467	9464	10236	5693	3706	19416	5910	11605	9743	7881	14177	9281	5632	10979	7274	22184	9075	13731	13452	12420	11469	2791	9776	9302
ENSG00000117751	4794	7880	7360	3213	4936	9126	6931	5284	3687	7364	6156	4461	6467	3897	6874	8340	6397	8963	7662	8832	6321	7091	6734	4166	5814	3737	10213	5742	5286	2719	16680	4428	7233	9474	5735	8299	4499	4501	9335	4931	13953	6149	8901	8075	10571	7134	2202	7531	7814
ENSG00000117758	8747	16672	8075	7311	5064	34614	9517	3857	3066	14903	9749	9730	8689	1925	8504	8171	9720	8365	7068	6820	9033	8111	3663	7881	4599	7956	10474	6745	6169	5615	12305	5220	8816	7012	5149	5275	8774	14826	6963	9263	65658	6499	6645	12604	34518	10559	4186	18087	10934
ENSG00000117791	314	208	79	18	64	3345	362	311	91	240	139	257	170	37	487	146	116	136	42	46	172	283	356	8027	98	4386	49	217	187	5880	298	141	32	319	83	719	5855	156	688	96	57	165	610	98	361	44	4668	199	118
ENSG00000117834	8	0	0	0	5	3	0	2	0	28	0	16	2	4	8	0	4	9	0	0	9	0	0	1261	0	232	10	13	0	762	11	4	0	4	6	8	244	6	10	0	1	0	2	6	2	2	1092	0	6
ENSG00000117859	4004	6331	3899	1578	4578	4980	4050	4012	2036	4615	4491	3579	2589	1415	16254	5738	3788	5562	2553	2580	4662	6775	2950	15567	3142	13378	4741	3297	5547	13795	7129	4456	3158	6338	4931	5204	19542	2847	5421	2769	7997	5909	5674	4160	3706	6294	9339	4324	3723
ENSG00000117862	16725	28389	16790	4111	8627	14886	23367	12538	13104	14574	10837	11883	9485	15623	12752	13037	7237	17655	19232	30920	16280	6622	18615	13290	15166	8157	18494	13400	15431	8274	24473	17567	14847	13778	20702	23551	11125	5415	21927	16843	32332	15630	21384	17680	14126	11331	6902	18762	16927
ENSG00000118193	1875	3525	4966	501	4050	4199	2729	3009	1518	2337	2375	2119	1956	971	4410	6767	2196	3860	2813	2870	4058	3445	2297	220	1648	54	4491	2526	1201	112	4885	1517	4105	4313	1487	3302	125	2386	4136	940	3713	1688	2411	3869	4733	4297	41	3362	1945
ENSG00000118194	43	801	261	41	15	24	6	493	11466	102	152	453	18	1070	2	1042	0	433	395	12	0	1169	20	3790	0	250	831	6	496	1126	50	16	28	0	94	38	159	4	17	24	1994	250	10942	55	185	21	1829	16	410
ENSG00000118197	1259	2418	1724	400	2000	2176	1229	1683	1129	1733	1740	3199	1770	1062	3481	2081	2305	2643	1345	2108	1729	2327	1335	1632	784	1549	2465	1203	1391	1348	2480	1548	2031	2349	1233	2607	2037	1885	2277	1707	3225	2145	1878	2787	1881	1663	866	3144	2843
ENSG00000118200	6747	9867	16972	6652	14540	14725	7642	8118	5682	8748	8295	17284	6865	4579	36287	23482	18961	11828	11612	7366	8740	10379	6383	10748	6918	6378	11062	5796	7865	7057	21436	5426	8840	13324	8153	8383	8430	8411	8399	5797	10075	8278	8762	9031	12302	12112	5387	9755	7230
ENSG00000118217	7961	6567	9296	1221	9012	17790	5418	4558	2069	9014	9300	13803	8102	3035	30076	9963	8410	11364	7398	13576	8017	14460	9152	13085	4446	8842	7314	7241	13545	8200	18907	9059	7626	9296	7681	11615	12509	9712	11243	6841	18894	10181	9226	10816	13725	18623	6014	16526	9471
ENSG00000118292	3819	10963	7163	1875	1794	4252	4076	3806	769	8255	12122	4628	2569	1527	734	14418	15590	3848	5058	627	3074	1251	2843	2602	9257	359	5317	12910	14050	1755	9003	5390	821	6116	3516	709	720	9249	4725	2539	17340	4485	6022	9904	8927	3027	1526	5694	11172
ENSG00000118298	258	910	401	5	178	108	271	793	7484	165	613	911	1439	153	231	1094	41199	134	72	5	9	16	1586	56	5357	102	1631	38	16939	41	8087	6307	0	3712	7679	8852	80	11072	20853	8	9957	18883	2548	518	166	26	31	157	3465
ENSG00000118454	2330	3370	2251	1503	3425	3946	3533	2403	1948	3741	4399	3109	2048	1350	4282	3524	1958	4516	2621	3003	3697	3676	2524	4166	1815	2361	3272	2532	3025	3048	6459	2223	4389	3712	2385	3680	3943	2658	3513	1927	4742	4002	3721	5196	3563	3395	2155	3603	3938
ENSG00000118473	335	148	877	118	184	39	71	114	202	267	2018	403	185	134	13286	1538	840	94	91	45	208	32	148	3794	106	3483	195	94	100	4458	553	185	43	254	142	277	8308	37	108	102	30	145	231	66	534	53	1913	263	196
ENSG00000118655	1719	3626	1993	1059	2847	4196	2527	2291	1236	3112	2947	2347	2590	1244	9567	2755	920	6115	1934	2711	4107	4325	2262	1209	1977	474	3122	2629	3024	919	9243	1802	2879	7233	2395	3728	683	2507	5419	1751	6407	3237	3863	4257	3569	3897	529	4126	2749
ENSG00000118729	8	1	9	0	4	83	23	1	13	33	24	2	12	4	12	5	2	6	0	26	82	1	37	34	2943	221	4	10	7	211	56	6	6	8	91	4	332	29	45	2	64	27	1717	34	49	13	58	42	24
ENSG00000118733	336	0	4	0	1335	44	18	9922	153	2469	53	323	57	0	8414	4555	6	60	4	40	2	40	10	49	500	0	465	6	52	239	555	751	247	6861	20820	1638	91	0	1014	16	18	78	3484	611	42	81	4	89	1277
ENSG00000118873	5652	9182	22397	2987	8340	12302	7788	6884	3690	6287	6063	11288	8039	2601	23076	25597	4952	8368	13967	5966	5714	10870	5675	6976	4610	4723	10592	6290	6544	5402	12058	4013	5632	10128	5261	7364	6442	6032	11255	6301	16004	7853	6737	6777	10361	6442	4066	5980	6282
ENSG00000119280	2553	2453	2991	1653	2025	4006	2648	1805	2244	4711	2175	4311	2564	1517	18967	4878	3591	5742	1609	819	5414	6134	4140	9398	3559	4946	3325	1757	14157	6578	5433	2644	2477	6538	3225	5002	12362	1334	6484	2678	3973	5543	7336	7916	5421	3310	5412	4054	1687
ENSG00000119283	24	0	8	1	4	12	18	0	5	18	0	0	9	0	19990	21	0	28	0	0	0	11	2	52	0	49	4	8	113	44	6	0	2	25	14	6	23	4	6	18	10	2	0	0	0	0	33	3	4
ENSG00000119285	6466	10597	8336	2946	15542	23830	7793	6122	3673	10895	16159	12405	11701	5469	21097	7733	3341	25956	11854	13285	11357	12148	10607	5432	7490	3404	13458	9630	11143	3474	24425	8644	10476	23889	12818	21573	4432	13929	21483	8122	20654	11740	11571	11917	19843	16918	2442	10589	11289
ENSG00000119535	1583	65	150	54	303	1020	104	484	371	376	217	593	3974	94	348	85	153	478	231	169	699	1083	672	775	1220	167	1642	2401	1554	468	817	2441	73	218	492	609	249	505	1435	548	206	782	2370	207	238	129	214	306	1575
ENSG00000120332	47	4	14	1	0	12	193	8	8	3	4	0	62	2	153	17	8	9	4	0	2	40	138	21	4	4	79	24	24	21	3906	4	0	97	71	4	6	6	8	0	6	24	30	5	10	40	22	4	6
ENSG00000120333	5897	6591	2709	707	4354	5216	4659	2276	1338	6753	6231	8604	2765	1066	3631	3866	3135	7045	3372	11624	8631	3415	6310	3905	4588	4520	4395	8009	4293	3031	7690	3347	6924	7362	5954	6177	5127	3752	6068	2625	11042	5422	6686	10944	7041	6186	2131	7657	9476
ENSG00000120334	1038	1987	3325	1093	1750	3410	1779	2304	874	1788	1604	1658	2049	937	2189	7762	1945	2171	4238	1508	1895	3676	1302	485	1162	226	3156	2246	1235	260	3679	1203	1763	3094	1320	2296	235	2088	2354	1380	3292	1782	1883	2360	5195	3223	139	2710	1669
ENSG00000120337	72	0	10	15	7	60	2	831	58	180	11	8	4	12	30	99	6	25	43	12	92	5	39	7	22	4	92	57	76	4	45	27	7	33	112	7	4	14	20	14	17	15	7	26	218	19	4	41	83
ENSG00000120341	100	393	101	170	135	25	94	40	19	155	21	104	95	389	216	359	165	89	47	41	341	323	504	1001	47	1140	48	32	145	1365	83	129	185	103	69	319	1885	42	70	311	334	426	133	40	156	64	735	115	95
ENSG00000120370	1039	1432	940	654	1471	764	730	906	1052	1562	1447	2111	879	366	1502	1819	1034	1414	925	1042	2652	1562	1224	1389	514	1723	1043	993	1292	909	2146	989	939	1605	1156	2696	1844	602	1234	355	2351	2226	1917	811	1013	1830	744	1647	1379
ENSG00000120656	5300	6905	6049	1267	4880	6087	4988	4863	4083	5216	4978	5497	2821	3264	1586	6990	4706	7596	5415	7343	6847	2609	6001	2469	5501	2377	6278	6400	3160	1520	8335	2728	8590	5090	5360	6398	3030	2511	6453	4913	6801	3502	5012	7011	4481	4001	1506	5969	8790
ENSG00000120937	0	4	0	1	2	2	0	2	15	26	0	0	4	2	211	14	23	2	8	0	0	0	6	6	4	0	6	8	0	0	0	16	2	0	104	15	2	2	4	12	4	31	60	0	6	0	0	8	0
ENSG00000120942	3061	2754	4701	938	2089	6578	3837	3415	1883	3671	3550	2949	3810	4100	3840	7185	1922	6285	5161	8801	6339	7273	4932	3471	3278	2594	6030	4302	4725	2206	9508	2198	3459	4268	3773	6410	2983	2693	5329	7232	8372	3805	5080	5298	4742	3586	1477	3887	4645
ENSG00000120948	17824	30891	13667	3936	17904	32658	17413	14367	11692	16681	19052	13431	19685	11402	28510	12885	10968	26581	18227	25431	22628	23107	21872	15424	15980	12428	32407	16297	19074	10036	48906	13345	25271	32234	16555	32411	18288	12933	39496	14384	38799	24283	27219	26240	33148	25581	8981	19024	20677
ENSG00000120949	694	22	136	84	143	626	0	77	58	226	37	61	35	36	181	5	24	78	58	344	55	834	83	320	54	35	821	132	31	131	42	53	10	21	120	87	40	51	308	63	22	1925	77	83	2083	4	138	134	157
ENSG00000120952	0	4	9	0	0	0	0	1	0	0	0	0	0	0	0	0	0	2	0	14	0	0	0	0	10	0	0	0	4	0	2	0	0	0	2	100	0	0	2	2	0	9	101	0	0	0	0	6	24
ENSG00000121310	2939	4796	543	1763	2050	1873	3701	3589	3337	1706	560	775	2586	1090	1504	6545	5523	2425	2822	2216	149	4826	2356	7669	1060	9442	1320	879	8949	6322	1828	3145	3156	4177	2420	4133	12765	34	479	1148	5167	4193	3019	800	1110	2857	5803	1880	1076
ENSG00000121446	7	2	1	0	0	0	0	0	0	0	0	0	1	0	1	1	0	0	0	0	0	0	0	0	0	1	0	0	0	2	0	0	0	0	0	0	2	0	0	0	0	0	0	0	2	0	0	0	0
ENSG00000121454	31	8	5	5	0	4	2	11	14	2	0	54	14	1	8	16	4	3	8	2	2	218	2	12	0	2	3	29	22	53	6	68	6	1801	27	8	2	14	12	2	14	30	44	250	2	4	16	0	0
ENSG00000121481	3643	5319	4574	1732	5661	7703	3605	3575	1804	6258	6724	6871	3595	2095	13841	4995	4247	8584	4329	3669	5332	3713	4045	3538	4054	2613	5659	3016	5037	2375	7056	2294	5511	7134	4190	5755	3652	2508	11481	2810	7553	6338	6707	10623	6959	6566	1931	7427	5046
ENSG00000121486	2720	4589	2886	774	4392	3467	3079	2913	2038	2777	2627	6381	2405	2069	6086	3988	1054	4481	3419	4106	3391	4261	3038	3282	1556	3701	4204	2419	4807	3061	5241	2017	3182	5169	3152	3952	4400	2553	5665	2634	7015	3254	5051	3535	1949	2546	2271	2534	4399
ENSG00000121634	0	0	0	0	0	0	0	0	0	0	0	0	0	0	0	20	0	0	0	0	0	0	0	4	0	22	2	0	0	4	2	0	0	0	0	0	15	0	0	0	0	0	0	0	0	0	2	0	0
ENSG00000121644	9909	13852	8398	1485	10337	18903	9759	8047	4241	9538	13365	24866	8565	4091	15300	9541	25150	13967	7346	13958	12965	7167	10051	4164	8616	3553	17097	7475	9338	4138	25533	11437	16810	14720	13289	14473	5793	5174	18722	9519	26406	11538	10367	16573	13574	16687	3349	13147	10162
ENSG00000121753	1553	829	1666	1805	3466	4382	419	546	1734	3479	3285	4484	2703	1048	5048	2815	2607	9636	3081	1206	5716	10472	8662	793	4181	450	3761	702	5179	617	18729	4594	4474	10789	7530	9969	1058	15268	12541	1222	28720	7560	2881	3517	4156	6991	509	5932	3742
ENSG00000121764	12	12	0	4	5	5	0	2	0	8	4	239	5	3	457	205	4	1	1	15	0	16	2	2	8	29	8	0	0	22	16	266	0	3	13	50	103	4	2	1	1265	31	9	33	6	6	18	0	16
ENSG00000121766	3462	6571	8686	1748	2889	6363	3332	6745	2333	4686	3076	2968	3592	1621	6829	12639	2425	5635	7909	5183	4793	3633	4594	5540	4405	4043	9872	3992	2217	3239	13828	2506	3804	6385	4247	5917	5155	2734	9244	4407	8374	3696	5947	6456	4713	4212	2936	4255	5327
ENSG00000121769	737	373	140	94	484	268	536	431	405	1733	366	635	87	43	1328	199	1076	414	484	383	548	5532	451	11643	2591	2585	1739	724	1861	4012	850	418	234	1716	9653	1679	6622	3392	722	88	1340	1069	3360	1043	1623	139	8498	852	994
ENSG00000121774	33287	31387	30815	11577	29517	43298	31564	22276	22571	32508	32774	25131	27079	11981	51948	52312	58099	41887	35799	35820	37689	39253	33532	20947	31394	15039	48529	31186	28076	11764	64750	29912	33510	57351	34933	44428	18800	27689	45064	18669	70690	47186	46895	56084	45252	47743	8834	33954	30187
ENSG00000121775	4805	3146	3247	1846	2565	5886	4747	2916	1792	6331	3956	3601	3436	2270	2515	4245	4746	4974	4146	6257	6517	3775	6961	2693	3692	1671	5632	5017	5006	2038	10644	4894	3935	7373	5705	8984	2343	2508	5108	2930	15093	6422	6423	9742	5030	9055	1285	6133	4764
ENSG00000121848	3311	6372	4314	1489	4297	6238	4213	3913	2831	3745	3591	5635	3248	1655	9038	6472	3064	4694	3547	4225	5032	4648	3969	5592	3721	4975	6101	3619	3979	4142	8228	2831	3847	5763	3565	4967	5842	3289	5995	3172	6870	3629	5242	4345	5971	3696	2953	4980	4211
ENSG00000121851	3735	6071	9890	1179	2135	4419	5599	6616	3697	2790	2685	6311	1722	3650	4582	7718	5456	3082	3661	1760	5561	3723	3234	2931	8267	3689	4478	3343	5823	2363	11429	3277	2030	2606	1207	4402	4075	3652	3554	3483	5545	3175	6282	3779	3417	2289	1873	4555	4578
ENSG00000121900	5909	610	2120	1508	921	5235	939	225	1064	5846	4453	1465	1248	826	584	2159	1091	3303	2561	1171	12885	565	2282	8648	225	5043	2308	5461	3546	2045	8013	2986	5417	968	3227	1904	5006	1832	537	1245	2276	1093	1342	4461	2540	5585	3186	8271	2095
ENSG00000121903	210	410	225	76	715	1056	241	149	90	375	303	150	560	104	503	336	277	472	316	312	254	186	416	391	178	218	356	126	723	308	1207	396	331	1374	280	427	385	575	544	165	1044	546	357	530	702	806	189	454	338
ENSG00000121904	31	838	13	560	497	344	35	58	112	383	34	42	103	25	1991	26	56	189	48	61	44	761	88	1017	25	455	38	45	5845	223	71	11	261	131	61	107	109	208	27	13	1122	201	66	121	234	306	275	604	92
ENSG00000121905	10757	27	74	72	278	779	347	200	153	584	1635	148	48	80	116	1045	157	206	92	26	358	11	379	104	317	139	48954	162	412	51	3264	761	360	188	169	2534	76	111	53	11	724	279	428	727	507	7963	59	488	1918
ENSG00000121931	3482	7330	9915	3209	7989	5770	4125	4061	2152	5331	5186	3058	4510	3910	9127	6094	7562	4720	4801	5214	3847	5365	5306	1366	1826	3522	5591	2140	5516	1381	10509	2948	5093	4897	3808	6853	3693	4672	3846	3633	9971	4846	6708	5456	9035	5083	933	8384	4727
ENSG00000121933	568	405	311	296	1077	1760	222	1000	753	957	513	2218	208	310	182	550	277	1230	397	813	595	181	674	258	2856	113	3327	1758	1136	496	2473	1480	310	221	512	313	148	273	3492	1310	549	509	2822	715	816	342	77	859	5667
ENSG00000121940	6077	9206	4513	2633	6601	9581	5233	3663	3850	6807	6166	6504	3940	2759	12643	7189	6355	9555	5413	7997	8801	7577	5966	4061	5030	3200	7962	5415	9837	2893	14705	4633	6714	9135	5441	9218	4576	8480	8533	5148	14228	7196	7093	8518	11195	7675	1957	7338	6769
ENSG00000121957	4104	3784	14391	960	2542	12948	8719	3507	1766	12244	2195	3759	15106	8356	1883	10925	1469	2510	3829	2449	4790	2123	19894	1696	1159	630	3310	6390	3186	657	10789	1399	3326	2667	1919	2375	891	13217	4577	3291	2943	8173	6250	16531	9328	11303	651	16162	4073
ENSG00000122176	608	4768	2658	65	1297	12338	69	732	95	18431	2143	1771	3784	9188	2574	5469	713	2964	10794	22486	2118	6419	711	2998	116	3267	180	1267	265	3847	930	785	99	382	2301	10819	3663	22	183	55119	48	10697	495	77917	599	5	1833	1813	4966
ENSG00000122180	6	0	0	0	0	2	0	0	2	6	0	4	0	0	0	1	1	0	0	0	0	0	0	2	0	0	0	0	188	0	0	0	0	2	21	0	0	0	0	0	2	323	12408	0	0	0	4	0	0
ENSG00000122188	425	9	33	0	74	2	0	40	27	0	4	293	1	0	6	36	9	29	2	0	12	2275	57	47	14	35	379	115	141	65	52	289	3	10	21	22	35	14	89	82	19	45	135	4	23	0	11	0	32
ENSG00000122218	19788	26567	22200	10574	25819	63714	15960	19218	18635	27679	25082	55352	29020	11898	60283	39865	20929	46308	35071	30333	19418	44903	25292	25969	17862	18992	39829	25434	31157	17604	52737	19149	36032	45540	21899	32928	26182	25068	36524	22170	49930	34049	28715	34994	26237	32418	13151	37744	33942
ENSG00000122223	110	20	10	1	24	31	0	243	174	26	37	134	9	11	18	5	5	51	57	4	58	305	56	72	198	24	410	163	120	34	77	257	16	20	86	44	27	23	79	48	10	51	360	0	27	6	24	12	166
ENSG00000122224	281	6	31	10	79	55	4	99	163	65	36	264	10	5	53	22	62	46	77	0	92	3828	93	68	82	7	384	371	148	85	141	1060	0	21	108	14	63	26	140	61	27	158	341	2	69	0	10	42	268
ENSG00000122406	237177	306028	200289	166606	269472	205478	180280	172322	95239	186578	283316	130464	152817	140235	375057	379627	443699	332793	257623	244909	310147	92853	210056	70471	177873	60455	224820	153993	154379	47227	365633	228063	256435	367465	294556	385706	84110	92659	283386	160601	347226	452468	313352	262890	454860	216312	50123	213564	277477
ENSG00000122417	1157	2506	1333	947	2407	3395	1120	1053	1646	1714	256	2020	1064	1088	8069	3493	2134	2226	455	254	1328	2777	1445	2772	1378	4192	1625	898	2170	2444	2886	1334	112	3280	1106	1975	4832	1322	2710	1299	6554	2734	6294	1487	2850	1818	1463	1289	1704
ENSG00000122420	31	32	18	0	2444	8235	227	22	193	44	834	1321	265	13	37132	61	29	2	0	8	60	133	389	445	18	606	29937	121	235	852	566	806	0	269	92	348	272	40	261	12	680	1385	308	32	66	122	330	20	344
ENSG00000122432	44	34	152	154	43	33	79	35	65	60	26	18	15	32	55	197	8	17	59	24	38	58	42	94	116	151	62	69	108	47	71	24	23	58	122	112	115	20	43	30	72	57	114	61	42	36	45	20	49
ENSG00000122435	1721	3610	2021	1339	2270	2574	2106	2083	1938	2724	3006	1674	1591	1036	1861	3384	1760	3315	2746	2680	2934	1961	1942	2084	2027	2159	2655	2238	3999	1882	4662	1637	2602	2702	2438	4346	3484	2087	2850	989	3202	3799	4077	1960	2793	3347	1191	2646	3170
ENSG00000122477	52	261	181	152	126	95	37	128	64	100	82	9	26	86	107	237	101	83	128	30	73	30	27	91	52	97	150	39	171	62	224	54	44	66	52	152	103	29	80	113	195	106	238	98	88	115	27	76	91
ENSG00000122481	2122	3821	2811	1697	2537	2305	2671	2123	1718	2960	6124	1621	1328	892	2474	4070	2180	3428	1580	6428	2613	1326	1969	1646	1703	1852	1491	3003	1738	1622	4591	1574	1813	2571	2764	2798	2565	1039	2876	1616	4385	3713	3222	2837	2791	2505	1059	2937	2428
ENSG00000122482	6255	16045	9736	3085	17094	9234	7780	5981	4557	8710	8876	5827	6583	4798	9635	10840	7923	9495	7482	7996	10520	14696	8272	5794	5507	4190	7270	5877	9770	4926	13238	5950	7186	13294	8510	11801	5428	7890	8928	3880	26297	11039	11917	10618	13339	11139	2847	8956	8837
ENSG00000122483	624	3883	2164	619	2033	1526	1523	1238	1069	1089	782	587	635	402	1545	2866	533	1005	1368	980	1425	1396	885	294	1285	735	2319	700	1243	212	2356	541	1246	1949	977	1933	626	783	1352	834	1785	893	1182	886	1212	1744	107	1362	1084
ENSG00000122484	1574	4107	1346	616	2924	4318	2453	1342	1203	2140	2400	2291	2140	1269	2714	1915	1053	3296	2419	2932	2413	2149	2816	1284	2063	683	2803	2215	2416	1016	4922	1856	2646	2857	2171	2474	1188	1830	3010	2166	4160	2277	2336	3286	3352	2883	795	2874	3465
ENSG00000122497	310	453	47	23	96	1325	152	112	131	309	157	194	174	77	542	146	176	1229	198	186	272	656	565	543	297	375	533	396	1160	389	452	260	230	424	310	585	364	46	937	298	372	892	583	269	300	528	183	497	296
ENSG00000123080	2024	4863	236	378	715	4389	5008	3818	3270	2338	3210	1282	3544	829	315	4004	1636	5324	8383	6568	1662	5269	2295	662	3392	497	4429	2918	2175	1072	1258	965	2397	2904	2629	1570	873	2143	7794	1982	1909	2277	3093	3890	1431	1949	424	1484	3481
ENSG00000123091	10112	12449	7935	2809	8402	13390	12317	8317	6173	13595	14766	11101	5459	4229	34359	15999	13685	9824	7491	12540	13838	8996	10238	24345	9592	13535	9206	9928	8333	14846	10588	6675	13589	7722	9048	10350	21010	4804	9228	6596	21211	11796	13784	17964	10407	12332	11670	12774	11340
ENSG00000123472	6312	6670	6636	2187	2676	4298	12110	4792	5259	6401	6515	4254	4033	3429	13932	11044	5383	8088	6151	9483	10483	6567	7796	11091	8506	12137	8043	5794	6772	9621	9910	3384	8023	3864	6030	7645	14448	11430	9129	5219	11662	5390	7875	12515	5727	5484	7132	6019	9173
ENSG00000123473	1376	2644	1366	606	3564	2601	2177	859	973	1868	2202	1400	2156	695	2921	1764	729	3867	1242	3428	2836	3803	2119	485	918	448	3053	2125	3075	357	6122	1712	2341	4954	2261	2973	640	2288	3447	1157	5770	1952	2972	2494	2569	3587	232	2418	1437
ENSG00000123684	4834	8750	4128	2734	6161	8734	4844	4328	4200	5230	4090	11331	4374	1915	41089	7887	4944	7079	3337	4271	6815	7514	6027	9272	3100	3031	7329	3845	8513	5491	15023	4064	5593	9015	4770	4644	5603	4637	9841	4159	10433	6626	7296	6765	9914	8846	3882	8687	5881
ENSG00000123685	297	71	66	24	25	30	165	283	174	121	48	366	52	54	232	62	81	110	57	63	119	264	440	256	264	57	525	594	294	118	287	257	68	129	293	65	69	22	184	111	66	129	1522	205	113	47	142	207	313
ENSG00000123689	2454	51383	481	82	570	2070	61002	392	297	2274	121	1105	1524	24988	2115	3794	1178	160	246	296	284	416	4853	4501	3688	2648	312	1293	61	4339	537	210	62	578	1914	778	2342	1035	865	278	132	582	384	455	561	56	13327	993	762
ENSG00000123836	441	1232	1077	506	832	1966	1102	725	534	710	667	2081	1168	421	4618	2089	643	783	774	271	1785	4110	1002	4409	639	3887	1397	437	1192	3173	2713	700	431	1293	745	1454	3263	1132	1426	1424	4798	1065	914	1008	1269	1028	2746	1866	1371
ENSG00000123838	7	8	31	4	6	4	8	10	1	79	0	253	2	1	2	51	4	0	0	0	0	175	0	7	0	0	0	2	0	0	53	9	0	10	0	2	0	2	0	0	12	0	0	6	5	7	9	6	0
ENSG00000123843	0	0	8	3	2	10	0	32	12	6	0	0	0	0	0	0	0	0	8	0	24	1113	0	7	0	31	18	20	0	23	0	14	0	12	21	6	9	2	14	60	4	2	28	0	8	5	1	0	18
ENSG00000125459	1190	1479	1183	1118	731	2306	1184	947	1263	1434	1403	2200	1432	928	3045	2024	504	2532	1987	1717	2044	2073	1419	1146	1774	1536	3014	1525	1719	582	3843	723	1546	2235	1509	2061	1263	1066	2072	1369	3361	1782	1580	1549	843	1621	467	1854	1677
ENSG00000125462	13	0	41	32	25	15	10	51	19	27	0	42	0	7	434	22	184	7	10	2	117	53	52	8	28	4	20	30	24	0	17	64	11	178	28	85	10	8	31	2	29	64	266	0	8	124	0	12	30
ENSG00000125703	2539	4141	2142	570	3126	3439	2800	1963	1376	3315	2960	2548	2127	1578	1446	1960	3688	3778	2227	3087	4275	1719	2209	2108	1573	1531	3763	3197	2568	1667	3358	1781	2958	2235	1643	2403	2154	1545	3480	1767	4601	2747	2790	3214	4018	3027	1195	3681	3784
ENSG00000125944	23185	53500	29884	12169	45473	40364	31837	22663	16096	26208	26735	19855	26028	10290	39766	34268	32856	28357	22741	30298	29075	31172	30060	14666	27584	14892	33713	23467	17097	8967	64930	21873	30444	53238	26390	36850	15130	23844	44248	13456	61905	37567	47215	37279	48409	34514	7355	32148	30489
ENSG00000125945	5256	3538	1719	1180	5748	7529	2792	1365	2378	3009	2704	4794	2413	1230	4858	2825	1441	2889	1538	2236	2954	5847	4238	3106	4071	2279	9725	3775	6005	2631	15037	3651	2291	17605	7135	5079	2367	3761	8834	2940	24453	4228	5733	3790	5020	3368	1466	1973	2821
ENSG00000126067	32548	25713	12035	2391	16312	25426	21426	11225	10283	25271	22308	25363	14077	7308	15660	10782	13481	35029	21849	38456	27342	17092	30348	17763	24267	11932	38843	36602	18621	8584	39548	20998	35743	27614	27335	30479	13963	9726	35073	17052	30443	24284	38768	45020	18530	22161	8174	29515	32797
ENSG00000126070	1391	2367	1690	435	3640	4380	1527	1052	775	1568	1717	1349	1975	579	2492	2813	1424	2848	1570	1874	2170	3207	1915	1187	1224	1082	1926	1535	2693	1056	4563	1152	2645	3817	1487	2170	1423	1904	2524	1281	3211	1933	1946	2721	2755	3293	757	2558	2263
ENSG00000126088	4655	4812	4862	1433	2582	6009	4548	3126	4346	5125	5870	6329	2939	1932	10682	5523	1860	6707	11028	14759	5638	4922	4903	5136	7310	5886	8344	4600	6995	3246	8941	3676	6262	7841	10376	13870	5548	3192	15851	4357	14611	8118	7210	7718	4938	10986	3206	5859	10649
ENSG00000126091	2439	1071	1261	694	1026	2783	1543	841	808	1730	1993	966	1690	1009	7574	1741	3747	3002	1958	2417	2303	2866	2699	1785	1461	1637	2067	1477	2036	1264	6250	1825	1657	4608	1840	3592	1646	1643	3692	1633	4508	2950	1586	2581	2739	3020	973	3046	1851
ENSG00000126106	1945	537	1082	413	651	5163	1469	675	387	2651	2117	1555	923	1220	3019	892	795	2860	1981	3296	3881	2152	1608	3141	1234	2212	2502	2149	812	3400	2714	1139	1957	2225	1716	1703	2442	1074	2323	1280	3154	1165	1257	3667	1474	1585	1977	3399	2558
ENSG00000126107	4983	7140	3157	1879	3025	10075	5077	2973	4202	5265	3938	6033	2451	2600	11202	5551	2529	7073	8010	4036	5875	8667	4209	12376	4810	7437	9666	5413	10911	7160	6568	3564	6315	4433	5898	7904	9567	4275	8201	3016	9739	6651	7103	5486	4563	9601	6720	4903	6904
ENSG00000126698	20048	23269	14682	5789	11272	20411	25057	10953	10111	22392	22179	13922	11356	11954	9582	17093	14339	29026	25675	33209	24073	14133	21697	13726	25323	11991	31848	27839	14322	8680	43111	12984	26341	24563	19262	33089	13550	10876	28149	16496	35489	21194	24759	33494	22028	18978	7480	23841	24089
ENSG00000126705	4248	4400	2095	423	3071	4822	3911	2451	3281	4752	3737	1350	2924	2340	3188	3622	6413	9031	3901	5515	3759	9583	8639	11188	2181	10304	4361	3076	14279	11638	6444	4744	4588	4136	4167	19763	15503	5535	6013	1520	18297	14756	7959	5348	2554	5567	8557	3909	9521
ENSG00000126709	29645	81060	12602	29489	9469	22340	9602	22481	145757	215728	29992	50034	13259	2381	4174	88791	4179	9248	13223	26206	7132	6915	6764	11376	381527	7410	69862	81156	74371	127085	20170	16082	3937	7679	29279	52414	46301	29921	139286	10232	400286	45590	33928	21442	25296	9883	3236	56266	75103
ENSG00000127054	6128	3218	5269	4387	2155	8863	6190	3504	5690	4880	6316	4769	3973	3010	6409	7907	4454	10064	9790	7622	8133	7373	7055	6602	7126	9040	11111	6267	6783	4454	13643	5954	6577	10134	7696	12887	9411	3363	12333	4483	9264	8683	8807	9222	5810	7138	3633	7788	6647
ENSG00000127074	27	12	0	0	163	1	0	14	656	201	0	11	0	0	90	742	4	6	2	4	16	2407	228	33	0	0	47	84	6	8	2	52	0	2	15	14	0	0	347	0	0	1244	1958	14	5	0	9	0	12
ENSG00000127124	1425	1742	1111	540	1445	3378	1051	1726	1095	1980	1937	1385	1159	557	3300	1268	376	2113	1210	1203	3967	7490	1319	3103	1599	815	2976	1981	2839	1429	2946	1020	1190	1544	948	1008	1260	1586	1053	991	2747	1850	1757	1392	1744	2565	1465	2487	1957
ENSG00000127125	5013	9755	6564	2250	4569	6639	5807	6595	4361	5986	5636	4485	3800	2738	6023	11415	4092	5760	7267	6623	6054	3879	5656	5924	6656	6501	7711	5225	4352	4276	7969	4319	6509	6406	5603	6731	6448	4294	7486	6419	14645	5574	7002	8590	7079	4380	3407	7282	7821
ENSG00000127129	75	14	54	0	36	1	4	0	302	611	12	4	8	2	6	97	11	4	19	0	49	40	52	765	248	448	6	45	10	800	70	51	13	60	1266	47	907	7	24	48	6	68	118	17	230	0	134	50	23
ENSG00000127423	386	1104	918	211	361	570	1245	349	855	1107	524	236	544	667	396	612	126	1510	2029	1207	1154	234	1591	110	918	69	1236	1277	509	18	3105	415	2316	1276	744	984	108	523	1254	794	1058	402	696	1070	1112	884	22	812	1383
ENSG00000127463	16048	7076	7218	2327	11001	25238	7763	5797	7549	11669	12281	9905	12435	7508	15437	5979	9402	21779	12209	20940	15853	14947	16339	9035	10811	5214	15545	11134	16244	6924	38081	11141	15027	26081	11537	22047	7526	18750	20058	9008	20439	19249	12517	16301	23036	17014	4580	14306	14775
ENSG00000127472	108	14	13	14	9	0	4	91	46	0	0	24	24	4	165	9	19	172	2	66	55	32	47	12	39	0	26	25	0	8	200	16	66	23	33	15	8	3	27	6	14	100	159	16	9	27	42	18	147
ENSG00000127481	10696	9586	7491	5517	18491	27660	8255	3997	6460	10322	12160	10681	12598	6077	45943	9948	6412	22263	10878	13022	13181	39737	11715	31734	11063	16784	17112	8045	22956	25723	30796	12765	11505	26670	11513	21480	24636	15340	23675	7188	31535	19590	18026	14346	20298	17515	21447	17408	10028
ENSG00000127483	23086	29821	25814	10315	22907	39911	22449	14045	16319	22974	26213	12602	17383	13043	18741	46619	39676	33086	25183	24247	37322	31221	24180	29991	19171	22374	26232	21058	31058	24523	45119	19941	25149	34921	19243	37406	31579	27296	28009	13902	46923	38280	25294	36177	29958	35096	14842	26164	22702
ENSG00000127603	38938	14514	6841	2896	21556	23444	5337	8086	16550	10252	5815	33687	6210	4330	26109	20753	22779	8791	3612	3030	13014	40539	17022	60163	5522	25464	17960	6550	32411	31619	37973	15392	5145	30838	8421	10448	37816	52289	23734	6498	40907	28556	34147	17178	38736	16947	23873	11290	7229
ENSG00000130695	1425	984	967	313	1379	4295	972	521	970	1071	2281	1714	2548	898	4188	781	762	2770	970	2440	2637	2919	3411	1507	830	727	1956	847	2116	1129	4976	972	2810	4451	1336	2725	1305	2130	3275	839	3214	2338	1578	2298	2987	3153	781	2184	2206
ENSG00000130762	261	16	248	15	10	85	24	4	25	128	56	80	108	46	39	99	17	34	38	48	383	543	333	4029	16	4023	191	83	89	2347	281	59	16	73	68	177	4625	69	155	49	778	11	36	61	203	23	2170	259	98
ENSG00000130764	5650	6002	3538	1672	2982	13230	5189	4272	3374	7148	8831	5134	8422	3028	9411	4883	3087	12418	11451	13143	9342	8591	7435	8799	7885	6732	11852	8324	7165	6206	17550	5654	8904	14145	7533	14784	7777	6542	14605	5435	15315	9930	10174	10131	9328	8958	4171	7900	10438
ENSG00000130766	3940	2108	2621	1226	1728	12284	4178	2931	1661	2860	4982	4134	5830	3170	1449	2681	1481	8592	8079	3226	5686	3044	4623	5425	1201	1032	7679	6029	5725	2169	12869	2862	6533	6487	2535	3870	1804	4120	6283	8860	5716	3634	3284	4857	5603	6225	2664	7437	10269
ENSG00000130768	567	81	107	4	57	0	0	13	49	270	98	740	7	10	974	264	48	4	6	3	16	6399	99	5076	139	1170	102	82	126	2019	270	128	0	59	607	275	3140	0	91	26	58	197	69	160	245	14	2146	99	12
ENSG00000130770	17599	26674	12240	4603	14536	8546	27029	13560	16647	18247	22328	16914	6843	4807	6119	20672	7733	25445	28324	22445	19395	7399	13959	17082	22270	33913	23801	43482	9473	14660	29415	9093	22972	20562	16649	17408	33271	10468	22021	10660	26135	11428	19087	32869	12173	6539	14334	15831	36275
ENSG00000130772	1203	950	1316	464	445	1564	1429	1078	1206	2349	1075	1542	1174	1514	722	2797	313	2874	2756	3367	1868	1336	2130	2306	1877	1710	2736	2201	1728	1273	2381	1349	1737	1263	1707	2275	1844	608	1544	1279	1515	1783	3621	2328	670	1394	1011	1665	2115
ENSG00000130775	4910	432	917	313	953	3480	891	1696	1644	1065	1080	2738	816	425	1269	1020	575	2204	511	414	2364	3949	1458	2386	2728	475	3786	5512	3098	1381	2023	6333	967	1012	708	579	1103	796	4736	1603	976	2204	4075	1348	1543	543	744	1853	6313
ENSG00000130939	7586	14255	5448	2334	15089	15374	5913	3948	3225	7975	12942	5965	10563	4158	11863	11887	20988	18730	8714	22054	9669	17431	8956	10029	7092	4438	9496	6129	13280	9066	23706	8572	9775	21005	9651	13829	7877	10355	24441	3773	20113	12649	7990	18351	16808	14498	5351	11407	12410
ENSG00000130940	1713	897	396	82	376	88	70	230	1299	795	514	550	106	569	8297	736	821	214	156	314	371	1244	718	6980	75	7890	791	352	2205	5635	310	659	121	888	3192	934	9390	180	674	340	255	1074	3910	637	985	596	5712	211	762
ENSG00000131233	1051	2478	1327	274	900	695	1479	1122	612	1331	1343	1159	604	419	526	1691	130	1224	978	1787	1590	582	1267	1481	1005	914	1207	1163	505	644	1284	510	1405	1022	1177	1077	994	722	1285	791	1432	651	1393	1860	1022	1108	810	1401	1647
ENSG00000131236	49916	34773	80777	11655	35374	53972	37101	33629	22533	31010	19248	41997	25658	31670	26401	88941	22633	38710	56028	29880	33751	58856	38449	40316	40198	27418	76274	32138	23995	17364	57858	28747	44326	35939	22845	28637	30394	15044	55086	40715	42582	26667	45079	30500	33278	28548	17153	38209	31397
ENSG00000131238	34214	19528	34553	10311	22910	27942	30172	18753	19189	26034	24525	31463	17972	15257	10209	37241	29312	33463	25847	50082	41108	12941	36036	13724	28730	14423	39900	28907	26516	11772	54915	34538	21738	25555	24185	42247	19875	12557	29943	18656	42298	29573	30606	31385	33811	30921	8490	38558	36592
ENSG00000131584	2050	909	2074	2533	221	9772	1333	1467	1852	1670	1617	1631	2296	646	5945	3780	1155	1067	2166	1017	5910	5193	2728	4840	2567	3314	4239	3000	3524	2673	9468	1356	1154	4183	1916	2712	3326	4693	3994	1296	6690	2744	1785	2386	2286	3848	2465	3965	2413
ENSG00000131591	891	795	851	899	329	1194	1568	695	1418	1093	1006	1259	724	1119	1768	1133	402	1792	1253	1853	2019	1037	1766	1506	1358	1812	3790	1218	1230	760	3449	1505	944	1409	1266	3204	2030	515	1603	778	1134	2143	2403	1152	659	1917	708	1706	1146
ENSG00000131686	10	10	0	0	0	0	0	0	1	6	0	0	0	3	0	0	20	4	0	0	0	10	2	0	0	0	6	0	90	0	2	0	0	0	6	0	0	2	39	0	0	14	2	311	0	0	0	0	0
ENSG00000131697	415	782	348	187	765	1964	655	212	335	1471	1947	670	1558	287	3831	459	584	2785	534	1400	2257	2023	1636	2428	434	978	1109	870	664	1977	2277	915	1323	3091	950	2174	1999	1445	2424	434	4244	1547	554	3323	1841	2377	1381	1999	1612
ENSG00000131778	6263	6031	3953	4693	5604	13348	8275	3399	2673	8087	8112	9978	6491	3901	9818	6880	5145	13993	7675	7909	15773	4904	8677	3144	6763	2452	7912	7469	5173	1731	15205	4927	9716	16201	5939	9220	3391	4042	12420	5721	12687	8591	5909	10809	12398	13849	1779	8837	8424
ENSG00000131779	3483	5078	1421	381	1829	3184	3500	1851	2115	2469	2897	4736	1806	1255	5242	2464	863	3451	3036	4670	4003	3300	5603	5979	2914	4728	4376	3002	4345	3654	5654	3038	2835	4265	3489	5672	5103	2377	4939	1706	10729	4023	5039	3525	2356	2360	2734	2837	4090
ENSG00000131781	55	97	55	22	61	273	77	203	55	151	118	93	52	22	58	147	51	89	67	38	273	145	59	1021	76	1726	73	58	177	1251	101	99	52	95	53	133	1940	201	99	64	128	103	187	143	129	201	686	248	99
ENSG00000131788	10797	7712	5664	4848	7606	21782	11792	5318	5751	14283	17040	12208	9787	4471	4879	11289	5044	23252	8690	17898	18796	11202	15847	4107	7515	4413	9665	10574	24844	3600	22069	6212	13615	17976	10905	16023	5889	10339	12331	5457	24502	11954	9406	22311	11682	26658	2229	21533	15490
ENSG00000131791	2035	1828	1429	685	4225	3381	1532	1232	778	2367	3442	3650	1321	528	11129	2939	1872	3218	906	1789	3485	3841	1842	2521	1419	3436	1668	1481	3520	2441	4841	2806	1883	4908	2570	2839	3292	2744	3647	1274	5085	4817	3098	2722	7939	4713	1654	3022	2316
ENSG00000131795	7232	7940	2804	809	7488	8458	6213	2938	3507	6301	6185	11828	5167	1950	23097	3664	7543	7736	4692	9105	9044	6347	11744	6536	7654	5228	11646	6722	7626	3756	16238	6456	5627	15761	7533	10779	6202	4869	12199	3775	16775	9069	12383	15910	7804	7006	3115	8296	8805
ENSG00000131910	8	0	0	0	0	0	0	0	1	4	0	0	0	0	3	10	0	0	0	0	0	2	2	2553	0	2705	0	0	0	1589	2	0	0	0	9	0	3546	0	2	0	10	6	2	34	14	0	11501	0	0
ENSG00000131914	642	6	111	0	10	67	31	1158	19	32	12	483	4	9	0	105	0	93	88	40	0	0	277	0	913	0	6219	57	16	0	6056	2373	1257	3684	1362	2	0	0	410	2	2	257	287	225	59	9	0	2	6
ENSG00000132122	235	2590	2122	511	6167	5884	2345	1918	214	2089	373	975	2716	293	7280	2069	1062	3324	3539	1256	6914	3164	2113	2725	899	2839	1207	277	4335	2832	2949	1441	2088	4528	1959	4176	3468	913	4485	485	2521	3778	1584	2520	1690	3309	1815	2223	2387
ENSG00000132128	11485	6658	6579	2837	6227	25591	11088	3389	5612	12980	13704	10476	12262	5482	23576	7601	6327	29248	12370	18624	14452	18488	14750	12874	13966	7929	16003	14127	14006	8054	29673	10891	18097	26266	14317	24530	11123	12622	30504	7043	18250	22607	14431	24021	15040	14839	6043	15962	18515
ENSG00000132185	114	12	10	1	0	0	0	4	25	2	2	58	2	2	45	0	1	4	6	0	11	5724	13	28	23	4	68	8	1617	42	17	68	0	9	5	6	37	18	18	271	6	10	64	0	22	1	14	22	0
ENSG00000132196	417	584	392	214	725	1389	516	435	619	2101	1730	1453	800	337	2188	1083	375	1892	753	3805	1059	542	258	1082	308	455	675	5465	459	480	640	579	370	635	495	755	662	491	1014	408	3632	774	694	954	2039	3658	603	1237	1754
ENSG00000132485	13028	21039	21006	5709	10154	17661	12447	11793	12645	15460	11744	10510	10189	6608	13342	25494	10354	16348	16350	16989	12410	11056	14527	7604	13583	13546	12994	14152	16718	7891	24329	9699	15978	14869	13026	21861	15436	8522	16488	7316	21148	23354	23991	14260	12717	20440	5105	16815	18734
ENSG00000132676	9775	11633	7711	2596	10524	16053	11897	6391	4910	9674	13037	19283	10024	4492	26193	9380	9159	16017	10909	16151	13448	8175	11087	7112	7623	5039	15538	10227	6775	3574	29037	8051	11132	15212	10135	13101	6215	9000	17023	9908	22375	10340	11715	15291	15798	8957	3557	13197	13669
ENSG00000132677	1	5	0	1	4	9	0	6	0	0	0	8	0	3	1057	15	0	5	0	0	2	0	1	1712	0	2929	2	0	8	3348	27	8	0	4	80	18	5039	6	3	0	0	17	35	6	6	1	2592	0	0
ENSG00000132680	3632	5515	8114	2817	5131	5057	3260	4215	5770	4088	4167	6407	3435	3096	8595	16046	2343	5954	6742	4519	5027	6035	4204	3179	2866	8020	4248	3110	8477	3513	8556	4305	4394	6025	4373	9886	8991	2737	5730	3465	8817	8843	8229	3243	7546	8168	3591	4691	4027
ENSG00000132681	6	13	6	0	0	1	0	2	0	0	4	33	0	1	1	2	1	0	0	0	25	69	7	2	2	23	48	0	9	0	2	0	0	0	0	0	16	0	3	0	0	12	0	0	0	0	2	0	2
ENSG00000132688	2757	6090	12007	759	3138	7403	21021	20682	1279	2191	1103	34096	6601	5440	28952	10395	5709	3619	2386	1328	2961	2235	25336	13254	5604	5071	52096	3459	4579	4757	109261	14153	717	19006	3622	6994	3512	2489	24324	3092	1636	20354	87915	7372	6820	7633	5071	9261	7562
ENSG00000132692	94	34	423	22	48	398	196	353	34	600	40	11840	234	453	389	61322	41297	55	40	129	1168	2	724	14	4	66	236	65	93	5	233	102	76	248	540	1001	19	393	76	3	21	251	406	41233	640	25260	2	375	946
ENSG00000132693	8	0	0	0	0	0	0	0	0	0	0	0	0	0	0	0	0	0	0	0	2	0	0	36	0	0	0	0	0	14	0	0	0	0	0	0	0	0	0	0	0	0	0	0	0	59	0	0	0
ENSG00000132694	3833	5473	2820	1232	7232	11786	4449	2852	2234	5857	7909	7020	6715	3652	12448	3393	3677	14007	5127	6857	9064	13564	8198	11662	3975	7231	8079	4378	12138	9790	18132	4624	9556	15998	5761	11531	10217	5302	9275	4272	11616	9043	8712	9165	7866	10773	5752	9137	6678
ENSG00000132698	780	1	63	1	14	0	0	15	31	929	5	845	0	0	8	422	80	0	4	6	218	25	240	11079	28	12803	15	93	42	6986	475	121	4	0	147	168	15697	1	99	59	48	40	41	255	739	0	6702	250	4
ENSG00000132702	64	6	210	7	3	41	19	7	30	62	6	9789	129	115	42	8748	3584	19	28	12	519	10	391	13	6	114	109	0	143	111	78	93	51	48	310	60	88	213	90	8	8	71	71	1653	296	205	1	47	37
ENSG00000132703	0	0	0	0	0	0	0	0	0	0	0	4	0	0	0	0	0	0	0	0	0	0	0	165	0	0	0	0	0	23	0	0	0	0	2	0	0	0	0	0	0	0	0	0	0	6	0	0	0
ENSG00000132704	153	4	11	1	0	0	0	0	20	0	0	35	2	0	21	4	0	6	0	0	11	1359	6	11	0	4	16	22	0	12	0	44	0	2	0	4	19	0	0	34	2	0	0	0	0	0	8	0	0
ENSG00000132716	6191	6452	5378	3397	6875	20781	5120	4651	3989	6562	6959	9008	7970	2789	14773	9991	5339	10159	9255	9751	8782	18005	7554	13871	6214	10604	11222	6248	11984	9276	24399	5398	8151	18876	6124	12963	14803	10667	13825	8165	20613	9668	7099	8931	9528	9952	6618	8522	7344
ENSG00000132718	12517	4785	4770	699	9461	31560	1616	1149	1700	8042	1039	35504	7176	120	162232	4916	11543	3100	225	2680	12439	3529	2130	6878	2103	1828	3837	2032	3438	4921	26274	5874	6615	7148	2265	4375	3423	27586	9445	2946	1645	6091	8146	28763	16250	3570	3059	15781	1546
ENSG00000132763	1010	1467	708	325	1213	2873	1546	735	745	1555	1942	1021	1530	275	2802	617	723	2838	1397	2997	3492	876	542	1255	1841	829	2911	1711	2537	951	3773	1081	1643	4211	2377	2414	1018	2154	2627	1121	4957	1558	1842	3229	2553	2314	715	2352	3258
ENSG00000132768	1370	2095	2343	1169	1222	3538	1890	2009	1592	2584	3406	1794	2517	1516	10994	2890	696	7476	3341	4279	4002	2526	3840	3022	1861	1552	4104	2261	2219	1347	6430	1661	3088	4530	2498	3907	2019	1998	3720	2132	5207	2805	3197	3602	1640	3834	1237	3554	4529
ENSG00000132773	763	1589	996	434	794	1707	2141	1154	689	2010	2056	763	1406	659	4822	1017	709	3036	1812	3297	2532	2321	2222	2103	1122	1690	3003	1880	1476	1356	5719	1302	2063	3918	1740	3300	1515	1194	2269	1097	4406	2015	2315	2083	1355	2394	639	2383	1600
ENSG00000132780	10610	54134	32196	11910	26502	38782	23780	31029	16785	15837	16043	7718	22412	10483	47686	41323	13725	24123	45930	25036	25924	20111	23956	7505	27132	7937	51047	18220	14118	5821	71235	16097	27393	46791	17730	38180	10927	16412	43436	17925	48991	23629	31629	26433	23930	30635	3886	20478	17556
ENSG00000132781	1150	925	1558	1462	462	1540	1440	1420	1749	1555	1080	668	851	939	2291	2910	1376	1622	1385	1165	2518	1425	865	1003	1572	1706	1739	1077	1943	1394	3338	981	1033	2097	1144	2119	1806	681	2220	1015	2673	2052	2281	2669	1145	1656	688	1944	1478
ENSG00000132849	1106	627	650	56	2080	914	144	255	1665	817	352	1095	293	54	6502	1714	2509	260	113	125	563	4150	839	12941	1779	10464	778	256	2377	7403	669	2163	278	1811	597	2090	13483	461	4168	276	3061	1996	927	684	1379	541	7645	733	251
ENSG00000132854	4111	384	4510	17	93	3792	122	15675	24	420	73	1929	100	1551	6088	12762	25606	371	20	94	8	18	417	877	206	169	8837	295	4226	408	363	377	34	99	249	204	228	62	1358	55	20543	2383	584	6617	1884	209	167	10	104
ENSG00000132855	0	0	0	0	0	0	0	0	31	0	0	0	0	0	0	0	0	0	0	0	0	0	0	959	0	215	0	0	0	676	0	0	0	0	0	0	1931	0	4	0	0	0	0	0	0	1	469	0	0
ENSG00000132879	2486	1919	2402	1493	1321	4686	1935	1063	2382	1924	2923	2043	2277	2667	4490	4583	3649	2685	2496	1490	4003	4403	1883	4303	1935	6737	4436	1385	3427	3892	5594	2733	3721	3264	2612	4471	7382	2453	8378	3343	5674	3304	2449	2938	3891	3294	2727	3599	2917
ENSG00000132881	346	958	518	116	452	1124	408	382	316	531	346	388	841	678	521	776	266	820	1029	1048	684	1071	576	688	484	806	694	586	442	562	1644	271	815	754	478	629	1196	650	1018	710	1912	388	332	772	403	668	535	548	654
ENSG00000132906	1516	1041	1505	562	1006	4169	2099	565	844	1713	1425	1343	1694	1112	2142	2205	852	4203	2356	1625	2499	3282	1980	2692	1051	3809	1352	1716	1297	1610	1319	1098	4443	2356	1241	2582	5203	1391	2328	1301	4252	1763	2380	3989	1332	1314	1162	1806	2362
ENSG00000133019	113	631	2	0	68	0	24	404	37	84	74	83	40	5	63511	28	67	1763	530	373	27	1131	48	900	24	478	69	98	339	862	185	12	30	489	541	14	510	0	175	4	183	347	6269	132	106	92	371	33	87
ENSG00000133048	4350	51	1301	4	163	4707	27	248	162	121	16	1130	258	24	124	615	515	40	66	4	134	19801	1333	3388	61	10	1348	96	1097	816	1014	1029	0	121	576	780	19	68	55	165	19	519	1868	970	101	2	515	169	88
ENSG00000133055	35	0	2	0	0	6	0	2	2	8	0	0	1	0	0	0	13	0	0	0	0	7	2	37	20	30	6	16	20	37	0	4	0	4	17	3	38	2	0	1	1	53	6133	0	4	0	23	0	16
ENSG00000133056	1559	2006	2986	568	1145	4399	1226	1244	320	2543	2011	756	2342	2640	6342	1767	388	4274	1169	537	2885	7749	1935	3117	640	3638	1817	1238	2230	3075	5902	966	2683	3244	1070	1243	4587	2140	1508	1438	2313	2924	1467	2368	4062	3636	1968	2974	3641
ENSG00000133059	2260	3765	5882	1220	3069	5812	1916	3198	1951	2354	1694	2994	2911	1495	7220	21296	4266	2721	6241	1880	3335	5506	2613	5418	2614	3999	7311	1834	3075	5485	10598	2166	2773	5629	1738	3481	5541	2645	4429	3328	7124	2854	2969	2582	4254	2814	3175	2786	2650
ENSG00000133063	3972	2	6	2	6	134	0	5	35	41	13	1984	48	2	37	4	23	48	60	6	10	7569	762	38	38	13	257	6	17	2	68	97	4	9	149	76	6	3	32	8	0	262	83	0	5	0	2	22	13
ENSG00000133065	3518	5860	1837	812	4364	9897	4424	1782	1612	4091	4402	6490	3967	3620	7527	1693	2192	4613	2463	4341	6845	3810	4733	8515	2958	4817	5229	2372	5256	6851	12294	3625	4783	5615	3322	3925	8181	8763	5693	2751	3947	4951	4636	5401	5269	6121	5145	7044	6084
ENSG00000133067	38	98	16	44	70	63	1	35	6	1370	38	723	27	0	23	40	32	16	8	4	20	142	3	129	225	1011	162	27	71	159	122	135	10	450	255	231	122	10	48	32	135	152	312	260	290	58	102	26	14
ENSG00000133069	897	468	376	419	379	778	134	337	198	597	823	473	740	467	4914	1882	1117	664	392	165	1047	1062	608	695	269	831	785	434	1130	751	1100	959	1485	332	409	379	1627	277	887	474	1078	998	2194	914	1400	1706	605	692	339
ENSG00000133216	703	862	952	1668	2749	2496	6723	617	768	2188	1100	944	297	427	5338	3610	2857	977	969	711	1414	11940	1372	5944	1493	1620	1636	790	4804	1519	2234	2979	849	1555	1609	13646	3066	1788	2761	1396	3837	6051	3094	4762	2852	2017	1555	1141	667
ENSG00000133226	27129	25660	28839	11890	23405	26461	24370	26576	12632	28614	26966	17423	19091	9020	20415	60228	12895	41522	22753	28021	30689	25333	24427	19819	24050	16248	26812	24995	40746	14334	38994	21927	34853	28797	26226	40225	24539	18307	27563	12661	34225	37259	37030	43075	24635	39344	9498	32738	27708
ENSG00000134183	39	9	36	5	7	30	4	8	2	0	12	5	71	9	40	1	11	19	23	21	4	11	10	8	0	10	21	5	3	6	20	14	8	21	3	12	20	23	11	3	9	0	0	33	15	9	2	16	13
ENSG00000134184	63	11790	18	545	2015	91	129	49	7	8237	9712	10152	21	5	10978	7	27	27	6044	10	43	3324	6733	4472	4	20	180	12	42	36	13395	6149	22545	18242	6532	33	94	116	501	3835	53	48	6099	53	8942	8469	2933	9256	36
ENSG00000134186	14135	97266	82539	9448	19502	39201	9393	51144	9280	13095	9383	8571	28186	16201	20059	93974	12642	9043	54820	9575	10575	10844	14109	8513	13480	7697	30092	12142	15719	5588	37104	6678	9404	15201	7424	13814	10435	10134	20903	15817	17207	14891	23219	12838	28312	16889	5937	14273	12448
ENSG00000134193	10	41	23	0	2	4	12	0	0	0	0	0	22	10	10	6	0	2	1	0	0	83	22	0	0	71	4	0	34	6	0	9	0	0	4	18	36	0	2	0	2	0	6	0	0	0	2	0	3
ENSG00000134198	142	107	125	62	181	16	34	309	199	369	24	212	35	34	2945	397	24	27	30	4	362	101	152	2736	10474	634	227	200	78	1270	606	142	12	60	99	14	1026	20	264	104	910	167	339	167	332	34	1183	212	73
ENSG00000134200	0	0	0	0	0	0	0	0	0	0	0	0	0	0	0	0	0	0	0	0	0	0	0	0	0	0	0	0	0	0	0	0	0	0	0	0	0	0	2	0	0	0	0	0	0	0	0	0	0
ENSG00000134201	214	32	97	11	8	57	22	10	39	80	46	204	6	55	303	128	215	15	19	34	175	73	108	362	119	2104	35	99	10	1401	224	220	39	83	143	14	1198	6	72	66	14	8	146	56	69	44	577	64	27
ENSG00000134202	10162	2387	4342	1305	1754	15171	3611	4293	486	11948	12167	5585	7063	2632	19822	5830	4103	9681	11452	2866	24158	1585	7332	14808	1887	42926	2185	8545	1243	10398	10047	2685	25115	7937	3838	3107	72299	4515	5555	7115	9205	5329	3249	33889	9447	13054	6416	17896	4753
ENSG00000134207	25	675	10	486	118	105	0	3913	568	2870	1546	28	9	178	123	693	86	3752	44	43	1077	4	8	92	462	0	66	603	503	69	30323	234	2	8524	133	421	2	54	2214	4	160	1201	3065	126	254	1125	67	10	218
ENSG00000134215	1944	57	51	24	284	239	93	260	196	811	129	654	73	42	4284	509	182	192	69	112	260	1391	329	17583	317	21177	774	470	1350	15820	989	301	111	229	250	109	27748	123	586	209	388	120	380	529	895	108	12561	286	567
ENSG00000134216	0	2	0	0	0	0	0	0	0	0	0	0	0	0	0	0	0	0	0	0	0	33	0	4	0	72	0	0	0	8	0	0	0	0	0	0	61	0	2	0	5	0	10	0	0	0	0	0	0
ENSG00000134222	2043	2122	1249	723	1048	2327	4210	1389	1118	2560	2287	1042	1536	766	1303	2121	997	3198	2011	3747	3093	1576	2700	400	1575	504	3463	2488	1614	254	1915	2005	3600	3591	2223	3935	516	963	3155	769	3982	2675	3165	4666	2527	3529	200	2857	1903
ENSG00000134240	0	0	31	0	2	8	0	0	0	1	6	0	8	22	0	0	0	4	3	13	241	0	0	350	0	58873	0	0	20	4158	0	0	0	10	4	9	47436	0	6	0	4	0	2	306	0	0	583	0	3
ENSG00000134242	443	61	169	75	536	215	42	872	819	95	131	668	18	48	88	96	89	187	119	40	109	3040	197	265	563	109	1370	774	795	157	304	1218	67	54	186	89	344	110	415	279	144	370	1121	47	207	12	85	198	413
ENSG00000134243	6382	5750	1722	1350	2895	2930	2479	1871	2178	6896	1881	7066	3385	2104	34839	14736	3255	1486	972	1413	9447	18869	10635	38085	2841	31418	3377	2235	7802	25415	3857	3538	1395	2436	2808	2597	38535	2802	3690	2018	11816	3617	6387	14580	7777	4974	18373	2347	1608
ENSG00000134245	111	228	167	42	265	90	187	107	61	369	58	248	46	92	243	62	113	52	155	18	236	201	10	613	1927	154	58	21	368	284	163	639	25	75	1783	1430	139	47	618	250	361	417	124	110	133	178	456	316	67
ENSG00000134247	12057	20363	3643	2219	10985	18431	3943	8393	9466	6568	3300	1949	3949	3420	16336	15072	1074	5923	2262	749	3893	8047	1461	7162	11976	3559	26291	1497	44261	4511	11752	6193	1122	22795	6920	11305	5986	946	15227	24279	14174	29849	31400	15762	14313	13286	4319	11378	8230
ENSG00000134248	21884	13371	13906	3898	8005	12496	15624	11681	9007	16595	10487	18980	5242	6761	14321	19498	15271	15132	12846	18289	18112	4546	17747	24967	17364	15167	15438	18130	10672	11102	14270	12992	20774	11821	15068	17245	18936	6102	15104	9406	22984	12647	22717	32508	17963	10741	15529	22166	21922
ENSG00000134249	0	0	0	0	0	0	0	0	0	0	0	0	0	0	0	0	0	0	0	0	0	0	0	0	0	0	0	0	0	0	0	0	0	0	0	0	0	0	0	0	0	0	0	0	0	0	0	0	0
ENSG00000134250	6216	9048	4180	2027	21127	31907	4005	11013	5949	12576	8536	13843	11098	425	5533	24306	8205	24989	6934	9050	15014	25879	13456	22799	11683	8733	18010	11652	169605	20961	15951	10178	8235	16689	13012	22956	13452	11426	25892	3612	4243	24849	45237	19680	13743	46914	8906	14502	18616
ENSG00000134253	436	2248	1449	1116	1076	1460	1056	911	515	839	1010	153	632	751	1235	2643	405	850	762	912	1487	906	321	596	998	1284	521	409	1636	897	1972	649	660	1746	641	1267	1950	708	1162	733	2778	1783	1957	1058	1557	1254	417	816	542
ENSG00000134255	3500	2093	3389	3193	2792	5509	2080	2634	7530	2640	4089	2738	2474	2343	3838	5407	2737	3650	2959	4395	3965	4386	2592	3385	1874	2701	4595	2665	3295	2865	8004	2365	2877	4681	3023	4248	4154	2629	9204	2047	4353	3692	3364	3072	6697	3917	1973	3824	4847
ENSG00000134256	172	225	55	203	117	128	57	293	385	116	43	25	2	57	126	365	2	133	81	17	45	438	51	179	262	70	511	81	398	93	164	60	8	139	83	65	86	27	203	204	155	237	693	47	211	288	104	123	79
ENSG00000134258	216	2	97	0	24	2	0	0	4	896	4	75	2	0	367	87	14	0	0	0	34	0	35	17280	1	2651	4	66	10	9414	397	12	0	6	0	14	6313	0	44	54	38	6	8	137	499	2	13183	18	0
ENSG00000134259	131	23	106	20	72	8	218	61	142	117	167	84	65	111	450	53	143	155	39	229	168	2	96	440	5188	201	57	174	109	242	91	105	71	70	188	80	132	54	433	73	574	231	77	354	183	121	195	235	156
ENSG00000134262	1862	1904	1173	808	1440	3118	1420	1378	1325	3289	2402	2665	2128	607	8094	3127	1766	3353	1698	2902	3926	3516	1839	2003	1713	1798	3378	2897	2558	1378	6752	1591	1508	5421	1874	3288	2383	1795	3400	1298	6240	3199	2690	2795	2479	3133	1006	3096	2212
ENSG00000134365	0	0	0	0	0	0	0	0	9	0	0	0	0	0	76	0	0	0	0	0	0	0	0	26	0	1	0	0	0	31	0	0	0	0	0	0	0	0	0	0	0	0	0	0	0	0	38	0	0
ENSG00000134369	1563	4558	18954	2215	1697	12050	2795	1958	1189	3002	1460	1366	3131	9078	50564	1453	1992	1677	713	547	1893	4500	3544	9666	1398	6248	2072	1730	25189	6255	2969	3760	35335	4220	2299	2789	7393	13440	1554	714	5232	10635	8710	2409	8994	6844	3760	6066	1750
ENSG00000134371	6497	5351	4017	1445	17508	9362	5416	3449	6535	8132	9425	11995	4860	1958	11010	5192	10380	10002	4506	7422	7864	9634	7275	7277	3939	3987	7008	6518	6645	5147	11097	5906	8933	10162	6726	10712	6329	6192	13139	2603	11221	16055	12438	12349	10458	6982	3726	8059	9188
ENSG00000134375	15415	13576	11126	1843	7376	13269	11940	5976	6269	15802	10744	35312	6600	4962	18879	11840	4955	15888	11882	24420	15767	4852	12509	8438	11713	3806	18813	16597	4969	3822	18241	6303	18181	12129	10272	8856	5404	5576	11872	9600	19334	9243	15671	21941	17555	11597	3773	19241	22419
ENSG00000134376	26	541	14	10	380	108	13	3129	102	103	31	77	24	3	1557	45	85	44	23	20	29	205	35	22	71	44	8	97	8146	64	82	946	11	939	2107	1902	67	74	101	17	75	124	71	16	50	2156	37	22	156
ENSG00000134389	1	4	0	0	0	0	0	0	4	0	0	0	0	0	2	0	0	0	0	0	0	0	0	0	0	2	0	0	0	0	0	0	0	0	0	0	0	0	0	0	0	0	0	0	0	0	0	0	0
ENSG00000134644	14233	22963	32333	8005	20254	25545	15304	14434	10553	17348	16847	14298	14935	10759	18461	41760	16233	23206	25112	17300	15590	28915	13947	21844	14989	8746	22311	12889	19933	14674	30497	13562	16580	27996	15514	26638	17270	14658	23074	13151	44491	24205	20852	18334	21850	22466	11975	16516	16742
ENSG00000134668	92	5	125	5	7	77	0	0	25	32	6	143	24	8	353	60	42	71	35	20	95	5	86	164	22	62	57	28	36	25	792	111	31	63	90	28	18	28	108	43	17	47	68	8	43	2	45	34	2
ENSG00000134684	9474	9435	10796	2744	6850	38622	16563	5882	6789	11252	14938	10559	20845	7896	14468	8138	7397	23136	21122	20840	14398	13268	16156	6473	13281	4423	32269	14828	13926	3075	49961	10442	20689	22777	13711	14731	4951	10226	28438	9887	21493	12318	11921	15145	15015	13246	2944	20528	20523
ENSG00000134686	10637	5724	7100	5016	3391	19002	11710	5141	4853	10650	7909	8198	8628	6396	13271	17366	4147	13219	9863	8653	14941	10407	8142	36911	8650	22591	13073	7792	19976	22278	20614	10612	7610	14192	9347	10291	27501	4361	14479	7144	11286	13654	14928	35548	8764	16162	14063	11716	10261
ENSG00000134690	2430	2439	3045	885	2033	3945	5125	2881	2354	3397	4211	2173	3032	1204	2191	3308	1552	6525	4189	7205	6509	4924	4690	492	3785	229	6791	4374	2602	152	6380	3441	5246	8479	4814	6167	386	2665	8457	2429	5605	3472	5936	6492	4343	6900	160	4892	4121
ENSG00000134697	6505	19506	17393	11262	12032	12894	8533	11237	8960	7649	7634	6562	7695	6970	10434	19427	6660	13413	21939	14237	7607	7063	9497	3895	10911	3539	21510	8903	5741	2208	23100	6689	10940	15215	7245	13620	4300	6355	14841	12610	19022	7827	10614	11022	13095	9617	1985	9473	10167
ENSG00000134698	1995	2531	1889	1022	1955	3004	1404	1690	1207	1160	1088	1368	1343	712	2530	5201	1322	2156	1086	675	1869	3285	1280	2416	1245	2393	1985	1302	2799	2315	5351	1651	1001	4610	1380	1267	3222	1346	3477	1484	1533	2813	2576	1252	2175	2105	1321	1712	1359
ENSG00000134709	1495	21	741	75	1094	3	0	40	45	722	32	452	9	4	7073	1572	37	24	10	4	20	6083	185	9016	49	4444	25	102	89	5731	511	118	0	11	356	783	7967	2	279	2427	5167	28754	1594	173	660	40	5878	171	4
ENSG00000134716	135	12	34	1	28	17	0	14	8	72	0	33	15	2	352	19	1	5	0	0	24	32	8	222	36	151	26	8	14	181	35	0	0	5	30	200	292	0	9	104	8	22	33	2	42	0	164	17	4
ENSG00000134717	10656	12265	11692	5324	8456	8511	10966	7513	6409	11444	10094	8169	5188	6438	35695	20687	21875	7401	8000	12181	15633	10075	8724	8025	6921	4660	10484	7947	13160	5283	16887	9794	9085	13385	10523	15623	7078	6824	7835	6136	38939	12888	18406	17055	19395	12703	4033	12862	6719
ENSG00000134744	6297	9545	9788	2902	14255	12373	4697	3580	3269	7658	10589	4199	6713	3995	14256	13344	5455	14131	5226	5821	8750	24599	6340	5639	3012	4171	7497	3686	13811	5676	27036	7176	7745	20805	8261	10400	6326	9962	12677	4396	13667	8974	7843	7046	9052	13502	3382	6683	7194
ENSG00000134748	4475	7171	3431	971	6532	8439	6326	3985	2866	6570	6385	4220	6329	3332	12784	4341	10019	10237	6877	9801	8716	9208	7234	3953	5453	4702	9581	6507	5888	3065	17534	5431	10534	12808	7572	10382	5421	5486	11605	3446	13775	7581	10330	11238	8910	7059	2696	7485	9026
ENSG00000135744	48	51	343	13	13	24	14	65	16	225	34	159	551	138	1287	32	10	13917	27	10	836	13	52	6454	15	125	32	19	295	3651	503	96	30	48	288	8	123	7	38	66	63	378	1477	64	257	29	3902	106	41
ENSG00000135747	799	2499	1437	596	1384	1360	1255	772	488	1636	813	693	857	477	4219	1728	386	1566	849	1150	1877	838	760	396	880	363	886	742	1248	319	1651	952	966	1484	982	1014	369	338	1402	782	2694	1440	1382	2197	2766	1848	268	1357	843
ENSG00000135749	343	113	257	271	399	290	44	140	230	293	476	478	349	629	21339	1936	416	119	60	29	717	1421	239	2279	275	1766	482	181	1517	1882	348	863	100	1400	327	1453	2417	37	174	331	7043	632	317	847	477	69	1334	900	207
ENSG00000135750	234	91	51	444	291	4	2	42	209	199	6	462	22	24	313	1347	32	0	4	2	39	229	61	3277	2	1856	2	4	138	1917	72	41	0	316	958	26	3052	0	16	244	5771	61	22	582	444	0	1756	292	21
ENSG00000135763	1020	1455	2017	458	1669	2183	1523	1057	1564	1943	1978	3185	2826	1159	9383	1720	565	3905	1325	2472	2219	3365	1930	1345	1121	527	3662	1812	2511	644	6016	657	1803	5179	1951	3451	708	2086	4086	1564	5874	2564	2753	1925	2987	2171	481	1833	1411
ENSG00000135766	10281	14855	5788	2375	8729	23368	7969	5960	3722	8495	9341	20489	13301	4010	22867	5354	13425	11111	12757	13832	11150	8471	8061	13725	11601	8045	11653	7463	10797	8735	8646	5568	10791	11454	17537	11642	12098	7975	17678	4877	10488	11868	13749	18339	10794	7206	7338	13842	19566
ENSG00000135773	2	2	0	0	20	0	0	0	0	0	0	1	64	0	124	17	0	301	0	0	8	0	0	42	0	20	3	0	4	28	0	8	2	2	2	4	62	0	0	0	6	45	104	6	0	3	22	0	8
ENSG00000135775	2389	2346	1508	517	2303	4430	2205	1622	1076	3576	3854	3724	2797	1024	7501	2097	1641	8018	3247	3623	3827	4468	2679	4361	1503	3257	4357	2960	4653	2954	8189	1870	3296	5931	2589	3971	3874	3482	5294	2416	6529	3540	5028	3430	3405	3198	1940	4259	3896
ENSG00000135776	4216	2480	1491	488	1328	3307	3246	1685	4171	1371	790	18524	1389	479	5191	2685	1144	2726	1545	2852	1692	1888	2946	2117	1409	1593	8119	4081	2307	1859	4235	1388	2128	2981	2158	3088	2382	1477	4562	1216	1656	3731	3113	1746	2415	1736	1070	2020	2837
ENSG00000135778	3214	5286	3662	699	4015	3586	5531	3501	2605	3731	3330	6850	2944	2723	9818	3336	4538	3367	3469	5496	5095	2568	3813	4289	2319	3220	5636	3788	2269	2709	6882	3125	3704	6788	4298	4919	5559	2544	5950	5285	6531	3947	5223	7284	4151	2749	2639	4789	6246
ENSG00000135801	1990	2767	1720	1165	2258	2675	1459	1869	2328	1448	1330	4777	1846	887	8852	2578	911	2549	1748	2139	1927	4314	2136	1497	1538	1016	7241	1959	3022	1096	6944	1567	2220	5167	2004	2073	1208	1570	3765	1449	3969	2336	2677	2141	2386	2149	738	2162	1775
ENSG00000135821	49547	10884	6492	5395	18308	19618	4659	20734	15733	15308	7292	17375	6610	3827	66719	21270	16488	12512	7334	3599	14122	27821	25325	48109	25044	34346	46092	24508	33142	42031	18027	36997	7770	16725	7629	7090	36361	10484	40773	14319	14872	31754	40803	24630	19779	2875	19489	12334	18636
ENSG00000135823	9002	8868	7059	4515	8370	12347	7196	5602	3351	7437	6426	20171	6825	6474	13002	11504	7486	6269	9546	9556	12123	8904	7325	4753	4414	3335	11407	8569	6930	3468	21426	4790	10017	9841	4275	6984	5552	6793	9285	9262	19149	6822	7280	8813	16379	8089	3272	9078	9217
ENSG00000135824	1188	43	0	0	0	0	0	8	0	0	0	6	0	0	98	0	0	0	0	0	0	19	1275	0	0	0	0	0	19	0	0	0	0	0	0	0	1	2	0	0	28	9	0	8	0	0	0	0	0
ENSG00000135828	717	1238	88	8	354	2166	269	598	621	297	503	571	130	120	2762	167	114	505	217	114	222	1241	487	2411	646	1842	611	427	698	2090	394	246	149	340	273	71	2737	389	277	276	69	187	438	134	287	190	1482	574	279
ENSG00000135829	16884	27562	12853	5732	28858	49184	18594	12894	10918	21221	26322	16915	29006	9297	69540	14374	13066	38242	23562	30323	27328	37193	24782	22962	15012	14251	32641	17414	20828	13335	65368	15756	30569	50858	22354	37936	18961	28802	49866	11448	66329	28827	28511	34436	48676	47859	9964	24988	22795
ENSG00000135835	652	143	131	106	343	952	59	164	68	310	74	942	52	43	119	222	232	485	226	622	844	489	371	1630	132	1082	1285	411	896	1737	293	227	383	2907	342	763	1851	238	576	211	419	1544	901	208	275	522	1215	379	326
ENSG00000135837	4105	4111	4371	1465	10649	9443	3967	5003	2807	3509	5056	8420	4314	2013	9685	6756	2217	5427	4569	3923	5208	11110	4504	5576	4328	4705	6388	4007	5442	5882	9169	5784	3891	10272	4353	5044	5200	6067	6437	2173	6954	4582	10775	5295	5652	7439	3041	5701	4701
ENSG00000135838	12229	3677	1102	702	1225	2243	1109	3161	1982	2588	1247	2495	642	308	1053	1456	2067	2033	1098	494	3411	2995	5618	2546	4114	543	8262	4401	2127	1674	2248	4631	1202	1272	1339	1055	512	1020	2760	2371	1111	1958	5480	3191	1831	1583	1429	1703	4983
ENSG00000135842	1452	1146	1908	563	1577	1036	404	1806	1141	1309	477	1782	1291	203	1784	1237	607	601	442	117	655	7321	658	1387	607	587	3506	1119	23027	2551	1417	1268	248	1475	1001	597	1023	437	3327	1607	959	3331	1730	2019	1389	249	979	1432	830
ENSG00000135845	5012	7215	8766	3647	3840	9462	8023	7671	7954	8452	7853	11445	4321	4642	8977	11969	7963	11547	11494	15813	13915	5354	10102	3615	9176	3841	19023	6529	3858	2379	16861	6610	5994	12215	9645	14338	4039	4824	14140	5356	7884	7765	9829	12934	3874	5517	1765	11199	11951
ENSG00000135847	10098	7707	3908	1697	4247	5831	6784	3554	2360	4884	5835	15867	3265	2188	12214	5182	4777	5359	5919	6363	6742	5041	4646	3131	6427	2350	10413	4045	3715	1915	12467	4743	6663	9181	5186	7631	3369	3305	8456	4655	11769	7085	8233	9577	6992	5487	1862	7385	6212
ENSG00000135862	49087	31606	11597	3535	47081	135742	20363	25845	16712	20172	8113	39053	19603	17047	52999	7193	25187	27812	26454	18584	24493	43899	51897	30137	24801	18148	31273	12501	46993	24381	17776	12211	28756	37972	28698	20361	31737	19212	37711	21492	36811	16500	20902	60353	16425	68003	15267	22563	14915
ENSG00000135870	5025	4359	3590	1412	6917	5769	4393	2598	1925	4382	4640	3597	4897	2564	12637	5783	2831	7757	3699	4675	5154	10009	4845	8670	2057	4475	5641	4007	7944	7771	8308	4118	4773	6386	4380	5663	7220	3645	5068	2448	8998	7263	5618	4660	7972	7037	5178	4471	3902
ENSG00000136628	13736	17834	23143	4195	28229	34779	16027	11364	6880	14422	16656	35190	19495	5664	53772	27624	16614	27478	12142	20960	12079	24012	12099	10431	14469	8582	21904	16263	18082	6925	25820	11447	17199	20143	13215	19825	9899	23188	25620	11289	37994	15735	14123	19890	40845	15001	5401	18760	20724
ENSG00000136630	656	169	178	184	327	374	276	247	454	610	293	457	501	367	904	132	381	474	419	350	388	1059	819	996	621	643	1140	683	1055	708	861	229	227	1804	633	437	515	180	643	326	746	424	734	616	366	548	917	483	616
ENSG00000136631	3897	7636	5192	2391	2716	6927	3683	3974	3024	6167	3618	3997	2468	1896	10936	8770	2867	4334	3529	3309	6020	5815	4385	6435	9276	5770	5324	3938	5019	4423	16779	4384	4834	7447	3974	6235	6926	4173	6726	2636	14413	7633	7075	6409	6577	6634	3648	4429	5795
ENSG00000136634	78	0	4	0	57	76	9	112	108	63	21	72	10	20	21	11	30	67	9	36	55	114	65	87	84	6	305	336	143	95	196	96	67	37	47	33	17	11	386	71	21	78	240	16	46	39	18	25	390
ENSG00000136636	7176	10366	16723	2193	9174	7455	8315	4954	3651	4660	2918	5669	3662	1705	10469	5297	15255	9781	4450	6757	6528	4942	5707	8623	7429	5983	5913	4276	6558	7824	42098	3883	2339	16245	5292	9216	7754	3313	8919	3031	6711	7888	6841	4125	4967	6463	4622	5088	5644
ENSG00000136643	2810	3999	1777	1089	3972	6488	2867	1751	1650	3679	3150	5712	2583	1402	8316	3412	2399	5784	2492	3643	3335	4504	2558	2406	2651	1698	3208	2863	5763	2082	7135	2265	3784	5815	3417	4237	2071	3375	5511	2320	8798	4580	3432	3834	3667	4963	1147	4650	3407
ENSG00000136653	2276	223	360	143	668	715	402	2436	1719	566	480	1584	386	242	1273	1562	194	947	371	214	701	11244	743	1600	1337	921	4327	4555	1552	1048	874	2826	303	316	681	395	1219	340	1433	1082	258	1237	2103	428	749	160	616	732	2528
ENSG00000137936	423	307	184	122	359	263	266	253	330	422	209	526	150	159	1115	259	446	441	97	149	359	2650	726	3534	169	4013	419	380	1075	3112	587	374	214	216	374	410	4869	111	581	422	537	1043	1231	583	480	293	2395	527	412
ENSG00000137941	38	78	4857	1826	243	750	615	77	495	410	160	4731	819	14	4862	433	1317	463	12	37	1037	101	1748	1258	236	309	114	1251	9044	1014	161	135	18	403	2323	1798	519	959	379	336	254	2134	8151	1095	984	433	813	138	4127
ENSG00000137942	8433	10080	4951	3840	12730	5598	4629	3742	1593	6006	4748	5699	2476	1921	40318	10224	14754	4143	729	1348	7536	18205	4966	15348	5022	8788	4973	1390	12027	13269	4368	6180	2648	6574	3411	8283	18247	2301	5362	6408	16503	13389	9326	10138	20901	13498	9390	1269	1747
ENSG00000137944	5702	4802	1758	1087	5547	5704	5078	2011	1938	5649	5519	2704	2401	1393	6015	4252	4077	7212	5074	9570	6268	3366	4412	5393	5395	4044	5593	6469	4096	2620	6053	4060	5641	9632	5069	5431	4640	2964	8289	2457	17426	3426	7100	10013	5429	9579	3237	7687	4358
ENSG00000137947	2398	5964	2635	739	3933	2611	2808	2552	1731	4291	3515	3843	2155	1646	5103	2259	2273	4456	3430	5052	3659	3027	3420	3402	1917	2536	5078	4080	2403	2120	9113	2971	3885	4850	3434	4136	3431	3632	4341	2378	6305	3881	6420	5757	4007	3318	1742	3703	5241
ENSG00000137948	0	0	4	0	0	0	0	0	0	0	4	0	0	0	0	12	0	4	8	0	0	0	0	0	4	0	17	0	5	0	0	0	2	0	0	0	0	0	2	0	0	0	8	0	8	0	0	0	2
ENSG00000137955	10643	7840	10111	2009	7433	7156	4863	6730	4613	5164	11734	8652	5831	3361	20155	8998	6178	12684	10686	11616	5117	3146	6975	5731	5954	3330	9460	4863	3037	3816	7911	6509	10416	8222	8675	8482	5148	3268	10725	3810	9016	8690	9854	5413	8503	6237	3856	8300	12084
ENSG00000137959	2708	331	629	141	2055	61274	107	1884	12586	1352	331	5287	2849	137	960	8845	1070	306	542	381	234	4122	1032	2293	1529	2440	43712	31195	6415	13887	1307	7168	148	3149	1602	1823	6885	17392	45294	2774	2221	11755	6483	656	3001	422	319	1267	5564
ENSG00000137960	105	74	25	5	74	68	24	64	11	118	126	50	19	36	59	98	155	73	33	75	92	94	94	4304	80	834	117	107	65	2220	105	42	66	54	84	70	903	53	65	37	70	91	77	99	122	34	2338	73	63
ENSG00000137962	2512	609	848	216	1215	957	708	14673	834	4323	1161	15799	1059	280	8399	2497	2248	2426	384	493	1103	2181	1266	24234	311	17103	828	3477	3036	13559	3531	5726	521	1391	3057	771	25574	1257	1521	29786	1193	4044	15688	2148	3839	876	9721	1516	16669
ENSG00000137965	901	249	312	77	1079	25821	196	632	5030	1493	447	1664	3043	57	763	1274	779	321	261	478	537	1808	592	1958	1062	2600	21100	21724	1860	5186	1270	7457	214	4230	1262	1336	4329	14145	32893	676	6800	7965	5255	613	1122	380	682	811	3779
ENSG00000137968	38	0	0	2	14	6	0	12	2	94	22	16	6	0	12391	67	30	6	4	0	22	85	6	100	8	2880	9	2	48	685	142	12	0	130	25	25	1334	4	13	5	110	33	4	86	68	28	189	34	6
ENSG00000137970	30602	26833	10920	1762	20445	17498	18433	14665	5401	15865	19678	15458	15412	8548	17908	10027	31709	22042	32872	22787	29277	7522	15502	9311	23089	7478	20222	19095	17769	5186	29821	16189	18395	23561	22035	26489	10220	7021	24340	17740	26592	31256	28570	24525	28486	14674	6381	19072	27047
ENSG00000137975	11	0	2	0	2	6	0	6	21	0	0	98	6	19	6	4	0	0	2	0	2	0	9	11	2	0	0	0	5	7	10	10	0	5	2	0	2	0	4	29	13	30	171	0	4	0	0	73	0
ENSG00000137976	5	0	16	5	10	16	8	0	0	5	10	10	2	2	188	6	0	4	2	0	30	39	38	11	8	8	30	35	125	27	34	10	0	6	34	38	14	10	11	3	8	8	72	4	14	8	16	0	42
ENSG00000137992	1423	1180	1002	242	2490	4744	1143	802	784	1710	2549	1165	1815	393	8288	928	2598	2561	1181	2007	2404	2483	1492	3389	1167	3325	1659	1360	2600	4134	4536	1228	2793	3827	1437	2504	4575	4163	3613	1217	3668	1827	1933	2903	3650	2308	2460	2409	2414
ENSG00000137996	5827	6437	5428	1611	4521	6722	4720	4061	3438	4933	4493	7194	2653	2105	6252	5126	3746	7661	4911	8159	4955	3302	4443	3661	3796	2638	8363	4917	4590	2437	8143	4169	7375	5879	5463	4133	3313	2781	8302	4086	6363	4778	7820	5708	6545	3848	2023	6615	6259
ENSG00000142224	8	1	5	0	0	1	0	0	0	0	4	2	0	0	0	9	0	0	0	0	0	14	0	53	0	41	2	0	73	38	2	0	0	0	0	0	4	0	2	4	0	0	0	0	2	0	71	4	10
ENSG00000142583	1264	161	223	266	788	4056	73	1235	209	347	585	812	606	164	786	145	792	91	1096	119	431	2226	301	686	1866	33	2018	295	457	369	685	2358	122	787	244	160	29	577	637	1196	49	318	2165	559	758	62	546	775	1132
ENSG00000142599	12133	25821	11108	5402	18024	25150	12104	15898	12600	11178	15980	16877	14384	7869	26522	18881	15575	24189	9824	11039	17387	28485	34145	45814	11404	35121	12102	8381	41484	40448	19127	18602	15805	27813	21294	32149	41062	6498	33507	13195	14868	27411	20884	25524	14349	27271	27267	24111	18427
ENSG00000142606	30	0	57	12	16	23	10	16	93	7	16	9	5	6	32	72	54	11	33	32	28	66	10	154	51	1466	54	2	26	77	20	18	4	18	41	19	981	578	48	11	12	20	3	14	47	9	109	51	84
ENSG00000142609	2	0	3	12	9	26	0	11	7	160	9	36	15	6	17	12	5	25	18	11	54	14	8	16	4	2	69	1	0	9	53	8	17	60	35	13	2	4	9	7	9	4	46	13	2	21	3	24	20
ENSG00000142611	342	42	260	34	704	63	27	28	540	320	26	162	61	8	30	80	4	74	41	12	111	525	156	4303	1	6500	99	224	928	4682	180	202	377	48	400	322	8690	1018	2975	42	160	1507	81	118	159	55	2626	1564	88
ENSG00000142615	0	0	0	0	0	0	0	0	0	0	0	0	0	0	0	0	0	0	0	0	0	0	0	2	2	2	0	0	6	2	0	1	0	0	0	0	0	0	0	1	0	0	0	0	0	0	0	1	0
ENSG00000142619	0	6	26	0	6	14	0	6	4	4	0	0	14	0	0	0	0	10	19	24	39	18	0	0	28	11	6	0	148	0	8	121	2	6	16	47	0	0	20	7	25	36	72	22	51	0	0	3	2
ENSG00000142621	77	42	108	18	80	114	0	174	79	54	18	138	56	33	1374	90	60	38	61	13	22	210	179	341	108	190	224	62	79	230	153	80	17	42	186	71	323	11780	175	38	295	284	94	67	86	18	189	116	86
ENSG00000142623	46	34	1167	105	32	392	0	95	80	90	112	78	593	17	0	41	70	10	560	131	1176	200	10	38	70	15	36	103	398	2	15	34	10	302	7	6	3	6	40	576	6	55	23	170	2036	41	13	211	65
ENSG00000142627	5372	1219	1087	162	2796	291	1833	873	2202	1222	556	2816	551	1990	587	828	3669	955	740	2205	1044	13748	2301	5634	1619	4057	7862	1282	3263	3758	9405	8239	250	747	2954	5216	5249	1540	5978	1554	813	3628	4012	1294	1260	521	3250	827	1244
ENSG00000142632	400	321	423	157	431	1035	1271	468	279	675	176	486	967	529	960	288	552	504	1052	937	351	631	2425	721	531	1195	1005	499	679	836	3762	1531	857	714	486	1206	1611	173	556	943	1541	1236	1128	562	213	559	320	1075	1503
ENSG00000142634	8213	7733	9093	2953	2724	12000	7803	11529	9176	5450	4535	6407	5900	6686	3706	5337	1689	13124	9804	6940	6683	12059	12612	8070	14164	4850	20969	10127	5364	3735	11762	11645	10112	4200	9768	9162	5857	6832	13307	8149	3430	10362	13321	6760	3683	5295	3509	9472	12281
ENSG00000142655	2692	2021	2131	1081	1286	5782	2990	1811	1824	2357	1979	2097	2233	2029	2760	1870	2533	4485	4050	3021	2919	4455	3247	4867	3780	3472	5203	2506	3113	3326	5842	2975	2823	4492	3056	5636	4558	1956	4996	2073	5025	3382	3259	3102	2131	2674	2446	3205	3798
ENSG00000142657	18267	15598	21704	3704	5909	42879	16479	7779	5666	16674	6510	7922	7004	19461	52726	8821	17032	22514	9408	12958	16403	23561	24005	15549	15323	8930	24192	8526	17420	6801	35334	19301	15882	21829	15947	24073	10322	27517	42376	11448	56343	21248	19353	25652	47822	15224	7346	12329	12604
ENSG00000142661	69	16	186	6	11	124	27	109	610	105	61	121	143	0	16	86	149	81	2	8	29	59	598	6723	384	323	238	0	1406	1483	238	295	467	34	139	1949	522	283	583	14	107	338	1002	133	123	17	3475	10	78
ENSG00000142669	130529	54867	92548	26861	21853	101496	69115	69312	91755	98408	33339	114380	58899	76100	26762	141385	35765	109619	138479	108075	70049	30689	179416	43932	153690	36327	172884	112961	100460	19676	68157	78101	136922	55727	127883	71285	32678	44329	79470	71480	78167	80752	133248	270472	43606	42065	20637	85994	199670
ENSG00000142675	334	41	86	88	26	40	32	33	70	233	27	167	20	76	252	314	91	62	62	1	113	141	118	2705	56	6239	81	64	546	1124	217	207	43	108	72	68	5542	19	59	36	87	366	248	40	162	81	1243	100	66
ENSG00000142676	358562	169592	112750	36711	205069	194900	203124	133236	106507	201443	248070	212748	145539	102495	101207	148204	444215	255984	276017	272502	358226	80405	181808	67628	232604	62875	263141	255483	246542	49433	448760	200590	216675	419272	376342	312417	89253	112669	333089	165145	333838	390857	316404	299834	407775	147923	45133	252164	316805
ENSG00000142677	2	14	4	0	5	4	0	44	0	99	84	18	5	0	0	269	0	24	6	2	0	26	14	822	0	262	1	28	68	451	15	16	4300	4	30	44	184	2	6	11	162	45	76	9	3	23	323	6	8
ENSG00000142684	6692	3045	4659	1181	1884	4305	7294	2134	4049	8784	4344	6020	3154	4023	2187	2983	1071	5793	7361	12647	8337	968	9282	4399	6029	2810	6177	6480	3604	1640	5538	2904	7211	4213	6746	5137	3642	1426	5410	3949	5417	3569	6183	8503	3095	2923	1736	7478	10745
ENSG00000142686	2194	2458	2074	783	2569	6109	2054	1396	1442	2420	2383	1353	3121	2089	8368	2741	2073	3411	3139	3467	4499	6577	2835	747	1582	579	4462	2117	1999	629	10939	833	2354	8734	2092	2864	963	5453	6123	3069	9955	2111	1826	3160	5946	3624	397	3403	1948
ENSG00000142687	5945	3062	6201	1517	3959	9057	2405	2591	2409	3590	2717	3024	4454	2645	7262	8210	2243	6163	6394	4954	5492	6633	5513	16747	4934	14089	7271	5929	10439	12852	11832	4498	3718	7332	3750	7569	18788	4913	8238	2118	9581	5711	4746	4182	3964	4766	9353	3859	4945
ENSG00000142694	10079	2506	5310	1333	1041	9460	20096	3425	2704	13691	9495	7720	4014	10332	1797	3928	1458	12687	15694	32070	6753	4024	4288	7854	3677	6240	12820	19380	2211	5098	16623	5701	7670	6896	8181	6129	6346	2812	15157	2368	8816	2490	4271	19336	2645	3568	3557	21222	17496
ENSG00000142698	0	36	0	9	14	0	3	6	12	19	0	4	2	0	252	0	0	5	7	0	0	3	0	6	2	5	2	0	271	2	0	0	20	6	0	12	0	8	0	0	150	20	0	1	0	5	0	0	6
ENSG00000142700	39	0	0	8	2	16	0	30	76	0	20	0	14	0	14	2	14	2	0	0	4	57	10	10	80	46	24	2	115	0	31	7	0	4	20	12	13	5	99	4	10	37	109	12	2	0	0	0	20
ENSG00000142733	3226	957	3109	1618	1122	9948	1673	1001	935	2696	755	2370	1927	1341	541	4090	1990	2773	2439	973	4546	10009	2669	3796	1090	2310	3493	1717	4796	4484	5526	1386	1252	5642	3195	2536	1973	2611	2703	2528	1422	1749	1941	3863	1851	2714	2361	4558	2926
ENSG00000142748	103	3	67	20	3	488	76	92	294	161	96	179	131	40	61	6	61	173	68	144	63	36	493	7807	27	321	121	171	45	2651	236	76	29	77	38	110	152	0	230	377	63	9	569	199	99	78	5140	20	138
ENSG00000142751	1887	1670	596	219	1238	3168	2056	578	727	2636	1882	1861	1613	639	2014	544	595	4269	1789	3896	2844	2581	2406	2185	1539	2093	3249	2616	2615	1365	4829	1819	2977	3957	2560	3676	2225	1832	4114	1731	3968	2655	2947	4286	2283	1891	1179	2604	3454
ENSG00000142765	861	2	453	5	80	124	27	171	334	222	106	370	84	3	159	1072	244	151	89	46	167	2708	912	981	197	445	679	454	715	591	252	741	12	893	1079	465	444	25	217	204	651	624	696	211	118	113	428	192	421
ENSG00000142784	4706	5647	3427	1676	4111	18334	4937	2779	2815	7579	5398	3218	8118	5196	12085	4661	6099	12970	7862	7614	9677	14310	6456	27500	3887	24144	8222	4822	11126	21874	10302	6254	8845	6597	4702	8400	32725	7436	8402	3652	14710	8478	8574	15485	4754	13259	14512	8763	11514
ENSG00000142789	0	0	0	0	0	0	0	0	0	0	0	6	0	0	0	0	0	0	0	0	0	0	0	0	0	0	2	0	0	0	0	0	0	0	0	0	0	0	1	1	0	4	164	0	0	0	0	0	0
ENSG00000142794	459	797	72	32	628	843	113	54	54	483	308	155	604	39	750	446	117	261	77	619	488	4405	427	1199	85	375	473	209	767	510	650	200	450	329	613	2026	1981	565	848	318	1779	355	212	641	557	1416	691	489	330
ENSG00000142798	167549	8810	10974	8044	34156	25127	11138	3994	10259	29957	21532	64471	16530	10539	54782	6593	32650	39264	15640	25557	33909	39568	40147	102860	13146	105929	59643	20854	57070	89161	121264	57553	19787	63794	33308	34483	163546	13876	72763	17157	24630	53962	29293	63226	35962	46966	60390	40895	25210
ENSG00000142856	2005	6762	5805	1303	3168	2287	3996	4548	2100	3384	4349	1814	1469	1458	2011	7812	3343	4602	4381	4457	4764	1150	3227	2166	3908	1377	3228	3344	2329	880	3986	2524	4339	3449	3338	3976	1826	1224	3019	2349	5464	3222	4133	4236	4072	4690	941	5683	4162
ENSG00000142864	54990	92500	48208	15182	67192	74275	56678	36937	35405	75048	78024	58694	51366	27557	110158	42069	59546	84458	85555	96585	85615	32698	57893	31794	57117	21519	98719	74477	40650	20199	107974	41061	81194	67870	59532	84023	30661	46484	82648	38119	100382	66811	70101	91321	114084	72380	16644	79758	83060
ENSG00000142867	2674	2046	3939	417	1870	5418	1400	1227	1195	2862	1921	2686	2421	3576	6642	2004	2564	3075	1480	2516	2644	2452	2542	5055	1552	2263	3454	3196	2558	2679	4086	3574	1792	3911	2470	2831	3465	1698	2882	2499	3921	2906	3873	3024	2642	1675	2682	2616	3172
ENSG00000142871	14820	27608	6039	3715	17489	1974	518	1489	5185	8256	1109	12298	930	4542	42155	14538	8247	596	1138	285	12830	2141	3252	16907	8669	11630	4050	1362	3445	33046	3048	31455	2567	2973	2123	746	14664	1231	3750	4905	965	13427	8237	4169	14992	369	8453	4919	1884
ENSG00000142875	2297	3147	5995	1862	5746	5012	2910	2855	2444	3538	1268	7637	2581	1208	42549	2546	4526	3469	1276	306	5313	11362	4161	8105	6062	6244	5138	4546	23577	7509	6074	4457	1676	6353	15759	12551	10031	3926	3651	2224	7536	10864	59302	4960	5616	4645	5423	3633	10750
ENSG00000142892	4371	3852	1763	697	4088	7062	4564	2849	3269	4743	5290	4521	2698	1383	12625	3641	5355	4633	2767	4982	9552	4404	4280	8098	4671	5933	4842	3902	6167	5995	7319	6626	2773	5510	5125	6924	9409	4272	9223	1595	8811	10444	10538	6106	4969	5206	4632	6597	6217
ENSG00000142910	3339	200	902	405	76	679	461	381	1201	2042	480	966	412	1013	3101	2009	685	1059	1159	458	1471	487	1228	28419	582	47039	820	1603	417	20582	2005	3112	894	1355	589	506	34759	68	791	1087	770	788	2077	1201	1620	882	14519	1333	516
ENSG00000142920	642	128	151	198	141	610	51	95	647	231	767	115	174	43	791	473	50	242	143	32	204	728	571	437	182	336	302	84	523	484	1261	229	312	250	317	837	791	198	273	48	549	806	448	347	380	447	369	476	163
ENSG00000142937	479698	302715	169492	145998	290821	222518	281965	185128	169968	292869	384741	273911	169459	174933	226182	304229	511142	371170	402801	387101	469188	107042	238824	88027	334928	79555	278080	329892	282513	58301	342651	270151	302076	358457	449976	457222	93050	97245	303233	199986	393050	581369	426114	383389	401062	255593	57432	372342	461479
ENSG00000142945	2227	5436	4490	1258	3726	7108	7255	3781	3885	4335	4636	2012	5392	2092	5891	4945	2426	8610	7485	7715	6751	5832	5961	482	4223	330	9576	5170	2614	277	10646	5693	8979	12094	4500	8752	464	3436	10626	3495	7788	5295	6699	6900	6911	9961	128	7006	4754
ENSG00000142949	20863	5567	2903	1544	10152	5417	4320	1209	1842	6500	8224	9115	4812	3056	51385	7348	5119	8666	4269	4655	8887	24304	9697	40219	866	27076	7634	5282	11006	28720	16539	6626	2390	20968	8841	2049	43954	7683	11033	4182	23511	7089	4825	10139	15791	10502	18252	9859	7677
ENSG00000142959	60	13	62	0	13	18	2	21	14	1	42	37	4	37	118	464	20	22	15	15	2	36	78	97	33	181	42	50	64	52	20	42	15	73	186	610	149	6	65	11	2	122	107	62	17	4	52	8	11
ENSG00000142961	908	708	578	307	593	2410	1185	833	812	1277	496	823	456	670	825	513	242	741	448	621	2648	2594	950	2376	755	2076	2072	1684	1864	1987	1027	707	212	2009	909	638	3012	164	1507	1168	273	661	1392	1206	530	304	1812	537	844
ENSG00000142973	0	33	8	1	2	6	0	2	123	0	0	8	0	2	0	4	4	0	2	0	249	24364	5	57	0	309	12	0	57	111	2	0	2	6	30	4	150	1643	6	0	16	2	0	0	5	0	27	0	0
ENSG00000143001	239	0	0	0	2	67	14	0	20	35	0	64	35	3	2	10	6	5	13	10	14	3	10	1328	0	4594	30	30	39	2211	27	2	5	1	19	123	5009	0	7	9	8	29	205	32	27	13	1205	328	31
ENSG00000143006	0	0	0	0	0	0	0	0	0	0	0	0	0	0	0	0	0	0	0	0	0	0	0	0	0	0	0	0	0	0	0	12	0	0	12	0	0	0	0	0	0	0	2	0	0	0	0	0	0
ENSG00000143013	3124	1568	2861	1021	1122	10244	415	8260	1852	1489	313	2624	810	489	48121	9051	1928	1644	1092	186	620	4851	869	5950	6071	7218	5728	1750	531	3702	103269	906	155	6311	1996	930	6358	61759	11314	1847	2322	12239	7692	1085	2496	3432	3337	2938	19043
ENSG00000143028	173	311	177	43	480	181	611	172	115	301	202	62	134	129	96	58	56	69	250	327	5411	26082	3005	2013	90	1302	47	172	1559	2096	227	286	295	268	113	294	2332	90	203	47	164	366	619	1233	651	279	1912	120	95
ENSG00000143032	0	7259	0	23	816	2	5	0	32	6	592	0	25	219	2	19	0	0	26	1070	318	60	153	0	312	0	102	4	33	0	0	8	0	9	6	2	0	0	4	22	102	4	2	45	9	1	0	0	4
ENSG00000143033	4550	6008	12398	2742	5061	5248	4921	7864	3348	3492	3223	2546	3495	2984	9270	22827	3258	4022	6915	4456	4941	6746	5042	3426	4688	4039	7973	3554	5053	2321	11859	4968	4259	8135	5106	6312	5218	1611	7169	4058	11294	8494	6767	3819	5710	6576	2157	2591	3644
ENSG00000143036	484	310	90	89	251	110	465	76	55	891	1067	1111	169	110	55	246	2018	190	83	156	539	508	388	9743	439	3853	82	2010	567	7065	445	720	422	221	302	340	8615	8	2097	417	51	2302	906	980	715	63	8389	372	268
ENSG00000143061	568	737	865	406	1821	1984	201	633	834	1051	205	415	321	118	23615	2089	67	266	76	72	952	670	156	13148	427	4260	1242	54	2031	9513	928	209	68	1424	195	956	8995	68	449	1997	1644	9306	3130	3393	1981	2569	6465	2299	81
ENSG00000143067	1540	2156	1588	468	2614	4645	1587	1030	429	2129	820	613	1704	828	21676	1302	2594	1704	1290	1889	2004	1840	1569	1656	1240	1896	1612	1379	2258	1772	3837	1092	1847	3099	1107	2435	3589	925	1458	1356	4538	2999	2078	2972	3899	2936	1415	2546	1755
ENSG00000143079	4421	7422	6399	1704	9546	6863	3818	2618	2183	6461	3904	13041	3895	3083	23784	8197	5301	4675	1894	2699	4874	7170	3027	9276	3653	3640	4578	3009	8070	4994	6887	4468	2270	6916	3501	4326	5200	3463	4894	5131	19024	6262	4949	7936	10348	6122	4199	5214	3919
ENSG00000143093	1726	1700	1909	1199	1258	3753	1964	1414	1479	2673	1943	1329	1915	1070	11701	3296	1128	3559	1857	2270	2874	7244	2745	3200	2439	1782	3507	2069	3108	2753	5572	1702	2235	6350	2520	4474	2999	2511	3786	1551	7128	3569	3422	3861	3775	3992	1695	2702	2224
ENSG00000143105	0	0	0	0	0	0	0	0	0	0	0	0	0	0	0	0	0	0	0	0	0	0	0	0	0	0	0	0	0	0	0	0	0	0	0	0	0	0	0	0	0	0	7	0	0	0	0	0	0
ENSG00000143106	14757	7516	6393	1502	6008	12618	14057	6625	6944	17359	16529	17898	8527	5266	20115	4018	4300	19919	17683	24226	18895	18179	16550	10027	11482	6970	26169	17864	5833	4388	26638	10111	17993	19945	14716	14654	7902	6461	24246	12867	26678	12691	21952	25645	16339	12391	4857	18181	19293
ENSG00000143107	0	4	4	8	6	8	0	11	3	0	0	0	10	2	220	13	0	8	3	0	4	1	0	0	6	6	2	0	12	4	3	3	0	5	0	2	0	0	56	3	4	116	84	0	4	3	0	0	1
ENSG00000143110	4266	1053	1172	1196	1585	2014	500	4583	5151	1719	1006	3427	379	793	629	1138	1231	1882	1292	981	2179	2185	2006	2029	9656	575	7899	10292	5999	2290	2012	6862	1077	837	2025	855	1073	993	6743	3457	555	2315	6054	1144	813	470	547	1264	8880
ENSG00000143119	8058	397	1484	425	2306	3266	816	4117	4696	2524	1769	6618	871	540	1257	1094	1219	2929	1359	1191	3804	26545	3662	2020	8904	1614	13834	12354	5685	2792	5002	10847	1008	1298	2262	945	2310	1482	9492	4104	1097	2858	12078	1602	2545	593	594	3029	13178
ENSG00000143125	14	0	6	0	8	4	1	6	0	10	0	0	0	5	7	10	11	7	2	0	11	0	2	13	574	70	0	8	33	13	0	21	4	4	4	14	15	0	0	0	2	10	5	0	0	10	8	0	2
ENSG00000143126	2078	753	716	245	392	341	422	547	231	1653	617	611	593	791	21101	1548	560	213	224	355	1948	2763	2827	24972	148	24840	308	433	2292	21194	1517	1201	257	415	660	809	52095	733	1386	435	1084	926	1607	2156	2448	1301	12801	808	416
ENSG00000143127	287	246	114	24	220	130	362	145	2842	125	79	388	1479	2414	41	59	66	57	39	7	120	149	2305	169	246	424	62	23	10927	368	105	38	16	1463	2682	108	469	43	5209	194	121	867	204	54	72	114	92	94	107
ENSG00000143140	383	236	644	142	413	38	786	731	570	1208	726	681	676	180	475	397	312	2033	237	315	1724	378	1151	5471	286	1943	1276	1345	1005	4461	4646	1638	1443	488	1069	488	3840	564	510	818	1937	322	1073	1125	1949	629	3226	692	1309
ENSG00000143147	1320	688	1036	347	706	1208	410	824	240	644	421	434	559	241	5044	1544	283	763	256	76	539	1244	572	509	986	155	1242	308	635	643	408	420	236	2876	639	212	340	423	1977	340	793	982	944	1557	1288	3501	196	1584	314
ENSG00000143149	7815	9799	7941	2440	6445	13663	13129	6438	3931	12508	7449	8600	10397	4955	8970	9806	3955	8930	12017	12789	14134	8142	7646	13623	8513	12430	10338	10806	6833	11138	17061	5536	11253	14002	6212	9791	16498	8032	10686	7115	29707	4843	7061	16089	10023	13231	9165	11946	13714
ENSG00000143153	4850	762	1216	251	920	842	371	1525	883	3681	758	4002	205	152	35847	10081	1747	429	482	547	1176	907	2053	212147	1294	281436	2388	2395	9189	238477	9532	2267	562	10024	1602	955	314532	291	905	1202	1050	2329	15892	2467	5620	1348	187168	1451	1948
ENSG00000143155	5113	6317	5695	699	4978	8440	6084	3244	2086	5587	5953	8525	3930	1143	16127	5575	3964	6619	4839	5794	4908	4897	3622	2963	3551	1323	7318	4354	4733	1686	8344	3242	5715	6957	5161	4455	2285	5907	6151	3770	11961	4307	5931	7522	9126	5391	1652	8341	7728
ENSG00000143156	860	2473	670	209	2394	2143	1363	667	274	2490	1454	2562	793	397	5031	1681	1196	1769	911	1354	2949	1224	1370	1623	869	915	1344	1370	1308	1516	2850	1460	1089	2240	1671	1449	1649	1325	2278	657	6290	1789	2396	3999	2715	1838	1038	1990	2044
ENSG00000143157	8377	11621	9658	3056	7953	12175	9270	5134	4790	9567	8042	12168	8756	7681	23328	9560	4643	13957	10873	10866	10060	13900	8237	10573	8347	6734	15788	8058	11619	9064	25462	7002	9068	13729	8604	16570	15678	6559	13220	6552	21189	11740	12073	11164	13915	11595	5834	10867	9565
ENSG00000143158	8750	11087	9611	1611	6139	8154	7598	4947	5308	7926	6945	24993	3990	3267	5496	15744	4478	6306	8479	15959	11243	3528	6161	13991	7598	13184	8352	8663	6276	9849	8466	3953	11193	4176	6882	5988	15247	5181	9309	5556	9651	5841	8768	15550	5785	4290	8953	10078	19167
ENSG00000143162	12109	4442	2202	521	6413	5772	4490	6408	6310	10830	4904	18022	2315	1226	15504	21035	10017	5992	2097	3834	11882	7557	10155	20376	10612	22661	18941	17963	15965	17582	6203	16170	3795	5096	7097	19113	29450	7496	15134	6121	10026	8927	21079	9661	8951	3857	10562	7315	23304
ENSG00000143164	8816	11027	5519	1502	7396	21883	5995	3852	3867	10891	11210	17250	10392	3928	7800	8296	2725	13240	11314	15124	11266	10439	8272	9379	5341	4609	11260	10236	9131	7401	12406	2803	11803	13580	8857	8401	7658	7034	8443	6430	15528	5094	8980	12497	9240	14273	5011	13083	11318
ENSG00000143167	0	0	0	1	4	0	0	12	5	9	0	0	0	0	10	18	0	8	2	0	0	196	2	23	16	0	19	10	37	30	11	13	0	2	2	6	16	0	7	0	8	0	4	0	0	0	15	8	8
ENSG00000143171	0	14	171	6	38	10	502	1	0	41	0	40	995	8	26	0	12	574	140	16	7	10	0	21	26	10	371	10	0	59	41371	15	20	144	67	2	16	2	20	37	7	73	202	208	0	27	27	1638	23
ENSG00000143178	478	285	323	424	288	582	222	251	371	320	224	309	150	306	116	1188	441	333	303	154	553	348	221	435	547	530	241	192	1030	515	290	519	112	591	287	429	1033	217	453	255	444	565	493	287	413	552	324	324	252
ENSG00000143179	7406	10369	12144	2941	7191	13233	12973	5837	4443	9610	10661	13909	9275	6994	22837	5283	4378	19999	11744	20257	12470	4898	11298	2821	14705	1908	14993	10438	4926	1079	28652	6026	12826	20440	8639	12148	2030	6290	19411	8951	10336	8890	7988	13574	12110	10418	1232	15267	15010
ENSG00000143183	14914	11611	9521	5880	7563	13580	10828	9766	9241	16694	14545	31626	6431	4874	22376	20411	10970	12312	12429	26505	19601	7471	12490	20058	13360	10488	14389	16656	10647	11132	23127	8748	11225	13946	16329	16190	15324	9014	16108	5337	23826	13592	18858	17785	13970	11066	10157	19705	21011
ENSG00000143184	306	19	36	6	304	4	15	1772	235	100	41	206	0	0	23	13	25	32	65	6	28	422	114	72	278	24	971	505	527	40	35	268	8	1816	142	32	35	5	17	51	19	123	564	0	14	1	37	12	147
ENSG00000143185	216	21	31	0	238	2	4	2251	287	115	87	868	0	0	8	26	3	33	115	12	21	331	79	50	277	21	713	229	301	73	19	211	0	12	228	11	8	8	48	50	30	229	428	0	15	0	25	4	172
ENSG00000143190	4378	6825	8401	3544	8492	11957	4664	5858	2800	4527	5324	4262	6128	3577	18656	34108	8676	6496	7934	3754	5442	13844	4589	7586	4178	7307	8231	3690	8181	6371	17945	5585	4831	14593	5031	6933	9461	5390	10203	5929	9244	7843	5834	6010	9891	5603	4203	4553	3984
ENSG00000143194	0	9	4	32	21	2	0	1	11	16	4	4	8	0	4	56	0	2	3	0	18	8	0	307	8	25	6	0	69	107	7	4	0	16	0	189	72	2	2	6	35	18	0	25	16	6	80	3	0
ENSG00000143195	2	10	0	3	51	16	3	0	5	7	3	2	5	0	31	28	0	6	2	0	4	108	6	324	0	25	12	6	331	185	13	8	0	18	2	270	18	13	6	6	28	16	0	164	25	27	166	18	0
ENSG00000143196	331	0	21	0	2	6	0	2	44	12	0	302	0	32	63	33	50	0	5	0	180	653	77	6	14	3624	0	37	36	184	958	390	0	462	524	0	335	6	27	0	78	26	202	18	123	0	157	157	10
ENSG00000143198	11448	2687	7801	3962	2868	6361	9967	2812	5058	8430	1793	33178	3939	3744	11286	5704	4532	10160	9215	11092	15258	3775	8036	18653	5388	13313	8437	8209	4778	7778	20597	3954	6699	8969	8048	4870	14942	3280	11098	6007	15008	3741	7437	8609	8111	6640	10156	19014	11437
ENSG00000143199	10	44	17	0	9	6	10	4	15	7	3	24	10	12	16	35	17	5	12	22	2	4	0	10	12	87	20	12	20	29	14	8	4	23	1	18	47	9	12	12	12	9	26	0	23	12	55	10	5
ENSG00000143207	3480	3894	4331	2620	3170	8190	4785	3758	2648	4816	3510	5977	3925	2022	12444	7605	3157	6171	4662	4156	5891	5305	4855	4935	4128	2927	6321	3612	3675	2785	10931	3224	4044	7418	3750	5074	4218	3797	7304	3350	10200	4433	5037	5053	7367	5170	2309	5439	5249
ENSG00000143217	89	20	38	5	14	37	0	18	12	59	6	89	8	1	49	96	79	2	10	6	43	12	50	2797	53	790	30	0	22	607	114	45	6	29	15	5	2229	18	11	24	9	34	107	27	98	4	1173	36	10
ENSG00000143222	14927	12736	12482	4811	10666	14629	12367	6854	7295	21564	16538	26708	13149	10050	17869	16395	18256	20479	16869	17720	24137	8574	14999	11332	15097	10712	14047	15790	15040	7060	20694	11087	14469	19915	15366	13783	11385	7631	16065	15098	38294	14908	16559	29333	22756	18512	6693	24195	24885
ENSG00000143224	1256	737	1759	1341	776	1847	1508	647	1218	1971	1886	2610	1225	1239	4366	3522	863	2658	2608	2244	2597	2223	1620	2238	1573	2305	1275	1861	2389	1621	2612	1356	1513	2068	1702	2663	2755	1098	2245	1915	3598	2193	1781	2665	1419	1576	1219	1647	2651
ENSG00000143226	7718	1671	3901	929	8315	4350	3908	5854	4194	5040	4334	9027	1653	1493	2228	3556	8259	6942	2376	2513	7790	2612	5699	3878	11211	652	20449	8146	7698	3427	7659	15895	5531	2518	7050	1336	1212	2160	10555	5226	1641	7269	12404	7083	9538	2342	1069	9472	17627
ENSG00000143228	1023	5497	3540	941	2962	2235	3917	4013	2830	2303	2542	6273	1531	963	2017	7872	2785	3402	2277	2906	4073	1624	1551	234	1432	161	3529	2096	1184	66	2455	1751	2949	2558	1619	2558	136	1299	2642	1091	4543	1867	2380	3642	2703	4529	61	2755	1715
ENSG00000143248	2390	9482	14381	3100	6449	121	8159	3334	2607	14331	10181	146102	6740	5975	52998	53554	9632	6284	5617	5242	5619	14481	12870	5016	9395	28331	4589	10684	6685	27215	9922	18180	2341	15537	7089	1998	35154	4758	4967	3949	20355	5995	20305	27114	20901	13478	5479	8933	2411
ENSG00000143252	2530	5166	4686	1456	3443	11246	3443	3329	2344	2735	2410	4544	5445	1855	9541	3981	4614	3796	6368	3878	3200	5091	3265	3652	3447	3824	9020	3278	2277	2101	15898	1684	3226	12543	2476	3255	3500	5315	12090	6960	10868	2047	2968	4002	8681	2040	2421	3769	4002
ENSG00000143256	14893	23245	26139	13427	9051	8860	20855	13091	12151	16539	12011	26810	5324	14738	19968	21822	4429	14473	19168	22073	16147	3762	11858	4947	15634	5334	17383	13433	4954	2687	16381	7542	21402	13590	10592	10874	6533	2724	11176	11651	18250	8492	15252	23963	13803	12178	3226	18364	16569
ENSG00000143257	0	0	0	0	0	2	0	2	1	0	0	0	0	0	0	0	0	0	0	0	0	1	0	2	0	1	0	0	0	33	0	0	0	0	0	0	0	0	4	0	0	0	0	0	0	0	25	0	0
ENSG00000143258	2097	4144	3508	1798	2081	4812	3303	2771	1990	3514	3715	2880	3380	2587	6485	3512	2067	6123	4277	3699	5197	4505	4619	3161	2620	2213	4325	3185	6086	2855	7451	2754	3757	6210	3021	6896	3674	3364	6071	2694	12287	4383	4746	6144	3888	5865	2005	3836	3870
ENSG00000143278	0	3	0	0	0	0	0	0	5	0	0	0	5	0	0	0	0	0	2	0	0	0	0	0	0	0	0	0	12	0	0	0	0	0	4	6	0	1	0	0	1	1	0	0	0	2	0	0	4
ENSG00000143294	9205	7069	7828	3030	5667	13033	10433	5216	4987	11007	11128	13383	8542	6132	18829	9367	4152	20106	8944	13138	15298	10494	13986	11440	11302	6287	14496	10151	12877	6886	20268	8239	14446	15216	10049	16162	8718	7220	13955	5845	18110	14250	13827	15706	12721	15078	4848	13189	15009
ENSG00000143297	1275	11	57	2	11	0	0	3	136	3	2	715	0	0	16	36	4	0	6	0	38	4823	129	202	8	5	183	20	52	88	42	195	0	0	13	2	47	2	8	161	4	6	26	0	0	0	43	0	3
ENSG00000143303	1177	758	1026	631	493	1677	923	984	1416	855	962	1316	724	1050	2379	1471	1040	1288	1416	1425	966	1722	1654	2587	1578	4785	1592	831	2354	2123	1709	1217	1007	1737	1453	2407	4534	634	2370	919	1549	1816	1488	1182	602	1382	1553	1357	1616
ENSG00000143314	7453	8368	8417	2769	4913	9855	10500	5320	6540	7707	7608	11794	5655	5787	5929	7555	4953	10207	16962	14461	12749	3213	9840	6144	11296	5490	11993	9701	6580	3507	16362	4283	11798	12706	8477	11249	6007	6390	9144	9661	13216	5979	6960	11752	6097	6932	4287	10808	13646
ENSG00000143315	1606	2249	7139	958	1735	5251	1799	2169	1251	2352	1975	2924	2778	1333	9282	10320	1928	3171	5907	3007	3131	3288	1801	3185	1579	2452	4347	1510	2149	1897	9987	1273	2533	3490	2064	3802	2952	2573	3895	2755	6507	2724	2896	2735	3267	2156	1369	2301	2141
ENSG00000143318	14	0	9	0	7	16	6	0	0	8	6	4	2	1	7	0	0	6	8	0	12	51	8	2	34	11	12	4	12	8	0	0	0	16	0	2	2	0	163	12	4	15	57	0	0	0	4	8	4
ENSG00000143319	3172	5700	3852	1404	5332	7677	2613	2597	2534	4737	3731	6201	5839	2519	15584	4376	1864	8584	5874	6054	4135	7539	5304	4306	2923	2856	8526	3123	5658	3174	14749	2591	4890	8040	4236	6858	4263	4339	7110	3252	11608	6018	5136	5563	6045	6164	2171	6330	5260
ENSG00000143320	10984	6818	36459	1792	32327	9277	7890	30621	4060	31881	5887	34969	8235	7201	3583	71916	143396	60257	85410	124848	4952	3880	49801	1248	3938	1924	38303	35397	24493	402	20928	28901	39986	6263	37248	91783	2503	452	5256	268	6443	58940	30318	27518	9029	56730	994	13105	108056
ENSG00000143321	39868	31518	31414	6089	21366	60695	44168	16231	18585	42054	34554	53919	47136	22608	59803	36874	30699	49701	39320	55353	47391	45783	38654	41395	40051	26712	63994	40879	42171	19748	81384	25315	39642	43540	37828	49423	29145	31931	72381	20326	59683	37187	43855	54095	48055	35671	19367	41820	45065
ENSG00000143322	3734	3064	10362	1925	4527	4113	2150	2656	1970	2224	1782	4099	3709	2053	15108	10350	2291	3684	4782	1602	2961	5179	2583	4705	1765	2810	7854	2060	3227	3355	24260	2632	1574	7049	2217	3225	3808	3325	5106	2452	5703	3490	5471	2100	8941	2981	2221	2304	2821
ENSG00000143324	56769	9688	8638	2065	11680	25270	7333	6065	2454	9251	10600	99225	8900	3787	100131	8892	6090	16004	9783	13788	9065	7181	11772	11594	4345	4959	54213	8168	11358	7280	29391	5835	16774	12239	11525	8509	7730	5084	16287	7706	6369	16839	6385	12917	10203	12905	5027	11134	17929
ENSG00000143333	12360	4792	1742	405	198	628	1919	9645	1035	504	355	4801	422	515	7041	2413	431	452	1255	307	587	1479	10622	827	641	11905	2824	1290	1763	527	705	374	1003	1892	371	1157	2323	318	883	843	183	2437	5603	3076	1457	451	500	1292	296
ENSG00000143337	2823	1728	807	83	8206	10864	1650	901	615	3351	5764	7867	5588	638	6184	543	6696	8131	1362	5922	5062	7137	4970	5030	1037	2204	3167	3085	5662	5580	12490	4165	5123	8674	4036	6141	4738	8806	7011	1397	3671	4206	5960	5189	5912	6678	2727	6712	7139
ENSG00000143340	4	23	18	38	144	22	24	14	2	41	15	0	25	11	12626	20	10	30	10	2	6	258	106	40	0	42	6	4	55	15	16	31	6	27	6	51	43	14	2	25	33	113	4	120	91	5	30	31	32
ENSG00000143341	259	335	243	63	2659	320	52	523	340	1003	154	40861	1236	120	1234	50616	359	216	212	68	382	245	187	1557	800	1307	202	144	419	3292	1972	7036	119	495	820	180	2960	55	36740	102	201	3947	998	678	618	194	1292	304	187
ENSG00000143344	2348	632	470	632	1574	20239	369	1294	1083	2002	648	2925	544	266	2306	2327	927	1214	600	316	1408	4021	934	5881	1536	2206	3526	3662	6399	4942	1134	1258	481	1577	1077	1273	2491	657	2444	1958	1805	1172	1875	8373	1993	1638	3131	4721	3016
ENSG00000143353	2287	4864	2752	585	1576	1467	1665	1766	751	2727	1676	4062	434	637	2509	3531	1981	1335	2699	1448	243	568	1693	5910	1573	7906	3020	1789	895	3368	2676	1030	1663	1618	1538	1855	7311	1401	2093	2002	5137	2201	2554	2597	369	1416	2862	2472	2710
ENSG00000143355	0	152	4	0	4612	9	0	4910	198	2	48	2043	2	0	32	2	0	10	0	12	0	2	8	12	61	24	13	17	39945	4	6	572	0	840	23469	4995	10	12	90	0	63	608	2170	57	50	4	0	0	100
ENSG00000143363	9084	4051	3481	1463	4673	9771	4872	2158	1757	4566	5034	8266	5455	2834	10769	5008	3236	7533	3782	5813	6567	5735	5037	7795	3727	4460	4534	4024	5857	4881	11917	3637	8102	8714	3347	7293	5925	4916	6213	2836	15081	7146	3972	7595	5707	5957	3274	5647	7910
ENSG00000143365	80	0	23	0	10	0	0	2	0	65	0	119	0	0	53	73	383	4	6	5	10	79	23	1883	0	1690	19	14	131	3173	132	39	0	2	8	82	2969	0	2	13	9	10	16	64	117	2	1608	35	0
ENSG00000143367	161	264	164	31	849	939	159	168	138	317	227	278	231	396	6305	224	1391	175	105	525	421	7005	762	2730	425	4667	306	148	6266	1618	1157	1398	124	238	1306	962	7116	46	669	347	699	4015	3904	352	477	202	1401	322	330
ENSG00000143368	15302	15981	15523	8754	7380	13515	26302	13154	15113	26264	21194	25067	10329	14847	31339	14785	6022	39604	18940	31187	29282	15179	35045	24936	26090	14306	31157	24903	26937	12080	37170	17968	23298	21034	29116	46932	19997	6076	19015	12419	24068	30402	42453	32133	10400	23005	10072	24424	24630
ENSG00000143369	3644	6567	16978	239	603	12417	18711	36428	2256	3350	1036	19372	9580	47970	5658	7198	8969	681	3151	3268	1091	671	34135	2830	1494	1277	6580	663	2902	1705	2596	6409	835	1021	2017	16446	1600	1685	2303	22108	1057	1737	6396	13027	5299	595	1100	16989	2900
ENSG00000143373	1889	1202	812	270	1978	4742	1514	763	586	2210	2925	1916	3126	1044	13302	1001	830	5346	2292	3348	3028	6642	3443	4735	737	3725	3006	1620	4805	4252	6619	2353	2519	6164	2085	4668	4238	2400	3905	1644	9240	4005	2383	4261	2210	3376	2127	3381	2826
ENSG00000143374	2027	3328	2025	769	1933	4972	2341	2130	1829	2290	2162	1973	2040	1488	11349	1798	1582	4324	2971	3382	2763	4031	2812	3033	3192	2785	5186	1657	3103	2509	6443	2203	2004	4455	2159	4895	3103	2855	5446	2205	6258	2506	2888	2757	2647	2054	1644	2574	3080
ENSG00000143375	249	152	252	78	564	1801	76	365	1118	356	158	899	354	1668	68	618	1241	17	70	379	1240	1636	141	6259	383	9993	702	80	2332	5547	373	944	97	39	991	734	11904	8	1137	167	334	2178	538	324	561	116	3638	192	24
ENSG00000143376	3973	6438	5181	1978	7409	16654	4543	3015	2818	4768	6330	6177	6855	4419	23426	4599	6048	9532	6384	7860	5931	9497	6317	9044	4994	7629	8465	5019	10104	7193	15518	4559	7873	10300	5119	7020	10079	5451	10428	4186	10369	6693	7034	6671	11034	8574	5330	7195	8242
ENSG00000143379	4315	3957	3634	2094	5447	8601	4023	3518	3512	5067	4412	4725	4730	2517	24932	7089	5174	8549	4849	5722	6035	12766	4714	5314	5428	3920	7539	4091	11366	4373	14580	4580	3841	16178	5413	8563	5611	5226	9580	3043	11326	8452	7630	7837	5074	6726	2792	5382	4549
ENSG00000143382	2446	1375	2117	299	3204	15230	5132	1769	8632	4389	654	2508	728	2487	95	3432	13581	3342	1560	8974	3566	7326	9000	1418	2722	629	3913	2848	4311	1604	1119	2613	311	3122	5364	23714	1125	1798	7395	3134	928	8069	3432	6438	1042	739	964	983	6969
ENSG00000143384	18104	18989	39925	6115	21717	51458	13661	18208	17810	18540	11520	29117	26240	19795	65276	23525	21792	18848	26412	12197	20550	70123	21650	37016	11210	13289	44083	24736	28400	26434	53794	21029	13399	32411	16413	16174	37079	14510	42022	41018	44311	19536	30479	22168	31451	13028	18458	19676	29638
ENSG00000143387	1124	833	1028	1231	876	494	383	9824	486	2805	316	493	333	1533	1106	866	3298	559	443	331	1447	4727	2498	1212	4505	6554	1089	298	312	1457	989	912	158	1301	2735	2149	3909	562	1148	670	744	2915	2992	1107	691	816	798	856	502
ENSG00000143390	4614	9102	6675	3016	3381	8343	7520	5323	6827	5044	5676	7230	5638	3938	10688	6672	2339	10426	5317	4267	11245	7330	7536	5632	4151	4633	9023	6282	5637	3777	11871	4057	5571	9613	4800	6443	5682	5440	8779	4772	9910	7011	6700	6077	5118	6322	2892	8037	8823
ENSG00000143393	7644	4495	3617	2773	5076	20235	6350	2814	3087	9065	12001	12666	7875	4010	15480	4970	4266	17639	8579	12925	15208	17614	8264	10515	5394	4855	10779	10819	10577	7750	25714	6003	9955	17033	7062	9837	8833	10532	13021	6931	23922	9931	8435	12000	13414	14174	4962	11498	12431
ENSG00000143398	6347	5082	7559	2508	8186	16797	4944	3534	4860	7123	12856	10844	8645	4574	16698	13418	4018	14668	8658	10580	9647	14413	6604	7626	4651	4721	11892	5870	11837	4795	26340	7209	11666	16744	7138	10921	6487	12519	15217	5650	17290	11469	9835	11443	12810	10868	3678	9370	10179
ENSG00000143401	15505	73862	86956	9151	21734	24532	20461	43868	21353	20705	17500	25017	19258	9558	17581	85204	27327	15846	40040	16719	15930	15082	14251	8864	25728	12780	47881	23328	8049	6653	42507	11266	21171	22515	13502	18293	14596	19718	29413	18916	36463	32598	26174	17839	31585	19284	5265	18676	17679
ENSG00000143409	5386	1373	1832	532	1634	10004	1409	499	799	2692	1763	3907	2321	1232	5456	1422	3177	3441	1563	2299	3194	7075	3219	8371	1473	6981	1619	1490	3695	6267	5736	1606	3653	3615	1556	2506	7549	2505	3021	1382	7324	3555	1660	4868	3566	4038	5282	2610	3763
ENSG00000143412	57	0	13	0	24	31	22	20	21	75	15	77	8	6	36	25	48	15	32	336	82	57	102	2631	46	9452	32	34	416	1769	40	42	10	13	156	153	10200	2	24	10	1136	20	38	20	135	5	2685	6	22
ENSG00000143416	280	68	56	9	57	297	27	37	45	112	132	196	35	40	346	96	227	261	600	106	12365	405	184	2963	158	9524	105	2238	127	7192	3015	350	68	3066	116	71	11936	37	226	65	36	471	674	402	207	50	2661	141	79
ENSG00000143418	28841	13060	21992	11735	11785	59126	22882	16331	15600	22134	31585	37836	15346	20871	20422	32906	28918	36200	34317	34953	27611	20386	15728	33416	21043	21699	31800	15750	17746	19579	31957	14706	19620	26175	24194	27779	28247	16926	34266	18689	24870	19299	15832	26479	31691	18478	18681	26953	37388
ENSG00000143420	12647	26579	27642	9986	8183	16081	15533	21584	12042	13647	12658	16771	12290	12731	19160	30132	14825	14012	17697	16123	17049	15262	13966	18943	14214	17611	18319	11001	8138	11722	21931	10329	12631	12949	10351	15286	17566	10942	19118	18936	28942	12092	17095	20878	17977	11450	9966	12416	15802
ENSG00000143434	1974	321	474	459	598	2341	244	864	230	957	3437	933	721	451	13720	1503	455	1600	1390	406	1075	1481	522	3596	776	2081	2013	779	3002	3390	3986	1589	1482	1237	851	1468	2902	698	1172	211	850	3517	1628	2677	520	2696	1856	1877	794
ENSG00000143436	6949	12415	5554	1945	5078	8074	8991	5449	4172	8608	5786	9901	5667	3715	11421	7046	8546	8813	9938	9613	7803	4329	8396	4648	9620	3688	11482	10009	5273	2863	15323	5647	8925	10129	7088	8369	4155	3738	10213	5569	12693	5978	9637	10901	9705	7059	2466	7725	9101
ENSG00000143437	6002	6620	8352	3936	9779	17563	6947	5675	3903	9071	10280	9676	8823	4752	8292	11431	9276	13415	8059	10635	8792	13810	5949	8100	4986	7929	8601	7012	11836	6899	15590	6884	8667	13309	7357	10448	9212	9496	10791	6715	17988	11280	8521	11996	13592	11128	4395	11853	8637
ENSG00000143442	7882	12985	9412	6032	20277	12880	6534	7034	7200	8021	14124	7962	11066	6770	36253	13377	13390	15689	11855	12191	11700	31417	10862	10681	6482	11525	12135	6468	24311	10533	26816	9095	10074	28758	10716	19373	17750	9306	14160	6479	24190	19693	15148	10662	15259	16896	7609	12646	8188
ENSG00000143443	993	435	403	164	647	1641	886	436	330	1347	2056	1047	625	684	1197	966	608	2998	1587	2214	2939	870	1419	1311	1338	1999	1153	1065	1457	1524	1932	756	2357	1975	1588	2614	2184	616	2090	573	968	1539	989	2201	679	1428	1030	1012	2252
ENSG00000143450	254	101	48	18	50	101	211	129	158	90	81	860	82	62	181	71	287	146	103	152	162	100	281	62	386	169	270	134	164	65	360	134	172	719	228	129	81	55	227	178	110	85	204	325	111	67	30	92	187
ENSG00000143452	16	11	8	4	0	0	0	5	4	0	2	315	0	0	0	8	13	7	0	0	7	287	14	7	8	9	10	4	9	8	10	17	0	1442	0	2	3	0	1	5	7	2	42	4	5	5	2	0	25
ENSG00000143457	2602	4540	3031	918	4659	3897	2710	2445	1295	4335	3752	3505	3030	2637	5494	3079	3221	4124	2634	3516	3860	5509	3669	5871	1729	3738	2473	2555	6048	4604	3161	3136	1262	2880	3401	5045	6627	2630	3765	3064	11274	4299	5659	5949	5359	3187	3517	2906	3531
ENSG00000143458	1413	2918	3959	642	1598	3901	1296	2876	1761	1732	2417	2002	2655	1472	1560	7525	2680	2319	6287	2349	2126	6049	1473	3021	1446	3552	4992	1942	2965	2509	7850	1019	2692	2365	1527	3429	4356	4417	3171	2142	4554	2488	2368	3019	3138	2052	2427	2040	2434
ENSG00000143466	575	886	277	73	260	468	1099	1144	850	387	351	487	607	246	1343	109	95	1053	703	705	474	5554	692	1437	840	1513	3280	1258	1561	856	2481	589	212	798	824	660	978	636	1678	521	528	658	1100	353	227	240	606	631	1373
ENSG00000143469	0	18	0	22	294	17	243	10	18	214	805	137	19	63	7953	222	44	2	0	0	183	208	4265	18	6	0	3	194	78	12	24	10	0	109	1489	326	0	65	20	39	2318	7	7	503	16	32	6	38	6
ENSG00000143473	0	2	0	0	89	4	16	0	2	0	47	59	13	1	2002	0	0	2	0	0	0	24	571	61	0	21	10	68	375	10	14	17	0	53	378	40	6	34	10	0	39	34	201	0	13	7	6	0	4
ENSG00000143476	3609	7901	4113	1743	4732	7231	5388	3219	2979	5164	6151	4472	4961	1714	7159	6137	2680	8437	4409	7854	8296	4589	4877	449	4021	283	6029	4701	4900	336	16278	4262	11363	8983	4542	10355	521	3824	7484	2737	6744	6200	5433	8294	5543	10789	174	6122	4206
ENSG00000143479	110	537	866	396	1170	696	664	346	105	1157	743	2184	905	673	4609	771	241	1538	616	375	381	921	1163	789	207	579	803	1984	380	560	831	395	1510	1896	821	931	1116	283	616	478	1403	871	476	1273	990	1377	486	1042	714
ENSG00000143486	5246	5668	5181	1808	3869	8665	6070	4381	3723	4751	7193	7111	4923	5231	6990	4605	9174	11629	10977	7770	3321	6415	5284	4381	4641	5034	8498	5202	4004	3966	9202	4004	8432	8865	6679	7124	6758	3122	8838	4713	7325	4926	3553	7195	5019	4749	3478	7050	9969
ENSG00000143493	2005	3955	2283	1203	3132	5119	3782	1724	2115	4195	3511	2900	3389	1707	9247	2502	3102	5380	3010	4467	5668	6254	3325	1951	2240	1009	4153	3479	4114	1607	7577	1979	3754	6543	3097	5527	1885	3967	5300	2166	11181	3305	4101	4734	6709	7564	1048	4265	4489
ENSG00000143494	1796	8763	2322	2756	1035	1161	1095	1849	188	2714	2787	248	3252	2357	9868	9005	5483	872	296	99	3218	409	1849	436	945	76	489	2600	11954	392	3362	2597	1170	5008	2241	710	197	720	492	442	11595	6711	8684	15440	7749	11500	257	1898	394
ENSG00000143498	541	910	441	177	1425	1078	681	413	500	900	575	1224	661	309	4536	580	1167	1059	456	1095	616	857	805	387	441	165	508	603	692	303	1049	702	865	1400	893	1589	381	561	1223	441	2423	1532	962	1496	1236	1077	285	1237	772
ENSG00000143499	4467	4003	2536	796	4149	4971	4053	1775	1364	4156	2128	4899	2153	1036	8762	2219	4211	5198	1886	1073	4692	2931	3734	5973	3157	3218	4929	3580	2028	2361	14978	1992	1391	9132	2583	3873	3750	1155	4239	1870	10555	3601	3604	4190	7939	5931	3198	6787	2772
ENSG00000143502	163	47	43	7	915	6	4	34	613	285	18	193	22	10	8145	393	11	24	14	22	38	314	55	2365	32	9497	60	71	4475	5519	528	139	4	1394	269	3238	12031	9	145	31	154	1573	380	21	375	12	2722	55	5
ENSG00000143507	607	72	83	8	284	532	420	268	251	245	65	521	167	33	6756	59	349	123	88	50	182	1648	223	364	415	248	820	476	522	255	285	558	69	132	242	145	297	84	365	501	263	194	730	143	260	32	322	715	469
ENSG00000143512	0	8	0	5	16	245	0	8	32	171	6	0	1	8	13	294	5	2	8	9	0	8	1	11	14	2	10	8	61	0	37	10	2	12	112	1264	8	4	12	6	14	160	357	18	0	8	5	2	62
ENSG00000143514	3585	5587	4257	1937	8646	7197	3921	3365	2679	5140	4787	6087	5047	2170	18110	6076	11239	6139	2051	3633	5662	10242	6114	7239	4483	2951	5281	2598	7414	4291	8126	5549	5184	13859	5338	7194	4185	3046	5815	2915	8673	8642	7968	9386	8481	8140	3437	5393	3423
ENSG00000143515	2049	3118	2850	1102	4043	13891	2583	2052	1704	3163	5503	8329	9295	1198	16194	2094	2186	8778	4172	8240	4713	10440	4376	3311	2146	1120	6829	3140	6812	3587	15106	3102	5098	10857	3696	7691	2219	11846	14504	3367	6999	5556	3132	5027	5921	4434	1830	4742	7814
ENSG00000143520	0	6	0	0	0	0	0	0	0	0	0	0	0	0	0	0	0	0	0	0	0	0	0	0	0	0	0	0	0	0	0	0	4	0	0	0	0	0	0	0	0	0	0	0	0	0	0	0	0
ENSG00000143536	0	0	0	8	0	0	0	0	0	0	0	0	0	0	0	0	0	0	0	9	0	0	0	6	0	0	6	0	0	0	0	0	0	0	0	0	0	0	2	0	0	2	0	0	0	0	0	0	0
ENSG00000143537	5579	1656	4086	1562	1372	15381	8872	1282	5345	6562	6830	9230	11525	6035	11649	2980	3505	12045	15334	5026	9387	8041	8353	8647	7937	8948	8187	6199	4328	6556	24561	4371	9463	8440	5665	7362	9105	9850	13631	3988	4043	5235	2534	6862	5229	5331	3522	6047	8558
ENSG00000143543	13127	8878	8571	3279	5468	11733	13712	7391	7595	18071	15817	34961	12129	7108	20340	13597	4753	19480	14990	30858	18739	8535	16485	14412	11459	10442	17055	20434	11242	9778	24838	9859	20370	11231	15767	15502	14220	6118	17955	9240	15924	13933	17450	21978	11102	12972	7614	28224	29393
ENSG00000143545	18101	25508	74200	3977	10330	42981	11004	56886	8500	9605	11677	22799	31901	15072	3870	121031	19976	10495	47577	13059	12289	5578	14330	28315	23362	15796	16109	17449	12897	12617	31411	5869	7233	19356	14628	8217	18286	16514	20597	20549	13080	10401	11918	14140	11982	7982	14558	10509	24725
ENSG00000143546	3678	193	156	16	163	1284	44	1322	1728	249	83	423	2491	128	1175	739	173	80	380	259	217	16	133	1380	2666	203	1080	256	412	325	70	1072	46	112	288	97	195	1023	2639	1319	58	470	1403	67	76	46	434	136	203
ENSG00000143549	61475	29274	25915	5497	27187	59183	40305	22437	23368	46114	34473	119603	29650	27688	48789	21167	26952	57892	43053	47863	40727	59531	54062	37141	27083	19845	84390	48806	37695	17792	57403	27728	43954	55409	43667	33637	28641	22555	76649	39623	84632	32778	73992	63344	53138	49550	16221	53570	38909
ENSG00000143552	0	10	4	0	8	31	0	6	9	0	2	4	1	6	1	43	12	0	5	29	0	9	0	4	8	17	6	7	39	0	11	8	7	6	14	3	19	18	16	4	7	8	25	18	9	11	3	5	14
ENSG00000143553	5275	3617	1682	448	3005	2920	3419	1341	1806	5372	3109	7160	2176	1295	3722	2000	2195	4740	2414	7403	7150	2722	3771	4534	4175	4494	4352	5257	4575	3111	5222	3172	4777	4524	5039	5911	5332	2444	5192	2752	8723	3718	6654	9481	2980	3332	2295	5243	4707
ENSG00000143554	1746	431	1209	583	860	11945	2048	1096	804	1790	4548	2379	4423	266	1537	2151	5283	1756	2764	2180	768	3427	779	2729	2209	2044	2288	1571	2784	2314	1651	494	686	3011	2308	2331	2622	983	1347	612	2659	1351	1358	1596	530	872	1659	1721	3596
ENSG00000143556	19	13	7181	43	128	650	167	73	64	28	1	459	13486	171	0	12378	7	1622	8464	90	0	1	658	0	28	23	97	0	4	1	0	0	96	2	100	486	5	3	2	8405	116	81	278	52	14	0	1	154	10319
ENSG00000143569	28101	43325	23675	12511	35087	57113	25476	13113	14388	37468	38916	46044	26681	22359	54542	25434	14906	66660	34772	52306	40288	47527	38435	25914	24425	18053	47034	29639	55318	17472	72844	26037	55318	45386	35145	60150	28756	32705	38647	18014	58347	43907	47082	54317	33299	60322	13790	51177	51841
ENSG00000143570	15766	7073	7960	3298	5788	28100	11048	6406	8023	9766	10199	24522	11278	6564	16390	11440	5258	16213	11328	15583	11707	12040	10065	23853	12793	8698	20740	13196	11327	10053	33427	8174	9568	15562	11300	9925	12819	7921	26546	11509	24521	9361	9818	14116	13418	12440	11229	19581	18184
ENSG00000143575	13360	9894	9052	3255	6222	13637	14352	5498	7326	12903	10887	23941	7510	5425	13504	11057	10046	13822	10279	18167	16285	7023	13491	8284	17469	10811	19250	12875	10736	5993	18836	7942	14188	14764	12440	12783	12555	8411	14568	6277	21525	10425	13441	19439	13007	11303	5096	16141	20213
ENSG00000143578	772	414	441	219	579	800	385	396	492	447	876	650	317	465	4598	1273	1170	896	861	727	644	804	588	1066	687	1462	694	548	1711	1342	1323	931	443	2431	1271	1194	2025	253	943	439	1348	1206	935	1506	418	873	718	732	785
ENSG00000143590	2829	1453	1453	1852	732	1777	1038	845	853	2105	2597	2992	1846	2080	5730	1802	2083	953	2807	1512	1521	1643	2215	658	2225	684	1245	700	1421	469	2271	2714	2194	994	1558	2891	730	1813	2039	785	6614	5369	1244	4299	3883	3651	404	4680	1872
ENSG00000143595	0	0	0	0	0	2	0	0	0	0	0	4	2	0	98	0	0	0	0	0	0	0	0	4	0	0	0	0	0	0	6	10	3	0	0	0	0	0	0	2	0	10	0	0	0	0	0	0	0
ENSG00000143603	792	10960	698	32	130	142	3362	5206	164	210	701	681	3039	6926	464	258	52	1160	4582	2927	172	494	7106	407	20	693	194	2613	176	795	152	208	1249	202	142	234	574	260	109	1237	383	191	215	215	320	123	416	196	2294
ENSG00000143612	24445	22606	17369	5145	16930	22042	21545	11434	11880	22565	23195	37137	20522	10781	55352	24981	21199	32787	24384	41043	34954	15819	22238	20504	15831	12498	27352	19707	16166	13911	46449	17439	30439	27664	19868	26091	17763	17400	28215	15388	38195	20555	23372	36761	32305	25161	12322	38176	41648
ENSG00000143614	4240	10808	4793	2340	15715	6927	4784	3844	2967	5805	10003	8140	7283	2775	21034	8140	5404	11947	5304	8467	8112	12753	6100	8387	4498	5045	6232	4300	12958	6816	14817	8023	6246	15987	6359	10806	8187	5044	8917	3447	14314	12042	7683	9949	10818	7780	4797	7146	5331
ENSG00000143621	27646	23702	17762	5019	16206	36127	26764	12059	11658	38981	31683	42829	39317	9226	55706	20986	16412	48568	24983	42816	42192	17983	40885	16862	23946	15118	40225	33118	25857	9618	54028	31486	47391	45631	37006	45721	17540	14475	44285	20912	65229	44057	51592	63714	36714	52023	8479	39746	39464
ENSG00000143622	1705	2406	2837	469	2930	3403	1525	1852	1520	1630	1301	3727	1340	721	3448	7824	4768	1057	1216	1200	2369	2173	2230	2616	1914	1631	3121	1645	1852	1518	6220	1991	1495	3932	1860	2422	2563	1281	3462	1231	5617	2087	3252	2440	2746	1513	1603	2325	2197
ENSG00000143624	8000	6851	5891	5542	5999	9708	3949	4374	7261	7022	10600	9334	7349	6281	14818	9980	5933	17794	6556	9433	15248	18288	10201	14529	6795	17013	15711	4939	22842	14192	25412	7197	9470	20156	7794	18424	24166	13826	20924	6822	13911	15170	8733	8780	14364	15325	9045	14735	8300
ENSG00000143627	0	0	2	0	0	1	0	0	0	6	0	14	0	0	0	0	0	2	0	0	0	1	0	451	0	5	1	0	0	279	0	0	0	6	0	2	8	0	0	0	7	0	2	0	0	0	457	0	0
ENSG00000143630	713	588	429	761	512	1138	509	203	661	480	1250	410	318	311	9791	1326	734	795	421	453	1046	1381	432	775	1229	559	590	312	1799	794	1715	699	708	1086	656	1691	946	603	1905	194	471	1342	453	388	1051	1337	659	983	521
ENSG00000143631	0	10	0	0	0	1	16	0	9	0	0	639	0	0	1	0	0	0	15	6337	0	0	0	8	0	0	40	0	0	0	0	0	0	0	0	2	0	0	0	2	0	0	0	0	0	0	5	0	258
ENSG00000143632	6	16	14	44	8	40	10	8	21	44	10	15	5	2	108	8	9	4	2	6	45	14	17	15	9	29	54	6	43	9	74	16	2	15	121	18	26	4	12	10	25	1987	65225	5	2	21	8	14	34
ENSG00000143633	1481	3423	3143	1794	2081	2978	2545	2390	2039	3871	2065	3773	1637	1777	2746	3383	2103	4468	4190	4017	4022	1668	2265	1639	2285	1252	3954	2374	1995	1285	6303	1398	2771	3293	1962	2563	1366	1561	2844	1981	4636	1828	3355	3225	2066	3105	762	3543	4236
ENSG00000143641	10213	10128	5349	4757	8430	25699	6565	5445	33548	7350	10708	42241	9157	7094	35804	8258	4123	13236	8730	14924	8697	10176	11001	13251	5688	5423	24731	24656	45548	7474	24372	6755	12194	13485	8563	11935	6749	9844	27325	9805	14714	27499	12498	10692	12812	9711	4691	9203	7812
ENSG00000143643	3148	3243	1204	972	2642	3185	1835	1226	1250	2515	1984	5130	1930	1223	12725	2953	1587	2797	2403	3866	2385	2968	1918	1234	1201	1123	2217	1824	2649	777	4355	2015	2087	1819	1677	2342	1894	1793	2654	2133	5248	2445	3270	3294	3753	1803	679	2524	2069
ENSG00000143653	8397	10222	5254	1348	7202	8441	7647	4561	2762	10712	7098	10806	4701	2538	17556	7907	5713	11596	7160	16091	12964	7039	8196	6246	6205	24900	10098	10659	4804	5595	17554	6497	9055	11227	8691	9875	24114	4403	13330	5865	12809	8429	12118	20824	11278	8392	4784	8822	10517
ENSG00000143669	1228	5259	1055	388	2293	4309	620	1649	1540	1415	2036	2232	942	449	2177	3189	770	2103	787	865	1986	5316	1048	2857	973	2043	3034	2296	3993	3215	1812	3533	1933	1962	1807	1039	3081	1540	1679	628	2183	2973	3477	1951	2695	2337	1541	1540	2295
ENSG00000143674	220	231	214	441	500	22	20	33	61	403	69	280	170	758	2767	1136	12	166	137	30	90	2170	130	8922	60	7928	86	85	40	7083	405	65	10	544	138	209	16395	6	85	407	18646	29	29	816	1709	22	5634	403	178
ENSG00000143702	11457	13425	9119	11184	19576	16619	6233	4472	6027	9656	10105	12452	6380	5282	56852	13132	16755	10679	6172	6165	12430	16243	5682	3195	8847	1599	8630	6031	15329	2511	16874	7418	11269	24403	7383	8222	2940	11284	8239	3887	32120	13208	10844	19495	28717	17450	1880	10815	7521
ENSG00000143740	3260	2338	2843	1241	2137	4161	4776	2024	2223	3686	3236	4418	3365	1673	10736	4093	1631	5007	2814	5739	4746	5767	5161	4073	3494	3920	4567	3117	3203	3723	8072	2737	3747	7092	3734	6182	4306	2832	6719	2531	7141	4390	4710	6232	3502	4043	2495	4937	4707
ENSG00000143742	30291	71669	23086	5891	24918	27875	37084	18313	12330	41247	42661	53044	17003	9701	55643	31999	32269	38236	19245	45887	42375	12042	32605	24950	29985	22474	31196	34365	22908	13932	41490	26409	41663	26050	39097	38903	23817	12314	36669	18144	56523	38188	48160	58993	36739	39954	13602	42421	42783
ENSG00000143748	1911	2379	1693	1510	2101	3580	1780	1613	1762	2109	3417	2493	2273	841	10015	4207	2537	3400	2177	2448	2917	4195	2012	2163	2490	2068	3382	2552	2533	1650	6162	2185	1852	4273	2331	4023	2535	2564	4646	1699	6843	3467	3775	2810	3179	2965	969	2072	2364
ENSG00000143751	3524	4029	5178	1643	4099	7390	3676	3314	3307	3440	4452	9894	3304	2327	14308	5190	6011	4732	4221	3636	4638	4535	3208	3626	2583	2673	4434	3402	2564	2748	11226	3533	4744	6918	2844	3722	3334	3831	6509	2461	6290	4013	4211	4662	5284	2175	1914	3983	3608
ENSG00000143753	10189	11706	6077	2859	6885	15251	9884	7406	5426	12400	11410	26366	6120	4519	17606	7569	8019	17383	12411	18087	14416	6330	12401	10476	10121	9547	15135	11097	4741	5274	20218	9183	17351	9793	9982	23219	7073	7711	16555	9027	12834	17368	20750	13736	9607	8330	3516	15532	13160
ENSG00000143756	3827	5561	3453	1384	8467	3807	4112	2450	2554	5509	6869	7623	3010	2042	9190	5752	5458	5990	3343	6742	5861	6090	4299	5699	3051	3426	5118	4387	5192	4316	9072	3279	3920	7997	4828	6162	5364	4036	4896	3417	12632	6462	7360	7302	8936	6151	2920	5511	4943
ENSG00000143761	61647	48271	51194	20881	26822	67206	45388	40509	46762	64874	61003	102464	40550	34713	90177	48230	48092	103393	73027	99653	60486	47091	68368	63627	62453	55845	85661	60404	55566	39362	100485	55234	100021	64475	53814	82126	72102	25748	78022	43070	76568	82725	80218	103703	51783	74213	34556	100771	93910
ENSG00000143768	1	12	16	0	389	11	46	73	0	10	13	5	3	3	17	7	6	40	17	4	25	0	9	120	4	20	239	8	14	181	43	42	0	12	6	100	20	3	17	7	0	71	148	1	28	4	34	10	0
ENSG00000143771	10334	11694	8582	2900	8922	6725	9042	4936	6375	9500	6902	16969	3199	3735	12396	10063	3369	7811	9836	13057	9320	3397	5904	5896	9422	4864	9181	7352	5071	4031	6874	5591	7752	6658	8647	7470	6427	3053	13962	8263	12014	6152	10896	10746	8664	5050	3321	10796	8829
ENSG00000143772	2301	2363	4908	252	1008	764	5575	2636	427	929	580	4411	1021	12649	2871	2757	538	510	536	260	606	9707	3137	12527	612	13804	2595	1887	3622	8187	7301	1561	489	2420	786	385	9639	272	1977	3453	6822	1824	2028	2565	8203	2067	6125	2079	1121
ENSG00000143774	19108	3644	6054	3408	1852	10409	11482	5518	8963	10860	7136	32777	6119	4218	22730	8792	6036	11013	10130	12796	15142	6227	10130	12838	13838	11931	17197	17023	7770	7249	16071	8678	10307	7599	11962	10779	13451	4204	15835	7571	8927	12611	15946	18022	7051	5693	6841	16128	15947
ENSG00000143776	6937	8594	5575	3094	17130	18901	6925	3806	3638	8901	11590	10890	7016	3943	17530	7993	5725	12986	5298	10424	14747	13406	6757	13579	5957	12446	6832	5896	12381	13727	16545	3765	8588	18791	6644	12350	17883	11640	9515	4894	9909	11631	6999	12690	15159	14370	7333	14709	8603
ENSG00000143786	512	530	255	132	317	249	498	245	155	560	706	427	96	178	419	341	627	268	171	337	590	249	322	246	451	820	176	216	725	412	271	412	264	728	1595	690	834	197	460	113	11453	675	415	1195	274	281	277	320	367
ENSG00000143793	1710	1528	4163	798	900	1243	1640	3576	1342	1635	1099	2444	858	635	3024	6273	1316	1798	2800	1544	1951	1893	2659	1695	2106	1892	2793	1816	1305	1270	2926	1338	1670	2476	2061	3658	2296	757	3240	1268	3234	2646	3103	2308	1843	1190	1109	1356	1462
ENSG00000143799	19028	20146	20451	5332	14558	38474	16427	11424	10140	15772	15155	21736	22087	8118	64468	22265	5663	24855	14425	18001	24604	49752	18615	15243	14638	7764	34080	16314	15426	8480	51136	14078	21362	39336	15065	21168	9753	24544	39538	12719	47406	19326	28313	29305	31901	26481	6895	22395	20219
ENSG00000143801	1173	833	988	531	565	1341	1393	513	776	1148	952	2620	655	1199	11768	1557	731	1475	1146	1720	2506	2721	2063	3251	1397	2448	1858	1081	1092	1168	3364	890	756	1787	1237	1684	1883	913	2573	1833	2363	1228	2621	851	1050	1160	1463	1407	845
ENSG00000143811	3852	3152	5559	2016	1646	8683	3751	3201	3978	4293	4052	7779	3956	3063	6567	7459	7043	6541	5012	7332	6850	6771	6424	6851	3300	7717	9216	3029	3898	4528	13950	3091	6238	6269	4341	8457	8394	2934	7688	3713	6994	4874	5236	9542	3953	3725	3752	6418	5702
ENSG00000143815	8510	8432	4617	3059	4686	10554	9885	8105	4771	10289	13896	13787	6316	2936	6541	4051	3456	16778	8294	13746	16789	14267	7494	8998	7080	4674	13022	8054	6136	7393	9515	7636	14186	6542	8333	4719	8314	3443	14516	6336	9967	11744	12421	10237	11009	13355	3252	12293	9507
ENSG00000143816	322	150	130	15	202	257	20	162	46	168	60	131	136	38	49	189	113	427	482	616	64	1394	298	122	16	53	210	204	156	43	292	76	52	878	68	575	67	150	160	275	284	756	208	67	142	230	23	229	241
ENSG00000143819	5653	2547	3214	1588	3125	11409	6581	4568	3060	9466	17000	6594	2791	2911	8923	6283	3581	7431	14016	12521	10051	5877	9432	16288	9389	12881	11513	14449	10912	10370	20199	9438	4449	10817	13713	8915	13610	4564	9107	6458	20944	6800	9864	5962	3990	3777	8414	5911	14445
ENSG00000143839	516	0	6057	1185	3638	8	1433	550	411	2974	1866	504	474	4483	4	91	608	6937	4442	47	235	4	2783	36931	677	145	72	2123	1090	11028	711	1069	432	0	199	1733	62	111	16	4739	66	6985	58	3804	1597	495	32398	4135	901
ENSG00000143842	2192	461	462	147	490	477	483	685	237	1329	946	717	365	580	1607	1777	153	1516	381	450	1041	521	2187	10731	138	17109	1111	904	3731	14015	7188	442	1245	775	365	919	16504	908	462	559	721	1718	950	1396	1482	1968	6022	1590	1019
ENSG00000143845	199	41	262	65	195	2090	182	337	366	802	571	317	761	60	18206	769	119	745	563	53	261	592	810	5562	289	2777	329	262	1041	6778	867	461	655	706	350	1066	5194	4079	519	214	3711	1485	884	1618	545	1727	3759	1845	1584
ENSG00000143847	215	297	218	229	370	547	79	155	157	192	177	601	401	39	2809	523	353	49	360	38	72	200	112	412	94	218	316	40	845	339	588	201	51	2948	375	835	282	137	387	99	292	1196	745	171	452	401	237	705	220
ENSG00000143850	132	6	128	322	29	484	17	159	67	1559	101	120	470	33	12403	1376	203	2882	579	8	253	429	141	9450	29	5279	65	1054	4060	7652	251	94	382	63	54	127	6755	19626	652	21	4397	218	2852	3854	11563	46	5577	127	3858
ENSG00000143851	867	83	164	27	434	510	29	1955	1219	193	207	1137	21	96	156	178	116	633	258	92	204	9711	482	420	1373	56	7042	1979	1720	288	505	1545	97	120	459	235	278	129	827	648	81	605	2027	235	129	53	136	266	1360
ENSG00000143858	261	259	62	301	160	260	22	156	42	2581	192	13249	353	0	294	1015	12	22	10	6	33	1149	53	194	368	8	6483	72	88	104	43	78	38	49	45	164	0	824	168	246	20284	91	62	2217	1278	238	96	114	152
ENSG00000143862	7952	4936	5657	2328	3365	7492	3350	2899	2931	5633	4702	11503	3170	3281	27898	5353	9397	8065	3880	4965	7579	13372	3223	11772	5524	6247	8540	3787	5713	6235	7012	5354	4279	5981	4115	4613	9847	3373	7010	3716	9402	6608	7139	6881	6617	4885	5989	6326	4441
ENSG00000146463	10351	25303	15606	7895	23879	33110	13280	10440	8667	15745	14679	10149	14418	7249	13148	30574	14814	21282	13504	16972	17179	22046	12591	9718	11146	4705	15890	8438	25991	6905	28062	9590	12830	21723	12663	19508	8833	25382	22196	9445	47564	16570	16438	19241	27484	23490	5437	14529	14768
ENSG00000149527	51	0	3	0	11	44	0	4	75	4	6	15	3	1	192	0	16	39	23	10	47	417	23	83	32	273	98	51	129	248	19	111	0	21	43	25	850	11	18	14	23	62	63	2	12	10	172	6	55
ENSG00000150337	1072	161	532	107	324	394	68	637	1707	316	356	1500	60	141	63	276	223	394	244	152	549	384	220	213	2344	54	2952	1390	777	173	623	1645	198	173	307	264	87	49	1639	901	227	495	2486	483	253	73	60	495	1581
ENSG00000150681	414	26	83	31	188	93	52	237	252	188	163	423	36	43	538	44	64	227	62	120	317	358	193	143	467	22	721	1100	381	344	111	364	42	69	123	421	94	83	632	167	82	235	584	39	153	34	47	112	1121
ENSG00000150732	0	0	0	0	0	0	0	0	0	0	0	0	0	0	0	0	0	0	0	0	0	0	0	0	0	0	0	0	0	0	0	0	0	0	0	0	0	0	0	0	0	0	0	0	0	0	0	0	0
ENSG00000151414	5604	7465	3391	1927	7785	7218	4738	6601	3732	8412	10764	11778	3688	1924	8165	4227	6600	7830	6474	7291	10283	6343	4203	11549	3713	6965	4115	7871	6312	10153	12060	5416	7731	4889	7764	7555	10910	5839	4288	2935	9114	6912	9140	6722	7097	6772	7129	8664	8325
ENSG00000151418	1	0	0	0	2	0	0	2	0	0	6	0	0	0	0	0	0	0	0	0	0	0	0	2227	0	1996	5	0	2	2018	0	0	0	0	0	0	4490	0	0	0	0	0	5	0	2	0	3018	0	0
ENSG00000152022	12333	13313	6668	3835	10811	19912	14558	6943	7136	11410	18676	15288	8983	9206	21428	9075	22016	17517	8743	10823	17177	13976	16568	6916	13818	3010	10971	10494	27916	5810	32277	11075	13636	20489	7753	16388	6056	18046	18953	6402	14671	19371	10702	18694	32090	13048	4003	21796	15374
ENSG00000152042	0	6	4	0	1	1	0	0	0	0	2	0	1	0	6	0	2	3	0	0	1	8	0	2	0	4	1	0	9	0	3	3	1	9	5	2	7	3	5	0	1	0	0	0	3	8	3	4	0
ENSG00000152061	5139	7523	4130	1816	8736	10647	4753	4251	2322	5169	6363	7456	4273	3089	18250	8573	5915	6942	5319	4201	6410	45830	4015	5743	3462	7018	6799	4335	6944	5471	7943	3324	6339	6455	3409	5640	8385	3392	6746	3621	7016	7108	4382	5785	10590	8454	3293	14357	6303
ENSG00000152078	372	4479	748	293	3305	210	3305	290	506	1706	36523	371	1570	81	744	899	2718	2743	989	26652	3948	1191	1132	2026	551	2412	73	6888	964	3054	2082	1096	1581	728	1109	1837	7720	254	2083	817	1132	4829	1996	1477	1417	1847	1566	1534	36
ENSG00000152092	16	777	2	5	266	10	8	5	17	51	2	10311	455	4787	30527	4	7	216	191	4	10	77	6900	38	6	38	57	37	124	79	11	10	582	26	38	1277	54	15	1	3274	2845	486	40	119	10	31	28	2	675
ENSG00000152104	893	1526	2184	183	3200	2431	568	295	871	751	1534	1441	1069	243	986	1057	1585	1693	668	1026	984	4128	4541	3481	749	2515	1335	716	2587	2952	8023	643	592	3137	1511	998	3228	4628	2068	895	2786	1411	1069	2670	1824	1431	1397	1216	1128
ENSG00000152332	5939	9092	7556	913	7261	8013	6551	4950	4520	10638	9204	11606	6444	3885	18262	4662	2485	9740	6230	12294	7257	10191	4815	18132	2969	12026	10484	9340	6769	13618	8240	4483	4926	5289	5193	6047	17144	6031	6268	7679	5364	5715	9440	4644	7754	8856	8695	9674	10344
ENSG00000152382	2161	3045	2117	607	2276	2906	2671	1589	1415	3106	2989	3706	1532	1128	5634	2360	2309	3729	988	1955	3410	2450	1625	1037	1527	1382	2205	2189	3602	1492	3278	2874	2416	3638	2750	3981	2160	1370	3475	1273	6720	4410	3923	3841	3368	3691	945	3388	3177
ENSG00000152760	15	4	33	28	133	125	33	30	11	64	91	157	73	2	51	20	29	58	29	32	89	12	76	77	136	37	53	87	19	42	66	56	26	27	30	58	34	22	35	41	13	18	11	61	42	15	35	21	84
ENSG00000152763	209	874	933	336	1208	696	788	443	239	1245	959	317	373	908	462	1355	834	1495	859	990	678	535	943	1624	653	1881	478	626	1010	1081	1599	407	666	773	781	874	1374	982	1177	547	2597	736	321	949	738	635	925	626	553
ENSG00000152904	5241	10369	10066	2746	6506	5893	6313	5525	3655	8453	6123	8154	4067	4243	20193	11539	6219	8172	6008	7271	6897	3982	6431	5329	4927	4861	7317	5933	5073	3870	9631	4088	5746	6828	4945	6908	5280	4399	7408	7272	16744	5355	6738	8661	9745	7250	2950	7434	6633
ENSG00000153029	1424	1273	493	116	473	6043	733	1044	1101	1130	553	4184	1136	324	615	637	655	1105	918	831	3416	3027	1011	3656	1820	3056	2739	2387	4338	4528	2745	2203	503	1707	891	1637	4086	5768	3107	1390	321	2943	2187	1165	1721	493	2062	2315	3719
ENSG00000153187	45384	90346	58603	24178	77215	126195	50677	51278	45280	56487	59987	46061	61616	24346	93327	82607	51453	75129	75355	73815	60795	74253	53109	40793	57318	41686	119480	55393	54868	31003	156668	42677	71061	116164	56217	98840	50589	70523	114931	39252	149023	71964	89545	85148	94630	81107	20942	55584	63294
ENSG00000153207	8049	16266	12524	4612	16151	14577	8896	7816	6234	8042	11113	10038	8496	6729	9619	10380	3645	16519	10541	12795	8973	7207	7553	4231	5889	3679	13149	5723	9635	4197	18640	5635	12745	15356	6719	12127	5791	9207	12595	7354	18144	9214	8645	8944	16572	10169	2707	11006	9505
ENSG00000153230	0	0	0	0	0	10	0	4	0	0	0	1	0	0	15	0	0	0	0	0	0	12	0	0	0	0	0	0	2	0	0	0	0	0	2	4	0	5	2	0	3	0	0	16	4	0	0	0	0
ENSG00000153363	1032	782	976	362	1051	1089	1027	1732	445	1596	775	2453	513	273	959	3271	1285	1078	1434	2555	2075	287	747	538	1825	1313	1728	1440	2164	396	1437	709	1630	1261	1197	979	1122	851	686	955	972	619	1555	1925	464	1019	405	1597	1599
ENSG00000153898	109	20	143	173	132	12	65	155	118	19	24	148	54	36	0	24	2	38	13	22	29	1523	94	106	191	71	471	138	130	58	307	222	1	26	65	90	122	22	64	116	469	87	204	36	43	8	73	19	89
ENSG00000153904	3366	10160	3828	2370	6191	1523	648	449	751	6197	1118	3519	711	2162	75876	4355	1642	349	301	420	12637	2982	1047	33784	3837	28750	1040	812	909	21549	1799	16492	388	849	783	665	43920	396	3243	1640	4986	2721	4384	6680	8912	788	22584	1082	327
ENSG00000153923	0	0	0	0	0	0	0	0	0	4	0	4	0	0	6	12	0	0	0	0	0	0	0	56	0	150	0	0	0	6	0	0	0	0	0	0	29	0	2	0	0	0	0	0	0	0	13	0	0
ENSG00000153936	8379	10489	5748	1919	9337	14739	7016	5182	2391	9109	9346	5610	6161	5013	25680	9383	6470	10854	6468	6828	14682	7598	8040	6356	4590	4525	8090	5248	15704	5270	22427	4825	10806	9378	7742	7991	7200	12934	12744	5157	9945	12451	31681	11608	12332	13039	3404	10129	15326
ENSG00000154007	0	0	0	0	0	0	0	0	0	0	0	0	0	0	0	0	0	0	0	0	0	0	0	19	0	0	0	0	0	0	0	0	0	0	0	0	0	0	0	0	0	0	0	0	0	0	16	0	0
ENSG00000154027	143	56	2	0	1313	4	4	270	130	10	30	787	37	2	1700	521	8974	14	44	76	121	4225	8	112	787	75	9117	48	1823	146	16	1210	435	30	814	45	157	19	5202	2	217	6597	5401	118	17	39	101	20	116
ENSG00000154198	5	0	0	0	0	0	0	1	0	0	0	0	0	0	0	0	2	0	0	0	0	2	2	64	0	7	0	0	0	13	0	0	0	0	0	0	1	0	0	0	0	0	0	0	0	0	32	0	0
ENSG00000154222	1910	1280	2315	909	898	3619	1787	1827	1800	1662	2160	1493	1579	1511	1956	3928	1028	3973	2970	2727	2301	4966	1619	5343	1450	3812	4293	1987	2890	2763	3801	1435	1347	2323	1583	3241	4528	1843	4034	1763	2888	2129	3298	2016	1561	2000	2318	2639	1890
ENSG00000154305	7437	14269	4959	2282	22351	24058	8016	7353	6609	9343	9904	24207	11544	4756	32192	14925	4739	11685	9836	11708	9542	12799	8977	9002	8032	6823	14957	11377	16207	8629	22478	8331	9920	14861	7761	26029	9642	11104	9922	4685	19953	14303	13047	11611	9958	11133	4848	11494	11909
ENSG00000154309	344	662	438	503	2758	1172	831	339	776	867	630	506	1204	268	1832	849	201	987	544	720	881	49820	584	2749	292	2157	839	520	2861	2617	1538	2980	364	1488	715	16403	3280	957	1091	400	2854	3836	1876	725	962	1014	1759	626	546
ENSG00000154342	0	0	0	0	4	0	22	0	4	6	0	8	0	0	0	0	0	4	0	6	0	2	10	74	0	56	2	0	0	62	8	16	7	0	0	17	25	0	1	3	8	9	2	0	2	0	45	4	0
ENSG00000154358	790	724	2147	1592	3458	1515	777	971	1556	411	1270	1074	1000	212	19053	1421	394	239	327	62	605	4357	831	6558	75	5212	1261	230	3789	6076	7000	1190	388	6397	1590	1579	6338	1041	1525	518	8133	1393	1054	464	1586	1627	4630	1833	454
ENSG00000154370	1217	1209	1544	1333	529	2447	1402	1225	1221	1250	1276	2131	1429	1460	8868	1782	501	2217	1820	1731	2161	2932	1755	3766	1131	2007	2846	1225	1789	2244	3854	1435	1373	2874	1125	1979	2588	939	2706	1441	2713	1711	1934	1551	1521	1458	1779	1418	1392
ENSG00000154380	17960	43808	51853	11071	39325	25393	19314	10451	11602	16938	21858	59101	17920	8582	110630	67940	23227	20944	26147	18484	21114	12760	16597	9332	26782	5874	32206	15272	34385	7223	33793	23750	20455	33721	36383	20221	7293	13266	30098	13162	28374	43638	58354	25926	37294	27997	4153	22971	21336
ENSG00000154429	1788	2087	1196	517	2390	2873	1531	1252	2472	1303	699	3233	1748	397	18492	768	1711	1982	808	1675	3413	1415	2161	484	1895	530	2411	2245	2672	617	3636	1652	3965	3253	1298	2426	814	1695	3472	880	3936	2823	2782	3240	4366	2655	327	3566	3482
ENSG00000154451	4767	203	240	17	1520	142	77	3164	6678	283	659	4942	40	202	72	448	66	1345	373	93	145	12529	626	473	2232	88	13675	4977	3548	209	754	7242	224	232	975	374	491	178	11976	2373	150	1937	9027	108	460	30	87	176	5356
ENSG00000154511	677	667	597	491	2110	3180	1026	808	398	1300	655	10140	478	1184	5529	115	211	973	887	158	282	3803	2941	1380	1240	540	1039	480	2590	1148	335	1079	2746	591	372	1751	1134	327	1094	1386	851	2290	2939	972	1296	524	784	1456	645
ENSG00000154999	0	0	0	0	0	0	0	0	0	0	0	0	0	0	4	0	6	0	0	0	0	0	0	0	0	0	0	0	0	0	0	0	0	0	0	0	0	0	0	0	0	0	0	0	0	0	0	0	0
ENSG00000155363	8623	4288	7743	1480	5230	19586	10765	4127	9143	4768	5730	7724	8848	5992	976	4236	1142	17293	13388	10803	8468	8665	10121	7415	15009	9222	18373	9538	12844	5225	13671	5853	11601	18020	8897	12752	9186	11988	24811	9997	5413	6482	5941	8110	2745	9485	3722	11496	19573
ENSG00000155366	45283	9525	9278	2431	4117	35196	62214	7475	10816	28120	18482	46621	23446	10013	9288	6721	11695	33306	21389	31497	49703	8772	25891	37585	25649	26040	34424	29458	25520	14080	69071	21398	29226	22018	36077	28723	20576	24224	44535	21299	33152	27562	33813	54748	18145	22631	17091	63603	38075
ENSG00000155367	11645	2955	2042	211	1824	10888	12066	1188	1154	7449	5301	12090	7268	2150	2952	628	2667	9367	4481	8536	13285	3025	6600	7702	3702	5657	8330	6561	6261	3288	21428	5173	7971	8346	8991	6944	4756	7887	13883	5598	11546	7182	8230	15722	5663	6850	3691	18697	10308
ENSG00000155380	13830	14696	23455	9385	12601	27000	15746	9396	10947	20197	27650	26614	16396	11304	36701	19048	7068	22966	17462	29373	21028	3659	19626	3004	15352	699	24931	15481	12528	1714	24098	10229	18943	22251	20851	22315	1063	10429	26947	9942	6746	16165	13674	22658	36031	25250	1305	29865	30570
ENSG00000155761	41	789	1265	1931	723	2492	221	1172	116	2017	554	139	855	6	832	3340	8	1670	1037	433	116	611	212	684	303	882	49	604	3447	716	2312	586	24	719	474	191	1711	946	1734	360	5204	721	2017	719	1179	916	515	614	1143
ENSG00000155816	6	40	9	1	2959	6	0	21	591	450	16	952	19	1	2447	25	656	36	66	38	2	2537	15	2503	121	36	250	108	1833	1096	49	142	0	28	95	105	63	13	18	4	1037	61	9	883	16	4	1078	38	58
ENSG00000156097	0	0	20	0	0	0	0	4	0	0	2	0	48	0	500	4	0	10	19	0	0	0	0	0	0	0	2	0	10	2	4	4	0	2	0	3	0	2	2	0	92	7	12	5	0	4	0	1	0
ENSG00000156150	0	0	0	0	4	0	0	19	0	0	0	0	4	0	0	0	4	0	5	0	0	812	0	0	3	2	0	10	132	4	2	0	2	787	10	0	0	0	0	0	2	0	0	0	0	0	0	0	0
ENSG00000156171	9646	5389	3089	1453	4838	6312	4374	4516	4394	4133	4980	5560	2385	3022	7146	4536	4245	6197	4423	3976	7276	4688	5703	6269	5372	7626	7669	7032	6478	6035	10204	5753	3846	7107	5422	3703	9201	1825	9312	3142	3695	4523	5441	5207	6162	3913	4481	6631	12761
ENSG00000156869	54	1	0	0	218	457	65	27	2	162	26	128	418	9	91	18	31	239	40	401	21	1865	80	95	55	133	126	10	107	169	239	97	68	224	1228	447	152	74	1229	69	47	60	201	82	133	640	80	97	387
ENSG00000156875	10148	11914	11086	4429	8949	10403	9202	6711	5907	10611	13042	12116	5952	4790	15419	12769	8825	12305	8567	12557	11977	8565	8093	11433	4444	4541	6076	7457	10728	6706	14705	7868	12470	11769	12764	18974	8059	6250	11308	5302	18540	14510	12578	13691	14766	10239	5297	11858	10386
ENSG00000156876	720	2002	1243	504	1601	964	1451	968	1007	1247	1012	734	805	489	2204	1772	691	1868	894	1214	1555	1233	1369	659	838	781	1180	831	2818	688	2050	771	1520	1813	1362	2084	967	558	1487	403	1829	1859	2311	1557	1321	1733	290	1327	1129
ENSG00000157060	8	16	1	0	5	8	0	17	0	7	4	1	10	1	7	1	1	7	17	2	0	0	0	0	4	5	0	10	2	0	3	0	8	3	8	18	11	1	0	0	0	0	0	139	4	33	0	9	14
ENSG00000157064	133	5390	268	54	517	3524	110	43	113	463	131	139	887	291	122926	25	51	468	764	39	182	11621	452	83	487	36	238	302	619	48	1120	132	234	149	832	101	39	905	240	344	4537	128	21	1598	667	2566	272	598	240
ENSG00000157077	1114	3689	1293	416	5592	9607	865	2162	355	1974	2662	835	4345	561	14548	2726	3140	4180	3472	2274	2337	5605	1789	1956	778	1324	3018	1229	3657	1438	9834	1269	2602	9255	1872	2925	1365	4379	5232	2103	9332	2588	1637	2991	6234	4519	952	2586	1790
ENSG00000157131	0	4	0	0	0	0	0	1	0	0	0	0	0	0	0	0	0	0	0	0	0	0	0	105	0	0	0	0	0	5	0	0	0	0	0	0	2	0	0	0	0	0	0	0	0	0	1	0	0
ENSG00000157181	2239	6617	3044	1230	4364	4338	2025	2409	2034	2684	1968	4399	2145	1329	7090	4994	3476	2787	3356	2139	2215	2626	1975	3524	2278	4108	2821	2000	2390	2980	5223	2066	2312	3567	2247	4899	5079	2375	3792	2240	5089	7395	4010	2667	3931	2863	2062	3654	3007
ENSG00000157184	2304	2557	1310	250	2354	4027	2539	1164	1011	2070	2164	1751	2685	1052	7106	1606	604	4605	3659	6588	4813	3913	3791	6716	2155	5836	5280	1891	3850	4569	10126	1491	3426	6364	2202	3052	4673	3874	7440	2430	5532	2239	2637	3962	1475	2591	3083	3369	5964
ENSG00000157191	5990	4649	4198	1704	3720	9326	4141	4971	3824	6293	4791	4905	3729	2093	3004	5657	1723	8732	4502	5387	7323	9212	5415	9344	5730	5323	10218	7737	4429	5178	5817	4111	4874	6915	4728	7794	6933	3542	8611	4703	4906	5536	8681	8907	6433	6068	4045	6233	8038
ENSG00000157193	1908	625	1233	280	661	275	240	463	429	545	1148	1566	578	608	11312	1410	1014	1149	541	655	1439	1354	595	369	148	232	1039	709	604	159	733	612	1311	721	643	2078	552	461	1369	378	774	859	291	691	1475	788	203	1375	309
ENSG00000157211	16	0	0	0	0	6	0	2	2	3	6	0	2	0	4	2	6	0	0	0	18	0	0	23	0	4	1	4	22	22	17	9	0	6	0	10	42	0	1	0	2	10	0	4	3	4	7	0	0
ENSG00000157216	5392	9079	7757	11580	3668	8715	3517	7440	5588	7599	10972	2970	4048	1795	17842	25323	3762	7826	10089	6416	12367	9714	3579	8852	17698	7640	14116	6386	6734	7323	49765	7575	5269	13596	6140	6799	8530	5734	12129	3328	8306	8114	7446	6782	7348	5663	4138	4683	6588
ENSG00000157330	6	8	120	7	2	6	4	6	6	24	8	0	2	0	0	18	8	3	10	0	2	2	4	12	0	0	0	0	68	11	1	4	0	4	20	24	0	3	7	58	55	14	23	0	20	9	8	71	23
ENSG00000157358	0	0	0	0	0	0	0	0	0	0	0	0	0	0	0	0	0	0	0	0	0	0	0	0	0	0	0	0	0	0	0	0	0	0	0	0	0	0	0	0	0	0	0	0	0	0	0	0	0
ENSG00000157870	1895	2589	4577	3057	2172	1315	2247	1897	6380	2494	1094	1415	835	622	7350	4759	817	1005	1640	3026	2305	5386	2327	7183	5263	15620	4267	1446	1361	2840	2774	1343	944	1961	2012	8266	11130	10360	3490	1519	5141	1519	3023	1900	3296	1823	4300	1741	1403
ENSG00000157873	3813	224	1232	239	537	1988	1734	2001	5330	1160	1010	3675	537	1167	663	799	730	1426	1281	1567	1579	6782	1622	4913	2768	4997	6547	5582	3244	3165	2298	3116	593	1279	1416	5635	7163	1947	2447	4030	277	1432	4227	730	1035	516	4505	1601	4357
ENSG00000157881	1003	2068	1485	576	1335	2646	1263	1386	943	1349	1743	1202	2022	1324	2154	2213	1064	3211	1908	2477	1998	3647	2300	2132	813	1169	2881	1055	1542	2083	5298	1414	2743	3325	1743	2437	2517	1922	3347	1244	4211	1708	2190	2075	1764	3137	1627	2530	2110
ENSG00000157911	1610	1258	1968	1094	1052	2453	1920	1190	2215	1894	2234	1500	1647	933	4168	2980	2786	3264	3335	2171	2823	3139	2191	3765	3130	3880	4395	1579	2642	2365	5191	1767	1909	5501	2725	4281	4281	1877	5251	2765	7491	1868	2641	3274	1502	2072	2082	2427	2784
ENSG00000157916	10048	5540	5229	2284	3706	11937	7682	5415	6542	10875	10307	14536	6238	3060	4615	7789	3872	13333	12769	20242	10915	7236	8613	9564	9689	8011	15916	12300	5844	5442	20426	6395	12063	11794	12883	11899	9282	6261	16316	8397	14270	8156	12077	12766	7464	7109	5088	15444	14734
ENSG00000157933	8604	18702	9769	6718	13181	22998	10050	6838	7414	12220	14332	7803	11276	11623	16570	12114	7103	22150	13321	18550	17906	30789	14896	22349	12318	15306	20547	7299	20875	16436	49475	12550	13549	27939	15460	41273	23648	16741	32169	9623	34443	17163	9872	18063	18143	18051	10736	21290	11661
ENSG00000157978	1128	1450	764	440	654	2866	1797	857	1016	2076	2347	1222	1845	1526	484	1359	487	3008	1849	2486	2927	7591	2939	4161	1187	4745	2638	1347	2840	3487	3545	984	2465	2007	1519	3248	6652	1156	3017	1778	2596	2415	2451	2743	1463	3034	2027	2662	2273
ENSG00000158006	1722	1357	3742	473	1255	3359	1700	2258	2031	1775	951	1394	1237	1254	979	6707	3875	1653	5982	1723	1637	3324	1978	4410	1387	4404	3610	1628	1638	3112	3853	731	2448	2544	1107	1874	4927	2180	1648	3274	4119	711	1722	1982	1809	1075	1536	1597	1817
ENSG00000158008	51	91	208	100	144	285	72	145	1768	240	118	12	106	41	111	378	208	367	220	85	290	44	394	43	1381	506	512	345	471	57	2971	188	79	1857	371	1297	72	1136	388	140	1223	949	323	226	428	67	9	277	1170
ENSG00000158014	44	0	0	3	10	9	18	11	2	1	2	16	6	1	8	82	16	23	10	22	14	14	2	4867	22	820	60	20	6	2333	15	8	34	14	12	355	559	6	8	10	23	39	2	38	11	2	1847	10	4
ENSG00000158022	0	0	2	0	1	0	0	0	2	0	6	0	0	0	1	17	6	0	2	0	4	36	0	210	0	0	2	0	8	144	2	8	4	1	1	34	12	0	0	8	31	7	80	0	0	2	104	0	0
ENSG00000158055	25	69	150	9	44	89	37	110	78	1121	3436	71	23	9	2	245	5	86	18	20	120	67	58	215	3780	734	51	10	1085	85	30	428	1795	96	2864	891	249	12	149	87	343	1070	626	428	10	525	68	652	83
ENSG00000158062	1405	606	2648	2273	576	2310	2854	1716	2295	1838	1956	1663	1052	845	2383	4908	1002	1846	3335	2125	2536	2092	3247	3377	3731	3611	3080	2950	2119	2619	3863	2460	1186	2448	2006	4376	5217	1100	3790	1021	4639	3206	3064	1830	1431	1453	2093	1778	2297
ENSG00000158109	2170	1706	545	131	1716	7289	1639	966	509	2740	2149	5903	1997	829	4645	441	2524	1971	1882	2404	3520	5140	3012	8979	1237	6479	3870	2646	3262	7198	5083	1929	2376	5251	3195	4494	8310	2937	1955	1863	6329	2891	2796	3949	2530	2048	4310	3329	3943
ENSG00000158156	1646	1169	682	263	775	2840	1616	824	855	837	1021	1734	689	745	1407	1576	14	1567	757	1110	1762	1678	601	2723	1358	1796	2786	1131	1943	1790	2807	1961	1198	4369	1986	603	1910	419	2666	966	2334	245	988	1921	1074	1513	1142	2177	1443
ENSG00000158161	3420	5646	4754	1157	5797	9634	3067	2777	2103	3655	3650	3080	5138	2390	3558	4982	2183	6726	4506	5256	4587	6448	3925	9362	2386	7628	4937	2892	7048	7868	9465	2596	4150	7693	3557	6213	12987	3822	5827	2229	7739	4837	5225	6153	9731	8089	7047	5222	4973
ENSG00000158195	27777	21769	44455	9545	34990	75622	20542	16721	14159	26365	23966	12893	41558	12904	16152	68334	53916	43971	53526	27245	24333	49666	28910	24963	24984	18218	48098	22262	52427	24451	52489	25461	21189	42904	27778	42546	24251	43224	47866	24569	53327	38339	29607	36248	50456	41332	15801	31957	37586
ENSG00000158246	312	100	43	70	93	1024	169	28	126	562	243	178	146	69	92	58	187	57	193	167	270	570	51	649	55	432	695	236	610	1895	80	1003	350	28	606	881	828	223	3964	85	935	1524	361	254	1127	82	1663	307	575
ENSG00000158286	1118	1359	910	1700	642	2207	810	743	322	664	393	728	429	290	704	140	942	2264	954	1340	1354	5810	848	1849	1246	2822	1240	1746	4677	1307	4435	1094	549	46	1225	1046	3272	954	1004	481	11	533	487	443	1235	1415	1213	1868	2689
ENSG00000158292	1056	1174	1192	558	432	1377	1796	1465	1237	943	157	930	668	852	7240	352	966	837	1065	1327	2528	1787	2589	1431	799	344	3175	1605	4308	1030	1890	800	1651	9168	1207	2388	628	2259	1354	560	2852	720	1222	1245	1041	4001	1268	1576	1257
ENSG00000158315	10	41	6	0	13	15	4	24	25	41	5	6	19	3	77	10	65	39	30	20	50	307	26	65	23	163	50	4	0	67	23	53	29	102	391	43	107	6	53	6	35	69	100	24	41	10	33	35	12
ENSG00000158473	298	50	129	60	88	8121	36	359	38	81	104	165	82	131	205	83	66	146	180	80	108	561	292	220	179	101	258	362	158	164	121	279	63	383	90	68	115	95	354	254	100	106	229	124	151	80	80	122	517
ENSG00000158477	7	26	2	0	1	5	0	7	3	112	4	184	0	1	0	4	0	2	4	0	16	130	29	0	270	0	36	14	6	7	14	6	0	2	1	0	0	25	4	2	4	11	10	0	25	3	18	1	0
ENSG00000158481	43	9	17	7	23	4	5	61	7	226	32	166	2	11	10	43	0	65	54	0	169	1073	40	186	588	37	148	99	14	166	64	83	2	35	44	8	83	91	39	30	24	42	29	34	121	2	155	83	29
ENSG00000158485	0	6	0	0	9	6	0	16	5	4	11	47	0	0	0	0	0	18	12	0	31	148	6	0	137	0	38	49	0	4	0	4	0	2	8	0	0	6	6	0	0	0	0	0	1	0	2	0	4
ENSG00000158488	66	0	0	0	9	0	0	8	0	12	13	166	0	2	2	0	4	21	4	0	39	236	32	61	122	11	50	33	10	52	8	18	0	8	12	0	30	10	0	0	16	10	10	0	29	2	28	0	10
ENSG00000158615	5996	9748	7504	1781	9621	12909	6247	6128	3924	11790	12238	12869	7308	3043	26053	6129	4613	12375	5452	9565	9279	10763	7603	8441	3962	4708	9853	6698	11985	8426	17447	6822	8885	14031	7594	10498	7502	7816	8392	4299	16073	13935	13562	9694	15438	9037	4715	11554	9755
ENSG00000158710	17570	3941	48061	2031	2839	114571	18226	11524	6323	29813	6616	20360	22415	13358	65948	10758	4918	23044	16101	19201	16958	17223	11389	76867	9258	33086	28949	20396	9231	22351	20159	11654	28711	7459	11518	3424	41364	5664	10992	28616	39459	5883	15224	37799	20074	7071	25682	82616	39535
ENSG00000158711	5290	13440	4613	2324	14649	11332	8635	4376	5983	8645	9378	9504	6073	5239	6908	7117	4671	5998	5383	8365	9383	16955	5673	9376	2677	6046	8178	5584	9760	6925	14280	4075	7248	10848	5132	10222	8593	5902	3894	6716	16992	7008	6431	8965	13298	8191	4165	11744	5046
ENSG00000158714	5815	377	832	147	1551	1764	183	3076	3533	1176	608	4517	146	500	132	324	418	2808	770	343	1466	7654	2267	906	8464	54	13411	5648	4974	1241	1261	3499	310	445	1444	513	222	493	2855	1788	157	1326	6771	608	677	162	309	920	8424
ENSG00000158715	98	21	134	69	50	117	62	74	35	208	88	135	69	68	907	201	63	110	45	22	109	325	230	1702	126	1702	274	75	137	1841	339	172	70	180	29	139	2576	70	90	70	61	112	119	117	142	259	1295	176	91
ENSG00000158716	2519	838	3496	825	695	3614	1871	1726	1455	4941	1980	7580	2021	1049	15576	1639	441	2730	2013	2655	4668	1564	1205	21037	3135	3843	2096	3024	1572	7841	1757	2005	760	3003	3006	3545	5978	636	3275	2877	6909	1799	4402	5918	2302	1285	8554	8378	3772
ENSG00000158731	0	0	0	0	0	0	0	0	0	0	0	0	0	0	0	0	0	0	0	0	0	0	0	0	0	0	0	0	0	2	0	0	0	0	0	0	0	0	0	0	0	0	0	0	0	0	0	0	0
ENSG00000158747	2473	491	4495	706	619	1607	966	5732	2249	2269	586	1409	2534	1217	6173	968	2695	791	1021	1102	3810	3717	5536	9405	699	4348	5009	1782	8894	7865	2046	1027	589	1254	3359	82151	13134	719	3531	1327	2290	34148	5820	1553	1208	1681	4389	1877	3803
ENSG00000158748	37	6	0	15	40	14	0	1	3	6	5	6	13	14	535	0	29	2	8	10	165	5	20	13	0	2	11	0	1241	5	2	91	4	23	69	3606	0	14	62	2	339	1528	26	13	25	56	0	59	8
ENSG00000158764	0	0	0	0	0	2	0	0	3	0	0	0	0	0	2	6	0	0	0	0	0	4064	0	1	2	6	0	0	0	10	0	0	0	0	139	10	1	0	5	0	4	0	2	0	0	5	2	0	0
ENSG00000158769	17582	969	11663	324	770	23237	1714	7071	568	2317	1013	7027	1192	15937	4193	9455	2430	1544	4336	270	6776	8549	14132	28307	1064	26559	4315	1583	1814	15085	3886	4811	2275	781	1661	3779	35586	670	2785	21172	3661	1325	2717	3082	6604	441	15310	2984	1508
ENSG00000158773	2646	1344	2518	1375	1199	6772	1811	1941	1664	2531	2270	3473	2818	2269	5847	4956	2435	2953	4922	2203	3312	8646	3582	2432	2517	1982	5500	2392	3249	1212	8044	2652	3249	4889	2657	3750	2304	2404	5515	3490	8748	3651	4775	4383	5134	4085	1285	2160	2867
ENSG00000158786	13	6	0	4	0	0	0	0	0	0	0	0	0	0	0	0	6	0	0	0	10	0	0	4	0	71	0	0	0	0	2	0	0	0	2	0	0	0	0	2	0	0	4	12	0	0	6	0	0
ENSG00000158793	2907	1824	1589	363	1456	2931	2136	1341	1965	2268	1563	4702	1549	1326	3575	2298	1567	4110	2444	3513	3449	3142	3031	4508	3348	3671	3541	3207	3860	3162	4640	1901	3646	5509	3219	3324	4707	1924	5581	2288	3932	3446	2904	5337	1223	2289	2732	2663	3913
ENSG00000158796	4556	3281	4150	2670	3483	6796	5252	2770	3031	5638	6069	5891	3491	4323	9950	5067	3810	9221	5972	7403	8493	7575	5826	5182	4795	4075	6061	5220	6524	4052	8416	4271	6076	9078	5976	6171	5800	2856	7025	5200	11993	4801	6172	7528	6392	6616	3003	7346	5376
ENSG00000158816	102	0	4	0	4	3	0	0	0	10	0	0	0	0	48	0	17	0	3	0	189	71	8	319	12	592	16	0	77	385	12	35	0	35	9	0	551	2	2	0	0	4	59	4	0	0	344	0	22
ENSG00000158825	268	825	12565	185	180	391	3294	241	110	641	516	807	1243	18565	43	913	2422	5470	1819	1697	547	130	2638	4619	917	2495	248	968	24	2113	326	316	18767	1572	287	2069	6373	106	574	1100	176	224	585	4564	148	143	3356	166	183
ENSG00000158828	3062	3579	5803	861	2234	10005	4569	1795	1270	3478	2742	2299	5520	20577	8922	2895	7472	10937	5938	3132	5426	6106	5115	16779	4808	15295	4578	4155	2850	12429	9627	3395	10548	8943	3458	5844	17687	3506	8395	3485	8051	3919	4618	7785	4885	3437	8770	3486	3317
ENSG00000158850	5925	1921	1610	853	2275	9498	3264	1414	1303	5494	8377	10160	6012	3254	17161	2101	3467	10842	5565	8790	6422	7002	6608	6717	3745	3611	7412	5502	6527	4215	12484	4695	7226	8770	4098	5371	6150	2947	6518	3419	9865	6048	5040	9289	6827	10187	3503	10857	8773
ENSG00000158859	2199	1345	14341	892	1248	94905	757	2050	1417	3707	2335	59507	13302	4617	18227	5710	6767	1816	6548	1333	2017	1289	2193	8894	1293	80	2557	1270	5004	952	2157	3826	2815	12380	1385	769	329	888	2580	1471	5727	4241	3600	6567	7339	2349	836	17622	2565
ENSG00000158864	9407	11358	12524	3926	8730	23125	10649	11274	4307	12726	10561	25258	13355	4484	24916	10604	6509	18820	23498	21564	14010	10604	13498	14984	8322	10778	22995	14011	8547	8414	29643	7829	12098	32958	13181	12493	12194	11988	23541	12492	31319	10384	13730	23654	16631	14923	8185	17089	16803
ENSG00000158869	35682	2738	6375	2857	5525	39609	4582	19454	17731	9982	5873	27504	1266	2746	1862	5823	4233	8979	5079	5556	13213	4623	10623	5008	66247	830	37246	59406	13346	3651	6817	37425	7570	2806	10784	4291	1547	2658	13916	11760	1856	12347	49454	9944	5746	2505	1429	12516	45377
ENSG00000158874	0	12	11	0	0	19	0	1	0	12	0	21	70	11	26	0	0	8	2	2	0	0	0	4	0	2	0	0	1	2	0	2	0	2	3	0	0	0	38	14	10	4	4	0	1	5	0	0	26
ENSG00000158882	1042	2295	2565	407	140	7554	943	1330	442	1111	347	3367	2411	1158	3711	1368	440	1949	930	744	373	1250	950	2540	1649	2221	2883	902	1467	1601	2889	804	1868	3455	1279	874	2148	2247	3807	1942	2305	1545	1888	1636	1893	2145	1215	2681	2541
ENSG00000158887	34	5	18	3	22	274	50	81	35	36	41	78	62	13	483	29	355	39	16	50	62	78	67	113	22	283	80	74	121	189	61	472	28	196	3588	36	230	19	53	30	16	388	308	56	51	16	126	47	54
ENSG00000158966	240	1820	121	323	2801	1750	991	928	1324	991	265	1981	758	435	16377	503	602	1667	303	84	1036	603	981	5329	534	1330	280	500	2888	4230	378	78	249	4228	796	1453	1636	1437	999	398	977	4780	1393	2212	1618	965	2533	2009	163
ENSG00000159023	8205	4339	2975	2583	7873	7992	411	1899	1342	2967	9328	3479	3716	750	13333	4640	4239	7776	2221	1909	7642	19492	1985	5130	2080	3625	3961	2167	7776	3998	9054	4345	2965	8287	2836	5141	5632	4774	8812	984	13264	5492	3827	4219	12753	14475	3058	5319	3863
ENSG00000159164	3835	708	116	50	985	4183	520	1573	421	1713	985	1903	5488	61	19318	8490	388	974	316	383	3254	342	3881	1285	332	853	1608	1988	5543	580	8159	2264	258	180	270	6172	940	158	82	64	55	4045	2230	3215	109	2672	455	4328	1779
ENSG00000159166	501	47	198	2	13	14	0	39	1325	1316	22	1407	7	76	12	787	116	103	17	0	180	528	223	22560	186	16834	120	183	83	6543	675	124	6	0	90	16	11446	12	24	163	103	101	2086	415	664	8	12686	178	66
ENSG00000159173	4	10	0	0	14	3	3	20	594	10	8	0	1	0	840	4	15	19	3	0	53	102	8	986	2	10	22	0	120	476	20	35	12	2	104	7	32	1	0	0	31	862	26936	7	14	0	461	0	0
ENSG00000159176	10294	1336	1903	2058	1793	7852	8882	3757	4788	11741	3833	11062	5572	6954	13814	3392	5487	3886	2697	2468	16518	6215	10183	49069	9437	28405	7657	5642	3408	15864	16088	7969	2809	5324	3781	5512	37259	2299	2691	24429	8505	5192	18102	14833	3671	1396	19589	12997	2809
ENSG00000159189	78428	1540	5990	4440	7370	18451	10291	25444	21870	31477	18810	62686	1961	6115	4178	3853	7243	51614	7467	15538	37201	27986	31921	6475	80432	1602	141431	187082	61542	14782	36699	131212	16554	14238	19751	16610	2921	5603	82275	41646	5247	24832	133590	16549	16231	6836	2467	26412	182623
ENSG00000159208	2698	2745	1499	435	896	686	1035	328	112	1909	2433	5777	1127	512	3887	2954	12827	681	1752	1089	815	36	672	653	1956	505	313	1302	2224	700	1754	1223	687	2340	1076	3207	749	1268	1335	720	7131	2266	2915	4112	2158	840	492	1850	1772
ENSG00000159214	300	133	288	134	115	481	607	63	344	459	126	493	128	244	2243	1093	167	401	226	142	552	460	324	1552	790	4348	441	229	572	1427	587	241	115	445	666	519	4316	209	1091	328	1340	332	597	462	199	114	1416	532	354
ENSG00000159339	31	0	2	1	11	10	0	9	20	2	8	12	11	0	57	2	7	13	0	6	10	62	6	36	20	2	24	4	14	10	0	0	0	0	28	1	13	12	6	18	6	23	0	4	45	0	10	0	12
ENSG00000159346	13874	9970	9660	2311	9554	21510	12116	8554	8062	9788	13641	26001	11455	5338	30163	11959	10482	18400	10948	15862	15730	11935	13872	15647	8395	17913	20411	10102	10730	12172	23082	11122	17309	13913	10138	13633	20912	8375	14388	9878	15270	9955	14271	16050	8838	12046	8855	19111	17533
ENSG00000159348	2647	813	1350	700	829	4092	1559	1359	1551	2780	2657	9645	1427	565	7658	3056	785	2204	2054	2063	3726	2843	1445	8998	2329	5498	4991	2878	2330	5131	4071	1901	1533	2980	2373	1955	6919	1213	2975	1432	3736	2094	9732	3114	1811	1848	4766	2928	3464
ENSG00000159352	14808	14267	14170	4914	8178	18220	12105	10865	10439	16413	17618	25385	10470	8088	22033	16644	7884	24088	21374	23595	17850	9783	17965	11632	15420	10480	25032	20248	8786	6466	31057	10769	18795	22506	16656	17846	9989	6867	24336	11920	20175	13051	18196	27176	14156	15092	5625	18448	20575
ENSG00000159363	4084	2695	1954	1727	1161	4778	3077	2260	3963	4378	3102	5480	4588	2479	12741	2104	569	12394	11878	6066	5239	7004	34626	10443	4806	6927	8826	8397	15492	5277	4651	4369	4018	2978	4135	4645	8850	1382	8985	4025	8627	5983	8693	3941	2434	5079	5025	3647	9622
ENSG00000159377	52383	32247	29160	12700	22114	49309	42804	26164	25149	42782	48745	78912	21479	20840	34160	34403	17894	58221	67430	61531	51053	19908	43129	22716	39911	22583	59272	56754	20693	12469	86343	24693	60446	48849	43161	38522	23794	16706	53647	39189	55359	36773	48160	73015	48315	31648	12291	51280	69196
ENSG00000159388	8438	9007	3971	623	2924	17966	6227	3257	4553	6514	6797	22172	3287	3765	27461	3462	1003	8868	5117	4484	4689	10105	8844	22880	2953	46253	13043	9827	8167	43149	11588	9128	8826	2737	3881	17642	50704	1870	4325	17804	2136	7678	7113	11040	5315	2806	26241	5100	14911
ENSG00000159409	0	12	71	26	10	175	0	28	8	161	13	97	24	0	55914	310	136	44	9	63	0	23	25	20	1791	2	18	0	128	6	48	194	54	24	51	28	4	34	94	8	1125	84	63	302	144	474	15	62	42
ENSG00000159423	2703	884	1681	888	813	6277	1168	575	789	3281	3278	539	1927	874	2646	1331	1327	5756	3699	3743	7019	7237	1894	24040	1428	8714	3141	2914	2148	14927	8032	1160	2412	2068	2022	2803	9679	8928	5490	2135	10508	2104	1236	4579	4611	3851	15922	3501	3460
ENSG00000159445	817	369	382	173	800	1459	876	562	459	1296	59	868	256	431	6554	472	526	873	1269	3010	143	1554	277	5149	1257	6233	2571	688	1319	3236	2299	752	19	657	2244	1878	7182	33	116	225	612	1543	1898	340	156	164	2456	551	528
ENSG00000159450	339	1004	345	166	251	517	85	275	185	243	32	3149	145	265	21	8	26	321	1607	2735	36	67	1990	14	67	475	634	1089	524	27	182	27	153	33	158	68	72	328	54	125	1008	61	702	147	327	313	10	420	709
ENSG00000159455	0	0	0	0	0	0	0	0	0	0	0	0	2	0	0	0	0	0	0	0	0	0	0	0	0	0	0	0	0	0	0	0	0	0	0	0	0	0	0	0	0	0	0	0	0	0	0	0	0
ENSG00000159479	4423	3367	2730	949	2397	6575	3861	2641	2820	5675	5207	6642	4396	2038	8853	3913	2399	7408	5187	10279	5278	4175	6080	3752	2751	2342	8103	6098	4108	2550	10270	4035	9513	7847	5116	4727	3436	2349	6118	3267	9144	4402	6134	9653	4235	4784	1862	8058	7386
ENSG00000159516	0	21	0	0	0	0	0	0	17	0	0	3	36	0	0	0	0	0	8	4	0	0	0	0	0	0	0	0	72	0	0	0	0	1	5	8	0	0	0	0	0	0	176	0	0	0	0	0	6
ENSG00000159527	12	0	0	0	0	6	0	0	1	0	0	12	6	0	0	0	0	2	0	0	0	2	0	0	0	0	1	0	0	0	0	0	0	0	0	5	0	0	0	0	0	0	0	0	0	0	0	1	6
ENSG00000159588	71	88	157	295	70	134	136	131	214	86	56	12	52	9	59	170	40	124	183	98	119	194	74	156	58	246	78	108	256	170	120	81	38	166	71	196	225	35	109	105	81	153	238	23	21	84	117	65	57
ENSG00000159592	9808	12010	11821	4480	12249	15121	7958	6139	6873	10584	13443	6890	9301	6510	20808	15588	8239	14281	7379	11717	11355	16368	10758	13968	5535	12764	11315	8431	12487	12243	17022	8126	8108	15965	8402	11893	18365	8578	15388	8509	29394	11185	10721	10025	19629	13811	7838	11578	10381
ENSG00000159596	11040	15222	9835	5189	6735	8550	9952	7450	4271	13456	16073	8676	7126	6279	12009	9050	8118	20156	10323	11221	13618	3687	10122	5222	7306	3636	9800	9340	6836	3249	11894	8743	12651	9199	9421	8480	4570	5570	11902	10082	15525	8881	9175	12032	11260	7601	2348	11504	12219
ENSG00000159658	9154	11843	6227	2607	10130	15363	8665	6194	6386	10211	10453	10252	7036	4740	10061	9710	4715	14016	7010	10596	14392	26060	9993	35801	6477	25360	10227	9185	30665	27968	12433	6222	11236	11468	9606	14947	38392	32564	10738	8860	19517	10471	12175	12603	11045	10498	19330	14028	12900
ENSG00000160049	15222	19718	39172	5140	21374	30443	7981	10867	11750	10420	10725	13744	18543	9259	22536	37096	10758	19120	23764	12444	11990	11471	20839	11414	17164	8452	30106	13339	15571	7292	41003	11877	15960	28814	15520	25444	10049	15004	38496	21581	22675	14197	13441	15299	18459	10560	6619	11668	18208
ENSG00000160050	2145	773	2248	810	269	7828	2675	3874	545	2626	694	1862	2227	529	1610	1438	2321	2996	1962	3273	7460	927	4402	962	6326	1086	5365	5272	1689	857	12968	2665	3982	4908	2417	6120	1551	2031	5541	490	3311	3453	3678	6035	2021	1850	838	4731	8815
ENSG00000160051	228	451	164	38	341	784	290	103	87	360	402	193	357	98	259	296	171	597	213	531	709	520	350	161	186	565	359	399	497	291	1125	297	509	731	299	538	618	341	551	264	904	375	357	654	314	629	194	477	374
ENSG00000160055	1231	676	764	433	407	1602	1158	720	705	1033	739	1394	625	554	836	1286	432	1561	1075	1123	995	1406	1287	1518	1560	1896	1466	881	1349	1043	2041	1153	1007	1575	1331	1445	2389	767	2649	849	2744	1515	1286	1317	1028	837	891	1151	1268
ENSG00000160058	9793	4008	10470	4327	3224	21648	5668	4204	6265	7964	8535	6390	6557	4208	10438	19986	12607	8600	7550	5697	7975	12754	9567	12039	4499	9471	10409	6263	9488	9134	12933	7018	8688	10156	5403	9334	13051	7474	5908	6481	18302	8652	7046	10806	7721	9802	5911	11371	12990
ENSG00000160062	1857	1412	1122	366	2105	2587	979	669	443	1074	1323	2047	994	935	2586	2201	2661	1989	800	1262	1418	2798	1400	731	1206	514	1760	978	3125	536	4643	1393	1828	3314	1682	1699	957	2776	2225	822	2261	1762	1397	1986	3794	2816	377	2297	1973
ENSG00000160072	1825	1036	3806	2655	366	3660	2660	1988	2087	3291	2379	1816	3561	1663	2083	5123	1091	6506	7150	3710	2458	2218	3167	1510	3176	1647	11744	4224	1585	1053	10725	1234	2552	5535	2358	551	226	1398	7350	2629	2501	2802	2520	1812	4444	2718	758	2695	1824
ENSG00000160075	25265	27085	25184	12885	13395	22291	26252	14265	15713	28786	26388	22731	17508	18781	12789	30571	8962	35693	39436	42992	30437	11571	28257	18975	27189	20455	37467	36009	17635	11243	45559	11910	32016	23311	23380	21664	20650	11689	37123	21386	34432	15390	26958	39296	27290	21760	9550	31225	36805
ENSG00000160087	4066	4020	3701	3789	1732	5152	4829	3462	3336	6240	5306	4360	3463	2960	2624	4955	1397	9612	6877	7163	7609	4398	6308	5520	4298	3304	9609	5345	4100	3398	10882	3141	5895	6436	4912	7379	3964	2794	6512	4590	7392	5599	8002	7659	5306	5251	2296	6662	5994
ENSG00000160094	4755	6517	6145	4328	4616	8525	6482	6525	4706	5730	8816	3735	3343	3942	10640	13170	3557	11842	5850	6876	8738	8436	6998	9458	9017	7538	6800	4443	14560	7987	17303	7004	6247	13759	6493	17958	10244	3716	9093	3310	14117	15264	10453	17860	5498	9577	4860	10245	6845
ENSG00000160097	4654	1202	912	2723	738	39778	655	2046	693	2091	1200	96	2972	177	193	7742	308	2158	3491	54	109	4082	1578	224	4600	158	16027	2828	23095	350	33623	2720	1419	1716	1018	1893	268	813	298	166	3621	945	4135	1009	1722	18616	164	6411	8169
ENSG00000160678	79720	2138	44626	710	1021	1111	5991	5465	44702	1418	1634	33353	14383	2773	2	5243	96	1651	10077	11688	33	12	30740	9477	5708	10310	2167	3178	3688	1381	6439	22305	7918	785	7650	63653	10480	32	20938	28279	46	32411	24538	2033	616	66	5357	198	11514
ENSG00000160679	8385	12619	10125	3705	7561	12785	7894	6595	7148	11108	8077	9224	8894	6385	20524	10942	7923	12589	9622	14476	13206	11943	10577	8848	9801	14872	17168	7892	10383	7384	25447	6094	11902	17592	10244	16320	13777	7030	15969	8131	26426	11062	13031	14663	12872	13899	5227	11528	11173
ENSG00000160685	2181	950	1352	358	1035	4970	2394	594	1653	1864	2814	4423	2363	1440	1337	868	415	4410	2710	3104	4436	4306	2738	7211	2251	5674	3279	1951	3482	5390	3429	1865	2346	2609	1541	3391	6596	1290	3602	1972	1223	2614	1935	2636	1735	1472	3910	2718	3736
ENSG00000160688	4981	3527	3960	2806	1329	5072	4514	1634	3408	4663	3553	7025	3262	3110	10836	3802	1402	9542	5851	8027	5191	2564	5672	3834	8196	2614	7092	5256	4560	1994	8451	4571	7044	7521	4608	8289	2880	2423	7541	4104	7792	6148	6604	6488	4176	5346	1798	4793	6750
ENSG00000160691	53985	40326	52531	12167	34367	126473	48010	29284	61622	42633	52731	119451	84058	63439	47504	57437	80610	100951	85940	46718	28503	30335	71231	20888	33802	7895	61883	38354	98104	12976	61165	41300	75924	62004	48952	113121	11222	44682	90859	68020	87475	71407	55410	58505	51057	47204	9719	65786	55695
ENSG00000160710	34766	28773	10525	6101	36362	62867	17996	13666	16180	39976	34856	44555	32601	17557	76694	15526	19263	50963	18761	34279	35073	76567	53348	41594	27144	25036	41280	35432	61220	36447	93833	24568	34556	59025	27978	44227	35319	36455	66273	20660	150416	41630	37530	40832	44012	43984	19205	43199	39785
ENSG00000160712	1112	110	396	35	542	899	300	737	348	294	197	883	981	96	457	729	223	389	1040	690	400	6232	1114	3721	855	230	4548	1451	916	2693	1293	1205	159	340	822	3708	397	2553	2562	844	1098	545	928	165	458	94	1562	243	1879
ENSG00000160714	5697	13542	4856	2447	6934	8307	6028	5058	4839	5768	5204	11783	4748	6682	16290	5899	3642	7316	8702	8208	8702	9594	9356	9229	5502	9656	12925	6511	5665	6638	13159	4375	8112	8064	5045	9424	12065	4419	8320	5809	11263	6532	7962	8453	6627	5913	5174	7419	7705
ENSG00000160716	170	280	63	423	84	292	127	1033	36	278	146	124	96	65	34702	144	93	237	150	98	101	22	326	311	265	52	405	147	100	60	180	367	5	866	299	794	36	951	114	102	5517	589	160	127	866	602	74	260	270
ENSG00000160741	4213	5853	3507	1828	3924	8800	4666	2592	2745	4505	6849	6418	4467	5229	6879	3739	3731	9531	7721	6289	5257	7692	5599	8909	2793	6158	7369	5232	9067	6935	7617	5742	8033	4974	4545	7298	9495	3020	5633	3347	6974	5504	5298	6759	4594	7561	4921	7334	6752
ENSG00000160752	8689	6812	3186	934	4452	8357	9743	3275	2622	8894	6844	26177	7961	3080	16737	3825	7513	14957	8170	10617	15795	7094	10548	8810	5089	6673	13111	6615	4318	4678	19192	7000	8182	14944	10698	14275	7165	5646	33509	5370	11321	8826	8749	15276	10498	6582	4418	15548	9324
ENSG00000160753	9484	7147	3863	1289	3315	12620	7312	2135	4750	4834	4973	11799	3132	2383	13903	3965	4612	7531	3006	8872	7929	4156	6202	5338	5181	4928	10938	5111	12781	3714	11265	3938	4992	8861	6212	10246	5517	6948	14380	3243	13514	5942	5574	12876	6896	5207	3355	7753	9064
ENSG00000160766	461	487	462	188	317	736	575	105	392	491	373	257	443	369	1558	740	525	467	392	403	481	798	399	380	393	347	469	389	2238	262	1860	273	581	584	712	806	374	506	473	144	850	440	246	386	223	1137	178	620	808
ENSG00000160767	10117	4453	5069	988	3502	16059	3624	1631	2679	4699	9063	13381	5326	3537	23550	4658	1245	16938	4600	11921	6018	2924	5944	7661	4803	5049	12448	5493	11480	5997	13384	6748	8732	8042	8972	11308	7997	5817	17473	3629	5574	8238	4922	8784	5365	8904	4129	8735	14700
ENSG00000160781	401	178	476	515	94	143	204	148	280	56	85	57	62	51	428	662	230	87	164	22	98	388	222	298	68	364	113	159	1423	131	209	318	47	459	325	389	588	250	208	75	615	337	291	54	240	252	129	132	59
ENSG00000160783	7653	3685	2806	3083	2336	4617	8973	3826	2874	9731	7818	6632	3398	2491	4287	3862	4522	10389	5852	8859	11695	5569	10414	10322	7913	10338	10238	10117	4617	6198	14570	7356	9287	13255	9016	11560	10656	2945	11108	3915	11183	9795	11131	14579	7970	10297	5359	11414	9837
ENSG00000160785	2603	3396	1529	661	2401	3918	3057	1660	1448	3507	2581	6131	3194	2047	15885	1682	607	4166	2129	3966	5277	4936	3538	11238	1818	4845	5030	3371	4654	6761	9210	2131	3902	4448	2427	4108	6100	2566	3551	2201	8750	3219	4507	4196	3194	3231	4775	3933	3846
ENSG00000160789	30745	11119	40870	2417	6615	47134	14929	10466	26006	19361	18908	74250	17719	11482	13809	16062	17552	31414	37611	32565	17064	18654	34850	31248	29089	27220	97262	40604	21415	15075	43261	12381	22924	45162	39188	33463	33317	25871	82848	16011	18786	24008	36297	33244	12715	4968	16523	28288	59325
ENSG00000160803	5294	3472	3292	1663	3117	8804	5378	1383	2960	5583	5528	6180	7317	3926	11994	2981	4600	11433	4878	11499	8415	4065	14004	4711	4946	3866	7722	6712	7681	2681	11072	4213	7526	7130	3980	10923	4231	5487	7882	3933	11283	7514	5258	9130	8427	10032	2420	8470	9056
ENSG00000160818	4228	50263	38297	6213	9589	16928	6433	25348	5566	8276	6244	14063	11585	5766	13959	37139	5652	10230	30912	11177	8969	4352	8626	4746	10272	3183	31154	10376	3016	1689	33584	2514	6739	13360	5197	7929	1927	9242	16017	14673	17708	3548	5892	7057	12028	6629	1618	6932	10442
ENSG00000160838	16	3	12	6	5	2	2	9	6	4	0	4	11	16	1	6	7	10	5	8	2	0	25	9	0	6	2	6	12	17	4	4	8	3	8	91	7	2	2	1	8	15	2	8	8	0	6	2	2
ENSG00000160856	286	24	16	4	552	0	0	768	615	21	145	842	0	2	25	16	6	55	16	2	18	6241	96	50	225	20	729	576	2212	114	79	1086	78	38	251	253	58	4	319	61	22	394	1498	0	36	2	12	4	1041
ENSG00000162365	12	0	0	0	0	0	0	0	0	0	0	0	0	0	18	0	2	0	0	0	0	21	0	1189	0	16	0	0	0	1145	0	0	0	1	0	0	28	2	4	0	0	2	0	0	0	0	2315	0	0
ENSG00000162366	4116	2	631	1	19	2	10	93	295	5965	7	3767	8	0	15	2862	135	14	9	18	19	23	856	87823	1	1068	2	271	109	25917	1048	157	0	10	69	24	2637	2	32	287	17	20	55	174	1811	1	41052	905	6
ENSG00000162367	84	327	131	64	27	64	25	159	22	142	60	26	265	25	213	61	8	246	54	64	142	67	92	585	34	552	52	58	67	940	184	24	16	81	78	28	1169	36	37	77	99	56	86	80	168	170	376	76	72
ENSG00000162368	19642	18000	14029	4876	9273	18686	22492	11825	10111	18608	10374	22892	11960	8486	15787	18491	29610	12107	9304	17151	15582	10707	15933	20158	9429	10546	15958	17851	10772	11720	24305	10125	17944	6910	11838	12565	14323	11822	15558	9324	25446	17051	19213	21601	24258	15684	9513	17749	17638
ENSG00000162373	86	179	214	258	346	263	38	36	93	397	16	104	90	0	4734	969	255	14	37	13	252	921	17	2039	471	1539	45	46	1278	2175	114	430	17	1475	163	754	2367	284	76	41	3898	1748	1729	860	663	630	1846	87	14
ENSG00000162374	20	44	290	450	290	35	63	70	23	425	6	30	70	9	170103	975	14	59	79	21	106	47	4	11	41	4	147	36	0	4	408	2	27	191	36	321	0	25	25	4	460	14	61	208	1601	220	8	355	59
ENSG00000162377	1359	1685	1281	241	1848	2820	1898	645	500	2297	2675	999	2197	1077	9685	1015	1021	4070	1724	3580	2083	1855	2173	723	1168	477	2911	2076	1388	443	6354	1080	2872	4285	1732	3033	566	2306	2998	1713	5975	1590	1846	3085	4455	2362	506	2949	2530
ENSG00000162378	8246	7857	14455	4142	10100	22254	8857	6674	3697	8165	7460	5693	8210	4854	22606	25548	8823	10300	15864	7924	12178	11301	6147	7494	7077	4388	13439	6717	9821	5769	14317	5286	10121	14625	6036	9919	6173	8142	10046	6673	19200	10559	8773	13170	19227	11295	4284	10032	8479
ENSG00000162383	5	6	0	0	0	0	0	0	0	6	0	0	0	0	9	6	0	0	0	6	16	4	0	6	0	37	0	0	0	30	4	0	0	4	6	12	29	0	2	0	2	2	0	0	0	0	11	0	0
ENSG00000162384	6446	6837	8039	3513	3390	6188	8104	6638	4531	8840	4302	3005	4028	3589	5976	8528	5912	9758	7460	8794	9376	3723	6223	4704	7702	6178	7829	6064	5312	3470	9220	4613	7148	8670	6956	10041	7065	2065	7959	5243	9187	7210	7493	11177	6423	7938	2582	8124	7402
ENSG00000162385	4034	11977	7061	2463	5227	4602	5717	4506	4679	5702	4258	3879	2523	2592	3173	6422	2493	5145	7930	7130	5789	1993	5078	2974	5116	2793	9038	5661	2656	1943	7100	3175	5441	8125	5198	7245	2943	1763	7628	5534	15332	4412	8295	8868	6083	4176	1536	5691	4749
ENSG00000162390	1195	1548	190	58	842	266	610	225	1104	247	115	1300	228	138	611	474	90	260	157	1223	131	220	1065	5056	772	6881	1140	83	2881	5053	9682	628	161	982	1219	7536	9977	136	358	152	183	1163	2093	194	537	182	3961	318	357
ENSG00000162391	2	4	4	0	0	55	22	8	1	8	4	1	4	0	4	0	0	6	15	8	5	296	0	499	53	10	6	0	0	1409	10	2	0	8	5	17	4	4	25	8	0	2	65	0	0	0	1640	20	2
ENSG00000162396	497	589	378	63	736	743	665	299	268	798	802	550	677	465	2480	382	236	1550	703	1555	1158	1066	1066	1415	448	1008	1265	466	1326	1085	2408	819	767	1899	1138	1787	1311	553	1100	569	2030	1036	1411	944	658	710	861	716	1027
ENSG00000162398	0	0	0	0	0	0	0	1	0	0	0	0	0	0	2	0	0	0	0	0	0	0	0	0	0	11	0	8	0	5	2	0	0	0	0	0	4	2	6	0	0	0	0	0	2	0	4	0	0
ENSG00000162399	0	0	26	2	2	2	2	0	13	0	0	0	86	1	0	4	0	0	0	0	0	0	0	2723	0	6701	4	0	0	3739	2	0	0	2	0	7	8083	0	2	0	14	12	43	0	1	0	3575	0	4
ENSG00000162402	4284	8654	5671	2769	9838	9536	8748	4521	3049	4705	6227	4282	6346	3064	19345	6843	2086	10559	4948	5498	5709	14095	5472	10287	3500	9476	7785	5859	9550	8775	10744	5381	5383	13438	5762	7641	11032	5312	12082	3850	10547	6304	6682	5217	11515	8798	5134	6743	5338
ENSG00000162407	2414	36356	7610	715	2209	2214	38519	1277	567	7095	1105	950	6465	963	3609	16083	1395	1837	1610	1342	2807	3502	3587	34855	682	9050	1261	25047	11005	21020	3737	1158	1722	22785	2170	1695	23414	1429	1317	1055	38784	18658	1847	2258	24876	4253	18171	2542	1280
ENSG00000162408	4556	6275	3347	1348	5997	15675	3964	2505	2568	6989	6872	4830	10084	2034	8701	3290	3074	11677	5315	8340	8393	8220	7635	5171	5315	2462	9678	8644	9734	2846	21465	3553	9736	14646	5842	10445	3480	14329	11600	6173	14561	7584	7354	10460	11599	9350	1902	7354	7649
ENSG00000162409	220	1859	4236	1480	1244	8	4130	32	106	1125	15	263	436	41	8744	9010	49	189	13	32	2632	86	135	9814	93	7615	32	1200	1227	6744	240	29	25	1204	68	1357	11568	89	58	117	1911	1337	120	940	3921	54	5734	74	4
ENSG00000162413	2035	1879	2136	996	1711	4579	1391	1136	2326	2003	3645	4022	2544	2540	3862	1369	1526	7423	5145	2863	4597	3224	5780	11229	3293	6674	3856	4792	3833	9205	8313	2886	9194	10308	2230	6490	16857	4129	7126	1760	5792	3039	2773	2548	4245	5651	6969	3387	3781
ENSG00000162415	66	555	96	65	1149	95	221	491	163	177	1084	1201	486	156	6322	256	1474	934	278	479	1409	1705	1072	1581	398	1029	113	98	926	935	141	432	697	2264	484	1758	1135	420	2057	222	1089	814	539	1045	755	2764	1057	69	151
ENSG00000162419	2363	3782	4048	1173	3205	5471	2513	2675	1917	3270	3383	2069	4538	1873	3357	5683	3508	4126	5418	3245	1952	6521	3372	2175	2373	1784	6263	2031	3833	1424	13068	2426	3521	7906	2716	3114	1844	3189	5034	3035	7895	2960	3421	4399	5602	3757	901	3985	2982
ENSG00000162426	13108	831	2250	182	173	8901	2769	4044	519	252	7006	422	3132	91	1084	229	658	2271	224	928	1069	59	4009	1501	421	651	330	1580	674	649	114	2541	361	1019	1129	305	554	256	7368	7464	1590	961	568	1087	507	508	543	1029	2849
ENSG00000162430	41265	20094	12804	7312	13094	45111	25647	8183	17711	23953	28378	20279	27902	24798	29824	10868	20146	43009	20970	18975	42560	28202	41479	56198	18373	23102	21626	25183	76467	43883	49877	22486	28494	24360	24081	37617	40843	19692	34707	24435	50138	68676	37765	51384	28016	40460	34541	41825	27552
ENSG00000162433	4698	1595	442	336	3385	4150	240	417	1537	997	562	5367	3090	352	13910	1190	4904	448	2966	453	531	404	2464	12678	2629	1596	2111	915	3721	9155	489	694	145	5387	3217	4689	2921	691	2681	2767	115	13192	6017	3491	2850	254	7932	4202	3859
ENSG00000162434	9888	13697	2519	951	26429	38970	7310	6524	4031	11401	10604	9932	11971	3195	41262	4709	14627	14732	5648	6438	15095	46758	8709	31835	12121	22411	15008	10795	16588	23458	26821	8693	14113	20011	9747	18081	29807	10818	12496	7164	15638	18598	12617	17771	15935	15671	15280	15770	13293
ENSG00000162437	3403	4550	245	1010	6790	3053	3680	1987	2806	1419	6894	650	1382	1449	4090	1284	797	7767	2485	3424	5924	2651	3514	2474	4049	2775	3207	2279	4816	3214	780	2536	3500	7561	4171	9604	5117	2806	7202	2139	2458	7352	3427	1922	3506	1742	1849	1956	3476
ENSG00000162438	3	27	25	9	0	6	0	21	10	9	2	0	1	0	0	24	6	0	7	0	0	4	1	6	0	6	4	0	16	0	4	5	0	4	0	0	9	2	5	0	2	0	10	0	1	2	2	1	0
ENSG00000162441	3287	5249	2585	604	4415	7420	3443	1695	1318	4659	5336	3727	4300	1277	5799	3109	6805	6141	2259	4979	6255	4220	3924	2646	3019	2190	5131	4343	4796	2347	11013	2837	6409	6752	4201	5643	2793	7218	7184	2709	7727	5416	5952	9469	9604	7189	1457	7283	5838
ENSG00000162444	2308	15143	336	137	1127	1961	382	3889	658	4715	712	171	758	581	861	31591	33827	5538	12923	37788	981	2076	1415	700	5072	7616	867	1741	444	2472	365	1986	1843	741	1160	1671	6644	141	15714	726	1470	3146	1289	31819	1063	493	526	475	866
ENSG00000162456	0	1	2	0	0	0	0	0	0	0	2	0	4	0	102	4	2	4	0	33	0	0	2	0	0	2	2	0	0	0	0	9	2	0	8	20	0	36	0	3	10	33	23	0	6	2	0	0	10
ENSG00000162458	4712	7800	9263	2249	886	11074	7191	2516	1048	4711	1823	2060	1925	8623	5968	8889	2922	2643	2587	894	3024	7048	10583	17249	1938	12108	5521	1301	2104	8342	5224	2136	1358	2669	2383	2010	16282	358	2551	12652	11542	2081	2808	3911	6369	4869	6003	5957	2608
ENSG00000162460	0	0	0	0	0	0	0	0	0	8	0	0	0	0	0	0	0	2	0	0	0	0	0	657	0	10	0	0	0	414	2	0	0	2	0	0	23	0	0	0	0	0	0	0	0	2	732	0	0
ENSG00000162461	15	77	23	175	24	111	34	98	96	22	11	19	32	13	88	63	32	46	55	16	28	167	60	373	38	1365	50	26	405	493	174	20	12	74	80	179	721	33	122	41	142	173	253	34	28	177	258	107	13
ENSG00000162482	118	78	105	187	34	66	49	192	63	62	78	86	76	57	28	358	101	85	73	106	105	69	40	1824	102	805	74	163	170	1509	300	94	44	177	104	274	920	48	88	88	145	349	141	63	116	146	2448	92	64
ENSG00000162490	2198	366	409	19	119	2393	229	86	96	376	46	334	368	164	3340	496	3777	69	102	9	97	693	111	241	261	56	964	265	808	361	1827	1774	98	186	312	165	78	536	833	2114	283	567	5907	1158	1128	959	186	357	196
ENSG00000162493	351	1257	3078	680	1142	432	95	165	1205	2642	431	327	5120	130	301	1804	157	5393	845	596	547	26898	581	3665	139	90	503	155	770	641	634	2633	19416	201	899	653	189	2947	694	1700	2696	2129	1625	5779	10523	1325	899	8598	594
ENSG00000162494	12	0	30	0	38	2	3	8	158	12	16	3	2	0	0	0	0	0	0	62	2	1153	4	96	48	35	20	14	34	16	0	19	24	43	0	31	22	1291	24	8	192	120	154	0	9	0	2	63	20
ENSG00000162496	3187	633	1846	972	1268	20242	1025	6164	3375	5063	666	943	360	2753	1962	953	1138	1786	1943	1155	1499	4297	1581	11364	3309	17013	4131	2751	2177	15536	4243	12546	526	972	1698	4376	17252	874	14878	20587	21890	2524	2819	994	3120	376	6609	2872	8502
ENSG00000162510	44	226	97	68	250	151	106	46	231	48	37	47	74	99	45	155	65	66	83	473	25	33	83	13	359	29	131	23	151	10	171	30	116	297	65	372	12	77	303	59	132	87	84	69	53	71	5	118	106
ENSG00000162511	32380	2411	6827	3091	12809	22250	5313	19031	16171	10638	8812	27237	3986	2997	12284	6409	7344	15064	8875	7616	18955	89019	12557	8887	41482	2274	84758	45941	21425	8785	39897	58742	6818	7989	11742	4131	4613	8692	49582	17321	6341	15847	52550	9984	15925	3326	3818	14685	52102
ENSG00000162512	9624	7862	8551	6248	9186	17571	10041	7598	12488	10044	9217	8689	5741	10076	17045	9421	5492	16441	5082	2636	10681	20408	36388	17135	14345	5684	23217	18132	32248	7553	49584	18834	5402	15538	11555	7901	7399	10732	13394	9475	41989	13090	20064	12652	14658	13143	7287	15338	21028
ENSG00000162517	8447	4997	7422	2437	2655	12755	6572	5133	4306	10523	7275	5839	6573	3347	7223	9313	5982	12474	9079	11179	10573	8172	9429	12590	7115	15136	12083	8075	5363	8119	16853	5777	9903	8657	8114	12211	16148	5892	12768	6722	17165	7123	9622	13872	7945	7879	6518	12303	10876
ENSG00000162520	891	326	843	30	272	2443	146	490	1921	593	181	1235	239	86	47	648	82	786	286	46	514	6458	242	1140	1942	408	3368	335	313	534	920	120	65	728	1646	704	486	2194	727	390	89	313	1424	468	313	225	329	849	1153
ENSG00000162521	28515	22621	30662	28475	13831	30383	28024	17772	20901	34666	36658	12665	15861	18086	20539	46525	28476	39052	21329	29499	48490	32935	33000	15559	39943	12665	33988	24953	32016	10151	54958	26291	43641	40588	38133	59214	19143	21554	36851	16109	72133	49473	57694	68640	50585	49323	8173	27410	33315
ENSG00000162522	1668	394	935	60	1182	1825	957	377	1891	2390	2051	1131	669	709	4965	1465	1686	2315	756	450	1801	48765	6007	33893	6016	23974	3026	737	4030	23775	1906	2243	623	2509	15864	9369	35239	1193	1637	1232	2158	2103	1602	2150	1396	2200	19710	1328	1248
ENSG00000162526	48	31	0	0	65	44	59	16	5	50	36	11	16	16	20	20	27	65	20	35	64	77	40	56	7	177	15	38	254	75	170	51	54	86	30	112	178	25	22	24	67	88	101	12	7	66	18	42	41
ENSG00000162542	438	698	428	161	310	1413	719	693	748	611	192	511	282	341	171	573	567	853	548	281	904	1764	917	6395	937	7205	1264	683	1637	4197	625	581	224	2105	647	1218	6806	488	1216	555	1387	942	1092	421	512	424	3539	943	453
ENSG00000162543	71	0	32	0	22	12	0	8	15	272	10	119	12	0	2717	76	17	34	14	6	11	85	39	2239	4	1520	49	163	0	1393	168	30	14	14	38	30	2018	0	2	10	4	76	42	60	104	0	1167	29	12
ENSG00000162545	22407	3556	3306	368	2819	64	864	985	977	2401	540	3918	703	36299	12078	3648	24293	1543	425	364	10478	2256	9929	49602	522	58720	3935	1544	27337	24283	5827	16496	412	4256	8512	1262	79180	241	518	1068	7465	5285	5781	4899	9147	564	30025	1435	623
ENSG00000162551	562	379	787	355	1859	565	92	279	1210	618	163	1275	828	358	428	757	404	211	374	2067	463	23659	6488	3640	1835	4015	2360	252	39385	3368	430	1368	325	336	4055	5059	772	554	1588	778	711	2931	10352	590	235	2373	3873	1843	344
ENSG00000162552	257	23	93	0	39	38	424	74	145	62	20	68	29	26	195	84	328	56	53	70	83	62	94	232	384	457	103	31	32	234	77	282	52	36	86	1190	653	46	237	312	30	113	64	30	88	7	179	28	70
ENSG00000162571	25	0	0	1	2	17	0	0	0	1	2	0	2	0	3	6	0	10	3	7	5	9	4	85	0	254	153	6	0	51	6	20	0	0	6	2	129	0	0	5	0	6	14	16	3	2	17	0	0
ENSG00000162572	459	231	409	595	227	665	199	212	641	345	426	208	260	392	280	671	173	385	507	228	1019	693	437	274	352	316	332	317	1957	292	1054	391	137	779	486	1639	692	708	790	414	945	532	448	133	373	807	171	624	397
ENSG00000162576	911	151	332	56	751	1056	26162	505	1626	1210	198	2008	321	221	4092	288	651	1266	460	5298	3261	599	6720	20171	5409	2632	1997	1470	3255	14105	3685	5947	230	4996	3327	16493	6413	9210	18314	272	175	4776	10428	572	806	197	8431	992	1910
ENSG00000162585	16100	7576	5472	4786	3231	8586	16104	3883	6779	10118	7378	9383	7996	6904	5181	5960	3228	13054	9095	17365	16217	3835	15511	7672	13406	6524	10791	7141	9446	4398	15917	7310	9492	7166	14781	14290	7095	3124	12753	6817	9224	11870	11033	14414	6409	9503	3912	16518	16487
ENSG00000162591	63	51	130	28	80	67	36	23	68	243	131	127	50	41	629	203	127	43	32	47	220	739	118	1525	39	752	106	76	230	2121	385	436	24	227	130	262	1683	311	206	146	763	298	122	166	175	159	681	216	63
ENSG00000162592	0	1	0	2	0	0	0	0	0	0	0	0	0	0	0	0	1	0	0	5	0	0	0	0	0	3	0	0	0	0	0	0	0	0	0	2	0	0	0	0	0	0	0	0	0	0	1	0	0
ENSG00000162594	0	3	0	0	0	2	0	5	4	6	2	9	2	0	0	7	0	6	1	0	0	20	2	8	0	0	2	4	13	4	0	0	0	0	1	0	1	7	3	13	0	27	7	0	0	0	0	0	2
ENSG00000162595	54	90	50	34	643	6	192	137	297	40	2	38753	6	45	951	115	30	18	2	23	24	17	111	776	99	496	1398	2	100	677	712	55	2	42	1459	31	1022	2	248	90	28	9	140	97	311	21	1084	28	45
ENSG00000162598	0	2	0	0	17	0	0	0	0	8	0	0	0	0	0	0	3	0	0	0	6	0	0	0	0	110	2	0	15	17	0	0	0	0	2	15	61	0	17	0	0	0	12	0	0	0	2	0	0
ENSG00000162599	4787	36952	2442	16427	56171	14771	7346	9631	6210	13467	10912	11501	4168	5543	5728	16035	40970	15032	26873	30395	30345	12534	7163	11188	19428	8737	16749	26846	31845	16326	50599	15229	13324	55864	9120	50975	16579	15950	22572	13651	9908	65300	17648	40456	61194	12029	7988	24367	15914
ENSG00000162600	1286	3965	2050	759	2113	2366	2030	1740	2371	1857	1826	1485	911	1275	1232	1738	765	2607	1741	3123	2571	1458	1963	2299	1210	3000	2092	2308	2282	2662	2965	914	2223	1689	1808	1933	3515	1140	2801	1335	2007	1377	1789	1653	1632	1946	1775	2417	3373
ENSG00000162601	3896	3998	3424	2040	4666	4001	3679	2980	2505	3565	3353	2142	2333	583	7782	3793	1670	4743	2387	3094	4019	5335	2727	3887	1716	4821	2570	3195	7991	4437	7628	2793	1154	4966	3247	4720	6156	3224	2056	2128	5809	6243	5128	2712	4042	5276	2442	4835	2953
ENSG00000162604	7720	3174	2106	357	3110	2101	2192	1508	1740	4953	5241	6729	872	920	2929	2231	2324	4506	2123	5789	6108	1347	5556	6213	2836	3389	1963	4432	2536	3354	3793	4000	3058	2320	4717	4724	4596	2252	3017	1502	4219	6046	4235	4388	2295	3711	2749	5312	4606
ENSG00000162607	11076	15112	10293	1998	13775	12458	10283	19318	3888	11428	10987	12913	8320	7513	11765	17083	26231	10145	6275	10058	10863	10563	6856	3967	11548	2409	18002	7900	8239	3080	14068	10702	9417	14238	8773	11634	3699	8122	17031	3953	41321	12269	11740	16727	20057	14044	1911	10992	7389
ENSG00000162613	10951	12457	5859	2309	18205	17431	7850	5568	6022	10861	12474	11391	11529	3511	44945	10516	17783	15504	5990	11403	10178	22924	10624	8842	8422	6521	14546	9381	14599	6473	30556	10121	13824	27178	12686	19169	10212	11246	24019	4916	28995	18661	20801	20186	19334	18728	5245	12778	12104
ENSG00000162614	5164	58806	4747	2066	12743	9575	6073	6798	2708	5902	2693	7157	3093	4951	557	106934	2533	4884	18985	5948	912	4797	2864	3525	5706	1350	18162	2731	3215	3598	12929	906	13510	1104	2617	3428	1600	3647	7034	18780	8132	4946	17849	1878	3958	3354	1471	3950	3752
ENSG00000162616	3614	4868	3255	1173	4964	12621	4049	2873	2375	5088	2598	6420	3600	2723	11017	4582	7922	3837	4571	4892	2251	1667	5052	5323	2303	3006	5702	5600	2785	5198	3197	4055	13431	2287	3309	5174	5397	2844	6468	1381	2612	8716	7716	7473	3424	4742	4448	4232	6611
ENSG00000162618	1910	1132	826	386	1516	25821	1104	968	628	3619	1891	2569	1302	493	3556	605	3038	1859	957	1012	2921	1181	3415	6779	637	6318	1662	3891	1161	5802	2428	982	1394	1594	1796	1130	10469	828	1792	969	1436	1547	2184	2082	2715	1650	3382	1988	2302
ENSG00000162620	212	177	310	77	167	412	457	309	87	381	454	208	265	84	730	377	57	588	198	459	284	139	132	227	120	176	417	255	71	159	136	43	372	246	97	341	519	292	241	200	774	40	298	157	80	397	174	303	114
ENSG00000162621	185	0	0	0	0	0	0	0	2	0	0	142	0	0	45	0	0	0	0	0	0	0	0	0	0	0	7	0	0	0	0	0	0	0	0	0	0	0	0	0	0	0	0	0	0	0	0	2	0
ENSG00000162623	6233	8405	8291	1906	10811	7710	7049	4968	2854	8155	8418	7278	6725	3913	3537	5634	5333	11189	9322	9059	6653	4778	7515	3010	4184	3116	7467	6159	3221	3051	12658	3243	8239	7953	5679	7067	3633	7086	9871	4706	5819	5577	5561	6823	7884	7544	2271	10414	12376
ENSG00000162624	0	0	2	0	124	4	15	0	32	0	0	92	28	0	0	28	8	0	0	0	4	3	6	0	14	0	22	0	0	0	206	4	0	2805	20	0	0	0	0	0	4	63	78	1028	0	4	0	0	6
ENSG00000162627	273	53	41	7	1562	489	23	39	289	421	4254	1422	98	19	31392	85	88	90	33	2470	1427	4657	168	3353	59	1368	282	211	154	1630	17150	490	94	3915	5082	11051	2406	12	523	42	1328	116	9112	734	635	157	1684	463	130
ENSG00000162630	158	0	2	0	4453	26	2	305	516	20	0	279	29	10	1251	96	640	2	6	0	14	1054	2	421	255	49	64	9	297	582	76	202	10	715	78	427	62	0	71	4	28	191	515	246	8	16	172	10	30
ENSG00000162631	306	1	37	0	44	23	47	542	79	125	0	1079	12	0	2760	92	5033	6	2	6	2	280	65	6090	26	62	411	3	213	1730	317	90	2	6452	723	157	23	3	163	0	6	67	26	16882	1537	2	2661	48	127
ENSG00000162636	2340	2286	2491	806	4548	8335	4009	1650	2933	6427	974	2168	4861	2948	24243	2204	2620	1847	845	429	3292	4686	6057	2403	999	776	2606	2280	10996	2475	7427	2132	818	4399	1475	2414	1252	4047	3853	1067	2960	8234	21064	4014	9528	3155	1252	4695	1941
ENSG00000162639	1403	935	1352	523	1230	6921	867	1267	249	2205	2602	1049	3756	592	2553	1273	21	2572	2218	3371	8652	1284	152	714	1440	1081	2203	3789	319	416	6013	656	1147	4333	1040	1960	993	2637	2424	1532	5355	2019	1559	2450	1726	5391	300	2484	5209
ENSG00000162641	121	18	481	48	138	137	74	108	166	389	142	177	310	254	220	4916	81	189	100	103	181	78	199	43	2	49	15	84	158	57	196	73	145	211	89	166	121	850	140	136	252	400	1300	1248	2432	235	15	439	134
ENSG00000162642	1683	3059	7465	1101	2601	3789	1653	2112	2358	2703	1852	1835	1925	3614	7333	3744	2299	2433	2566	2118	2988	1552	1781	1944	2201	2155	2553	1935	2420	1560	4210	4180	2220	3698	2170	2768	2701	1244	2463	1866	5079	3446	3810	2814	3198	2455	1182	2273	2369
ENSG00000162643	13	119	132	13	80	625	442	20	43	72	60	160	220	118	6	29	36	117	65	34	73	84	80	308	133	218	56	135	85	189	263	144	5	308	130	99	251	369	223	844	285	78	226	168	140	120	226	93	194
ENSG00000162645	7693	865	3818	386	2581	3813	448	4214	6569	1477	1111	6365	353	825	2153	1729	1813	1653	1491	329	1420	12986	2335	9257	8613	4353	13948	6955	3664	5868	5338	7601	740	1007	2128	614	5499	718	5544	8418	618	2309	13585	617	2596	185	3923	1656	6461
ENSG00000162650	356	1167	1708	1413	687	981	1163	424	734	1633	871	337	1063	807	2121	1106	923	1703	1059	1754	2031	5635	976	1269	542	1230	1294	773	3323	996	1656	889	726	1799	1221	2504	1659	542	757	642	3645	1891	1911	1194	1214	2441	574	958	798
ENSG00000162654	6330	630	1153	588	2756	1115	399	5744	12825	1727	1284	5716	176	532	2156	1287	575	1807	1106	281	661	17190	1599	4875	6305	4643	17402	8398	14740	5736	2596	5434	322	851	2559	720	10632	504	8538	4182	833	2207	14903	343	3128	249	2172	1131	5987
ENSG00000162664	3118	23363	7893	2093	6758	7187	2697	4885	4558	4817	3242	2093	5319	7552	8030	8087	4019	3774	7901	4032	4936	4150	4552	3441	3759	2661	7158	3099	4553	2226	8315	2390	4307	7331	3165	5683	3862	4843	6628	3882	13693	6052	4640	4980	8655	6712	2073	3689	4000
ENSG00000162669	89	254	107	618	98	140	32	117	40	222	258	2	38	70	654	623	806	60	295	23	171	758	124	223	141	185	91	64	462	181	48	149	77	322	76	313	212	49	21	4	855	304	390	109	199	884	74	119	7
ENSG00000162670	14	24	6	0	321	2	37	1564	331	555	56	1569	0	0	1737	1664	2	20	1287	23	18	86776	21	107	419	43	500	462	3383	262	2744	374	2	5687	5709	8889	13	0	1407	0	2	36720	16995	41574	37	12	194	6	327
ENSG00000162676	210	7	23	41	39	27	13	142	99	37	89	131	10	26	5	87	0	76	17	60	30	1066	96	40	66	43	382	189	360	71	69	428	27	42	50	50	99	22	64	86	82	179	314	8	31	376	29	42	103
ENSG00000162687	24	23	24	4	140	2	16	313	1616	124	33	1177	5	24	3935	160	1372	31	0	2	115	127	30	664	7	120	11	12	534	601	108	1490	12	2970	237	186	175	2	263	8	76	169	309	860	52	16	361	40	88
ENSG00000162688	3580	4934	1853	367	4699	5337	2906	2180	1257	3357	4381	3129	1854	737	7475	2717	1902	6669	2336	3313	5081	3777	3060	5441	3048	4312	3828	2130	4219	4348	5099	1740	3309	5616	13561	17592	5006	2156	4779	2295	4407	2959	4618	4221	2544	5422	3199	4309	4768
ENSG00000162692	7462	223	305	80	1085	498	510	2389	2209	2189	659	2958	78	253	2152	1509	1188	914	264	237	1476	14312	1622	37889	1378	704	14239	4632	1600	14322	4690	4301	314	2791	1257	491	3659	774	1484	1108	704	1260	6434	647	3090	420	23872	1264	4164
ENSG00000162694	3664	8056	2204	1436	5495	7354	7830	4872	2859	4377	2913	5331	4885	3446	13683	5348	3683	6722	3916	6898	8065	4158	6865	2505	5529	2911	5886	5334	5555	2338	23805	5196	3395	11148	8051	10985	4106	2565	7903	1692	12173	10350	7234	5192	4892	7453	1728	8313	5834
ENSG00000162695	7741	8675	8918	1963	6018	13951	5136	8095	4042	7631	6918	7294	5561	2261	11465	23261	3229	6136	12047	7734	7356	7025	5232	8237	5206	4020	13909	5304	7588	4958	12376	4140	5594	9069	6887	8143	7401	5086	6596	4958	13484	7217	9143	6744	7391	7346	3913	9685	5490
ENSG00000162699	0	0	0	0	20	0	0	0	0	2	10	0	0	0	2	0	0	0	0	0	0	0	0	0	0	0	0	0	0	0	0	4	0	56	328	7	0	0	19	0	0	0	10	0	0	0	0	0	6
ENSG00000162702	558	892	1074	76	2993	1520	314	437	84	932	1442	817	905	121	5188	1006	749	2287	554	792	1017	3770	709	1600	212	612	998	590	2131	1268	4284	1432	864	3019	1232	2234	715	999	1846	830	2993	1478	2662	1178	2029	1697	658	638	635
ENSG00000162704	21704	28491	27929	14268	13911	44503	24820	23019	15854	43522	15879	55974	10528	11956	25984	47681	16935	20454	19341	16950	48117	25394	17316	17692	27377	12782	36710	21484	11681	10094	24970	18188	22163	18496	18255	14639	16224	8628	22269	37358	39207	20318	26936	62119	29620	33673	9703	43681	26285
ENSG00000162706	697	0	10	0	62	89194	32	4	25	136	9	307	4	0	18799	148	79	10	21	0	65	1811	104	367	22	33	129	160	121	350	156	19	2	95	233	7	43	30	47	40	325	6	37	170	12	50	318	240	30
ENSG00000162711	175	194	54	34	88	292	3	183	86	91	34	79	36	23	145	125	61	113	84	49	108	319	97	249	287	54	268	429	132	269	156	126	26	245	74	53	104	72	319	172	90	134	162	79	107	62	90	140	440
ENSG00000162714	4958	4792	3960	1728	5384	5917	5969	3019	1703	5011	6825	3688	7150	2897	38797	4602	5087	12003	6106	5135	7550	9219	5624	6036	3629	2897	7836	3821	9135	4568	17226	6477	5078	13360	5776	9139	4206	4683	8413	2820	14433	8927	7007	6546	9460	8543	3272	7898	5093
ENSG00000162722	47	86	111	69	637	410	73	8	126	14	2	128	58	0	569	86	21	54	21	0	141	475	13	44	21	26	259	0	756	30	31	2	8	995	55	222	23	404	56	76	470	6	17	133	385	17	18	132	9
ENSG00000162723	189	9	20	13	20	225	0	15	11	22	4	24	42	13	187	25	114	13	10	20	20	0	44	4	2	1	30	0	124	0	10	27	4	42	105	23	2	207	38	0	2	93	33	42	104	8	2	159	0
ENSG00000162727	0	0	0	0	0	0	0	0	0	0	0	0	0	0	0	0	0	0	0	0	0	0	0	0	0	0	0	0	0	0	0	0	0	0	0	0	0	0	0	0	0	0	0	0	0	0	0	0	0
ENSG00000162728	0	0	0	0	4	0	0	0	0	0	0	4	2	0	3250	2	0	0	0	0	0	0	0	2	5	34	4	0	2	26	0	0	0	2	0	0	45	0	1	0	4	0	0	0	0	0	10	0	0
ENSG00000162729	5203	1523	1522	676	1512	4491	2444	1733	2493	2891	1614	5223	1436	2494	8899	2695	3476	1917	2184	1071	5576	13067	2800	13125	2597	9678	4111	1457	4215	8410	5242	3459	1707	5436	2622	2850	15523	1610	3381	1784	11476	2770	2649	3814	2565	2941	7187	4031	2203
ENSG00000162733	114	416	907	118	2053	9086	26	829	70	3455	4390	3632	5257	477	2551	1140	486	8056	2059	4489	608	1412	671	448	1123	107	2060	1129	9319	1098	456	2864	572	5413	2675	5072	294	6301	7550	303	17249	5288	2318	4139	8571	8451	240	10687	4395
ENSG00000162734	11501	10314	10403	3308	8684	19804	9572	7370	7312	13741	7385	25404	6399	7928	30068	11476	13917	14378	8774	6809	17455	12287	11117	36329	18384	16181	23476	13724	10928	15486	25587	6562	12407	9651	8745	10374	21666	13354	26565	12996	17424	8969	11734	16786	13624	11417	15072	17886	14547
ENSG00000162735	7152	4465	3019	972	5657	10986	4766	2483	2437	6888	7840	8235	4509	1298	18807	4000	10751	10617	3737	8553	10403	11766	9290	11095	6391	8254	7889	5749	7675	9039	16949	6957	8587	12345	6178	11674	11689	7839	10187	4421	20324	11694	8407	12985	9016	9766	5775	8262	9067
ENSG00000162736	27761	18087	10291	6726	18384	31876	17473	14306	22461	24088	19549	35818	12820	16591	28260	16808	19257	30424	21635	30432	24434	29274	26308	41617	27641	22050	21950	20439	40203	28273	39729	27021	19140	23607	22874	38311	35736	20478	31237	15316	28268	31074	27608	30371	16473	25704	22115	24378	29057
ENSG00000162738	5112	7516	3481	2467	7060	7844	1623	1814	281	4004	2912	1751	2965	2686	38103	7338	3271	4308	1812	688	2614	10505	3003	6259	3087	2439	4756	967	9690	5961	5586	3301	1708	10214	2715	4268	7909	3364	5919	2748	15668	5083	3243	8477	11647	11236	3626	4261	1785
ENSG00000162739	867	20	88	12	508	70	33	798	890	46	141	1028	10	15	50	27	32	298	34	17	116	6866	225	184	202	19	2729	1079	2414	334	202	1927	26	70	287	210	403	45	419	393	59	557	1721	35	77	24	44	39	763
ENSG00000162745	2192	1200	406	299	1298	1602	977	1062	956	5124	2395	6086	1353	674	16414	4103	1192	2465	488	1824	2644	728	2590	3408	832	290	2690	2654	5848	7331	4423	3739	1298	2405	3417	1355	1142	486	4779	1214	1167	4581	9836	5164	1653	15477	2401	3488	2917
ENSG00000162746	135	103	209	35	67	1348	468	299	62	161	44	92	111	39	512	260	27	346	247	132	119	320	259	236	186	717	128	400	1507	280	1368	192	746	199	745	135	378	101	344	69	188	590	256	420	89	193	184	568	189
ENSG00000162747	569	37	3	1	62	728	10	34	29	12	54	49	2779	29	66	42	67	31	46	57	47	30	15	213	31	52	12	20	44	46	148	22	2	2	28	10	6	160	236	60	18	76	14	0	33	23	49	11	6
ENSG00000162753	0	13	0	5	0	7	14	5	2	27	2	0	6	2	18	54	1	11	1	0	1	6	0	11	0	49	0	0	0	9	1	0	0	9	6	0	33	3	2	3	128	21	3	8	6	30	7	12	2
ENSG00000162755	117	14	14	11	10	37	89	20	29	83	6	206	10	4	931	62	21	63	13	8	73	27	355	1285	65	2299	20	34	174	1353	37	67	12	99	184	111	3274	74	527	42	2	70	74	75	43	0	1161	42	88
ENSG00000162757	171	610	414	41	358	479	781	332	195	413	399	358	399	328	868	541	231	663	422	820	510	492	733	313	415	376	348	535	441	222	1021	319	325	835	581	779	266	297	529	317	1511	410	429	657	295	456	151	502	454
ENSG00000162761	11	137	17	118	655	27	67	120	61	339	237	554	108	40	0	2230	16	68	115	83	0	95	0	0	62	2	575	638	167	6	9928	229	7	2366	68	44	0	16	47	0	8199	111	14	3271	1101	707	0	899	12
ENSG00000162763	12	0	2	0	2	0	0	0	0	0	0	0	0	0	0	0	0	3	0	0	0	0	0	8	8	33	0	0	0	18	0	0	0	2	0	10	66	0	10	0	0	0	0	0	0	0	0	0	0
ENSG00000162769	2683	6920	5563	2761	2819	2752	2500	3300	2659	2064	1608	3966	3978	3140	8924	11679	2170	2617	4068	1825	4116	1471	2115	1908	2384	1939	4630	1953	1994	1250	6110	2009	1708	4270	1709	5892	3994	1053	4997	2036	3037	3483	3949	2132	5312	2361	1238	2040	1602
ENSG00000162771	0	0	4	0	0	4	0	0	0	0	0	0	0	0	6	0	0	0	0	0	0	0	0	6	0	0	0	20	0	10	0	0	0	0	0	0	2	0	0	0	0	0	20	0	0	4	0	0	0
ENSG00000162772	2806	586	4477	300	597	7129	730	451	1628	847	596	2228	656	443	19446	4231	6309	370	438	174	691	371	832	3689	925	7121	1046	1964	990	5336	1446	1375	825	474	727	375	27264	725	1799	6608	372	2467	5495	3052	2724	253	3228	2833	1978
ENSG00000162775	957	2239	2407	1102	2480	2201	1079	1704	1264	1201	1577	1076	1710	831	6210	2565	889	2341	2426	1818	1310	4390	1008	1336	738	661	3052	1435	1700	1287	4243	1206	1194	4544	1143	1378	944	1750	2362	1320	3096	1081	1781	1593	2645	1548	822	1624	1491
ENSG00000162777	1637	91	271	44	712	370	215	2127	1629	535	244	1548	98	87	150	516	178	618	281	230	357	14713	518	4010	1046	3287	4352	2263	2122	2274	851	2105	216	240	538	335	5018	187	1377	570	197	699	2770	219	530	75	2470	291	1489
ENSG00000162779	6	43	18	7	13	25	6	18	8	18	10	0	4	11	81	7	12	24	9	2	6	8	3	32	2	55	6	0	50	27	28	22	24	34	7	37	108	18	15	8	27	9	23	17	6	4	11	10	10
ENSG00000162782	15	143	18	221	42	2	2	8	12	9	6	28	26	2	1038	353	19	6	2	62	14	55	14	111	10	114	2	0	26	116	27	54	2	36	63	2	151	4	12	129	2244	51	0	0	558	0	29	75	0
ENSG00000162783	3028	3332	2859	879	3985	2481	2455	4711	2312	2807	1467	7839	1624	2994	17742	2271	2569	2618	1962	2294	1579	3405	9232	1869	3088	1658	8610	4082	6116	2201	9147	7171	3681	4553	3370	3718	1992	582	6386	6701	5303	7435	13443	1788	2686	1699	1127	1525	3768
ENSG00000162813	2134	1066	956	124	787	2490	964	508	526	2242	2012	3226	1384	407	6411	1041	1181	3502	1193	2099	2724	4520	2105	4817	2314	2509	2876	2214	1629	2817	3032	1343	1943	2028	1443	3103	3965	1168	2352	439	2108	2779	3131	2778	2019	2144	2454	1812	2753
ENSG00000162814	48	202	686	91	439	534	425	217	32	525	226	607	338	579	1498	824	170	390	353	491	534	91	597	771	177	304	213	104	337	483	701	325	151	334	254	426	927	349	481	463	1138	321	380	448	298	118	501	218	533
ENSG00000162817	409	434	576	110	116	9782	315	137	195	359	195	128	469	37	454	2099	68	127	139	20	333	1026	187	8376	115	12646	172	374	295	6991	462	98	40	140	258	799	9217	67	339	165	3951	131	159	157	589	70	4590	160	73
ENSG00000162819	5659	6729	4742	983	4991	3849	5937	4097	3551	6883	5219	13919	3852	3203	9225	5076	4764	7596	5450	6551	6730	5153	3913	7816	4516	7560	7780	5792	4100	5869	8215	3594	5727	4956	4151	7550	8805	4196	5563	4294	9590	5082	7737	6705	5704	4334	4636	5386	8648
ENSG00000162825	1	18	19	0	5	12	0	86	2	0	0	2	11	3	11	87	6	1	7	1	1	7	0	0	1	0	10	3	10	5	13	1	0	8	0	1	0	3	13	3	1	4	2	2	12	3	1	0	0
ENSG00000162836	321	543	225	94	685	189	1520	211	388	337	476	770	394	244	1512	780	267	606	406	324	825	806	1472	2435	674	4685	565	156	1292	1388	290	920	457	610	898	1302	3050	209	932	472	1521	1184	687	279	271	557	1331	166	264
ENSG00000162843	0	4	1	2	6	3	0	0	1	5	4	0	1	0	643	0	4	7	0	0	5	8	2	6	0	9	3	0	0	9	0	4	0	14	0	0	3	0	0	0	10	0	6	2	0	0	0	1	0
ENSG00000162849	16437	3019	181	29	1047	4342	222	748	120	1886	1787	5494	307	12	25120	21798	13076	158	5593	2413	148	420	315	5457	2998	4404	9454	1584	3815	2670	35229	2069	278	589	381	325	5581	16418	268	154	42458	1004	3197	11008	2310	1110	3039	3890	2885
ENSG00000162851	1553	3271	1070	298	3045	2236	2424	945	728	3986	4013	4243	1795	1089	5341	841	883	5847	2471	5763	3946	1295	3792	2194	1446	1588	2942	2427	1648	1295	3707	1848	2435	4163	2935	3699	1692	1743	2870	1669	5451	2448	3685	3805	2494	2912	1107	4219	4409
ENSG00000162852	2135	2303	2115	921	3361	4709	1399	2035	1057	1915	3819	3423	2416	846	12550	4860	1549	3964	1854	3008	2730	5740	2065	3422	1192	2314	3334	1962	2312	3930	5678	1609	2896	3322	1353	2697	3593	2411	4342	1024	3736	2490	3143	15753	8419	2481	1832	4564	3968
ENSG00000162873	1667	169	182	5	82	4	23	427	16	122	48	3006	75	10	17920	177	16822	80	5	167	28	34	158	169	70	233	8324	22	738	78	1810	5151	2	241	6745	501	46	17	144	10	83	759	4355	475	7284	83	91	56	100
ENSG00000162877	12	0	2	2	0	0	0	0	5	27	2	10	0	0	41	0	16	0	2	0	45	74	0	6	4	98	0	8	6	98	6	20	0	2	8	0	36	2	3	2	2	4	9	0	4	0	2	2	0
ENSG00000162885	1225	1340	1334	285	1338	4087	743	611	188	1234	2986	1329	2848	467	6391	1612	626	3187	1666	1887	2209	1506	2205	618	360	356	962	1063	1057	625	4985	738	2895	2723	678	700	509	1659	3233	987	1251	1184	706	1755	5273	2652	295	1487	1403
ENSG00000162888	0	0	0	0	0	0	0	0	0	0	0	0	0	0	0	0	0	0	0	0	0	0	0	0	0	0	0	0	0	0	0	0	0	0	0	0	0	0	0	0	0	0	0	0	0	0	0	0	0
ENSG00000162889	4875	3780	3465	1068	2927	10598	5568	3175	2676	4373	2231	8619	5000	2531	22948	3705	1818	5810	3273	2360	4866	15719	6004	26372	5289	11394	12602	21175	8108	13605	11100	4555	4275	8127	3226	4314	19201	3179	6678	5706	5183	6362	7828	5899	4962	5184	13136	6174	4694
ENSG00000162891	0	0	0	0	0	0	0	0	0	0	0	0	0	0	2	0	0	0	0	0	0	0	0	25	0	11	0	0	0	32	0	0	0	0	0	0	10	0	2	0	0	0	0	0	0	0	56	0	0
ENSG00000162892	18	6	1	0	6	18	0	0	1	0	0	0	2	1	0	0	0	2	0	0	0	0	4	285	0	2	0	6	0	3	6	12	0	5	0	0	0	0	2	4	0	2	0	0	4	0	2	8	0
ENSG00000162894	672	72	72	7	476	869	6	494	238	136	155	579	114	27	228	18	240	451	99	32	209	16941	315	448	228	242	1104	1389	1403	412	188	2023	78	104	204	205	522	58	299	289	84	610	925	70	148	36	196	279	1236
ENSG00000162896	3351	20	529	2	83	6	2	121	101	923	2	3607	10	7	2	6290	40	0	14	0	809	51	373	115326	0	4155	2	193	49	45654	1724	552	2	4	0	0	12563	8	0	302	153	0	0	297	3342	0	48081	298	19
ENSG00000162897	0	5	0	0	0	2	0	4	0	14	0	0	0	0	0	2	0	4	2	0	0	3934	0	2470	0	13	1	2	0	885	6	0	0	0	0	0	13	0	0	0	0	0	0	0	9	0	2991	9	0
ENSG00000162909	17128	8456	18923	4810	12161	33940	13664	8358	12373	17114	8015	39972	14168	19654	23999	17648	40507	21958	10578	11090	15814	19168	37480	51911	16380	39246	23512	14510	29524	33294	25616	10936	14437	16135	20958	21577	41436	12115	27928	33771	31680	24488	31978	19975	27566	16097	30424	19346	13666
ENSG00000162910	5542	2647	2712	2043	1537	3237	4993	2248	3147	4764	3859	10027	1617	1630	6016	3877	1575	5207	6194	8332	7628	2023	4098	3754	6151	4518	6959	7349	2591	2462	5882	2876	5239	4960	5866	5768	5399	1574	5749	2569	7201	4393	6477	7371	3037	2804	2025	5468	5213
ENSG00000162913	44	72	55	20	107	16	65	35	88	2	105	55	8	1	574	110	41	6	15	0	115	55	60	191	30	279	26	16	120	155	107	62	20	151	161	56	317	0	37	16	741	88	115	56	42	59	131	63	6
ENSG00000162923	11008	15128	10920	6067	13462	20611	11129	9725	8545	11534	14233	18221	8852	7165	27960	16737	14903	14556	12170	11659	12740	14890	9591	14545	9984	9639	16849	8323	13896	10694	19480	8895	17882	15512	9560	13601	13158	9389	14765	8208	26291	15347	13917	18573	12560	13800	7474	12982	14305
ENSG00000162931	47	14	8	3	5	124	10	6	13	46	2	24	2	0	106	16	14	10	2	0	55	19	44	647	0	60	19	52	120	324	37	165	4	219	106	0	205	48	36	2	25	23	10	47	16	10	251	55	5
ENSG00000162946	337	937	1117	434	899	1900	867	1341	321	1343	1419	890	1239	643	3484	1242	274	1659	431	168	526	874	368	1568	570	367	596	629	1586	1022	660	692	473	649	657	426	708	486	587	640	1432	1200	1231	2224	1655	2306	713	3192	689
ENSG00000163041	4836	4521	7190	684	4516	3213	2921	3986	2854	2863	3190	7989	1234	1768	4227	7247	4974	4918	7342	3743	5002	1812	4953	2488	2946	2627	3735	2837	4734	2529	4943	2887	3352	4979	4905	8063	4645	1197	2897	1866	4850	5754	10401	7763	3182	5839	1926	4481	5474
ENSG00000163050	1731	1686	2931	1577	1714	8759	1859	2667	1346	3592	10891	2235	3654	3679	21045	2776	2068	9799	8961	5713	6171	2663	3104	6575	2324	7195	3769	4826	3186	5373	8135	4571	4217	7409	2503	5522	7102	3822	3858	2260	4781	5191	3428	3920	2161	5535	3956	4308	6209
ENSG00000163113	1668	2986	2819	958	3761	8792	2665	1888	1534	2076	1844	2443	3467	1303	4905	4796	1364	2670	3039	2447	2166	4919	1840	2839	2216	2480	3319	1582	3096	2223	10788	1927	2228	6310	1949	3403	3114	2581	4954	2837	3672	3131	2911	2557	4669	2839	1767	2428	2204
ENSG00000163125	8064	17298	18523	5717	23726	24587	8644	8173	5665	12914	18869	10262	13034	6968	30726	30735	49207	20033	18003	14578	12805	32769	10160	18701	6309	10764	14669	8093	21501	14683	29726	8869	10947	20760	10648	20024	15487	19181	16573	8593	42197	13997	10367	16477	22950	18286	9234	13823	13479
ENSG00000163131	19716	607	3148	1118	4706	4609	1472	6662	8478	3522	2312	15795	755	1225	1961	2203	2465	4890	2347	1398	6347	25244	6126	4769	17824	3099	28474	23246	5605	3489	7464	21474	1564	2896	3844	1599	3377	2314	9674	8162	1597	4805	25504	2181	4283	892	1747	3403	20861
ENSG00000163141	125	67	105	71	32	68	59	23	37	7	11	29	48	74	24	72	6	26	63	39	49	69	14	70	8	534	37	20	91	39	78	26	46	41	63	28	443	20	79	19	86	31	43	18	102	61	39	6	28
ENSG00000163154	999	70	317	98	131	320	100	992	698	603	216	846	61	195	42	218	41	537	277	167	422	1598	452	212	2273	71	2943	1898	624	271	772	389	169	247	455	232	121	155	916	726	166	332	926	202	249	109	128	332	2101
ENSG00000163155	798	1765	1005	132	966	4006	640	571	378	1042	739	1640	1540	369	4652	1558	2265	1339	1064	936	1382	2004	810	741	949	635	1299	620	1637	747	2982	1041	1953	2413	888	994	805	1446	1575	530	2731	1572	974	1611	2523	1866	1062	1280	1269
ENSG00000163156	4713	3775	3570	1432	2697	4368	4337	3390	2859	4855	2762	7820	1882	2059	7825	5320	2873	4832	4175	4938	7587	2718	3671	3354	6149	3303	6832	5978	4443	2522	6195	4101	3947	5235	4315	4486	3464	1702	5298	3681	6204	4259	7869	5844	4137	2686	1667	4748	4893
ENSG00000163157	31	40	16	22	9	16	8	29	22	10	19	15	8	19	9	60	20	32	30	6	15	63	8	56	42	87	36	45	71	50	35	8	8	18	18	35	81	2	21	12	39	35	157	5	21	30	22	11	38
ENSG00000163159	10480	7306	10475	6597	3256	8600	9671	5292	5050	10008	7485	13179	5609	7236	16828	11499	7731	10695	9297	11974	10459	7920	8802	7131	9783	4257	10124	10689	12091	4278	13495	7087	7177	9443	9453	9676	6401	3854	9320	6054	12264	10388	13570	17276	9895	9309	3538	8970	9796
ENSG00000163191	116857	62100	159967	19627	24895	78357	272581	129951	32039	57115	18037	598154	50564	9589	9766	21921	7170	55794	282569	927282	17798	8539	254690	115218	59090	149700	105122	219146	52122	31651	130730	28802	47908	63913	233329	3997	100094	13363	74997	62781	4675	22621	138789	36684	26943	16771	52649	89436	166280
ENSG00000163202	0	0	0	0	0	0	0	0	44	0	0	0	0	0	0	0	0	0	0	0	0	0	0	0	0	0	0	0	0	0	0	0	0	0	0	0	0	0	0	0	0	0	0	0	0	0	0	0	0
ENSG00000163206	0	9	0	0	0	0	0	0	81	0	0	0	0	0	0	0	0	0	30	0	0	1	0	0	0	0	0	0	0	0	0	0	0	2	0	0	0	0	2	0	2	0	0	0	0	2	0	0	3
ENSG00000163207	0	0	0	0	0	0	0	0	0	0	0	0	0	0	0	0	4	0	0	0	4	4	0	1	0	55	0	0	0	0	0	0	0	0	0	0	0	0	0	1	0	7	0	0	0	0	0	0	0
ENSG00000163209	0	0	0	0	0	0	0	0	2	0	0	0	0	0	0	4	0	0	0	0	48	0	0	0	0	11	0	0	0	0	0	0	0	0	4	0	0	0	0	0	0	0	0	12	0	0	0	0	0
ENSG00000163216	0	0	0	0	6	0	0	0	260	0	0	0	0	0	0	0	0	0	4	4	0	0	4	4	10	4	0	0	23	0	1	0	0	1	20	13	2	0	0	0	0	0	20	4	0	1	8	0	0
ENSG00000163218	14	0	0	4	0	10	2	1	0	0	0	23	61	0	0	0	0	28	0	6	0	4	4	2	0	0	5	0	0	2	0	5	0	0	0	2	0	0	0	0	0	0	0	0	0	0	0	20	14
ENSG00000163220	15782	311	668	42	2808	10233	5348	1917	803	3444	637	13702	75415	321	2556	7793	1236	18237	3018	8367	3933	271	1887	3353	6308	532	7126	3273	2676	1065	1068	4072	1284	1708	7937	6187	517	2549	14291	2564	370	4468	6969	4239	1431	419	844	4097	18252
ENSG00000163221	192	12	0	0	20	179	10	91	18	2	4	16	316	3	256	88	13	8	55	34	21	0	0	118	163	32	14	17	0	23	0	4	4	8	12	2	14	101	33	56	11	37	5	1	12	4	90	23	22
ENSG00000163239	4	23	28	34	4	17	24	42	11	21	14	6	3	18	76	14	3	6	7	22	5	24	23	84	10	291	11	28	12	111	32	33	1	13	20	6	99	10	10	12	4	17	24	2	18	13	80	21	37
ENSG00000163263	0	2	0	1	2	9	0	0	0	0	1	0	1	0	3	0	4	6	2	3	0	4	0	0	7	0	7	0	0	1	5	4	6	3	0	0	2	0	1	1	3	3	5	0	1	1	1	1	0
ENSG00000163344	5694	2069	1585	810	1187	6089	3633	1646	2131	4912	5224	9260	2532	1719	4605	2004	2409	5754	4921	8797	10919	5720	3741	5724	3525	6177	7210	6862	2686	4055	8553	2579	7047	5941	4841	5692	6952	3919	7652	3616	7336	4743	6112	10652	5299	4770	3716	7244	6679
ENSG00000163346	5935	3634	3225	1281	4047	17397	2895	3517	3953	5459	4852	6639	11988	4972	8154	6483	10309	5860	12211	3878	8125	16120	6456	24236	6404	17990	6539	11270	23440	19920	9296	8409	6856	9248	4554	12149	24311	11540	7702	6086	17077	9998	14084	6042	5670	5691	13162	3536	9756
ENSG00000163348	11407	7667	8214	3107	5872	23811	11208	5665	9187	11243	12545	18330	15884	11080	18041	8931	12318	24236	14264	15407	13423	14542	16007	11587	9075	7298	16078	9812	24074	7804	29283	10550	18425	17739	11979	26154	10149	12069	23171	11995	22749	17489	14749	16478	13266	16977	5495	14488	14108
ENSG00000163349	6311	8395	4195	1584	12878	12894	5449	7163	3267	8234	10047	9997	6046	3336	19874	5691	8026	15946	5371	7900	12514	12006	6677	10242	3986	5303	8769	4332	9111	8856	29461	5087	9028	18091	5748	8562	8594	10639	13485	4153	15407	8562	8658	10958	13013	11585	5568	11401	8123
ENSG00000163352	0	0	12	0	2	1	0	0	1	4	0	0	0	0	4	0	0	0	2	0	4	4	0	0	0	0	0	0	12	2	4	1	0	2	0	0	2	2	2	2	3	0	0	14	3	0	0	0	0
ENSG00000163354	32	24	55	53	35	110	20	19	47	32	31	35	18	49	55	94	83	32	98	39	76	47	37	67	41	95	26	39	207	51	254	29	81	52	30	172	164	61	42	44	17	97	86	38	21	55	38	38	57
ENSG00000163357	6	0	1	1	4	4	0	0	0	2	0	8	6	0	7	0	7	15	0	0	3	1	11	0	2	9	4	0	2	8	25	3	0	7	0	3	11	6	12	5	0	8	12	0	3	2	0	14	3
ENSG00000163362	443	297	332	53	80	287	197	366	93	530	104	346	459	48	286	490	102	532	89	191	159	4479	683	5212	132	853	339	145	530	2464	1546	419	317	725	407	218	1115	157	373	129	913	616	712	1358	878	2774	2143	1094	491
ENSG00000163374	7964	5477	3954	2730	5140	15116	5865	3581	4006	8710	9494	10761	7331	3486	16575	7791	6313	13192	8169	9970	16929	13974	8343	10184	5431	6753	11853	8597	11854	7661	24111	7035	8557	13256	7642	13015	9078	8353	11410	4123	15004	12050	9900	12778	9812	12312	5786	11083	10802
ENSG00000163382	14094	6941	6557	1465	6276	14103	12790	3194	5062	15002	11877	40168	8692	7036	13988	9318	9924	24271	16501	30848	26223	6061	14437	13149	14251	11097	15700	14896	7891	5788	22297	6559	31446	13303	16665	15579	12026	8477	24878	13572	27354	10705	11644	37044	10512	10503	6988	14584	22766
ENSG00000163386	1454	2932	2455	2912	1759	4367	2109	7481	3565	2648	1360	3416	2195	951	902	19521	1924	3259	3256	1820	3898	3616	2443	4282	5777	2369	3525	3411	12637	3586	3808	1954	1328	3277	2826	3653	3969	1594	4019	1714	544	6061	7322	1469	1954	7887	2038	2220	2250
ENSG00000163393	46	128	10	81	217	237	608	31	122	172	2	92	98	7	721	3390	18	9	38	3	36	112	49	1342	1297	1566	62	41	108	1174	130	75	6	117	7	498	1918	29	421	49	390	60	196	53	134	12	817	163	16
ENSG00000163395	20	107	15696	14	20	124	0	17	350	4	32	3	21	8175	90	25	4	27	134	10	0	2	8	0	248	0	26	12	436	58	31	18	18	19	206	11	0	1591	381	413	2	1043	289	0	16	4	36	8	91
ENSG00000163399	12356	3857	2585	1168	13158	30437	5426	5689	5175	10292	4287	15887	7742	1451	109417	10607	2852	8709	5857	3499	14100	26373	13526	366758	10480	227409	18908	6045	11697	307788	48364	9323	5152	21832	13434	8815	219187	10589	43708	5905	14977	8558	12987	12074	17010	7577	216768	12519	13141
ENSG00000163431	312	152	479	70	22	135	43	126	386	880	10	389	71	126	932	1157	47	106	140	49	947	29	345	1231	1747	1376	236	277	106	4540	985	292	108	138	165	57	1696	40	454	104	407	173	270	62	497	73	1389	118	29
ENSG00000163435	1497	24	896	6	350	27	20	102	188	2875	20	1978	110	0	14	2292	487	294	54	444	883	1884	376	39210	201	17739	199	298	161	9689	1453	755	0	78	330	492	32271	9	198	290	45	543	233	496	3047	8	24882	872	437
ENSG00000163444	2789	2345	2422	764	1466	3608	2605	1515	1742	3078	2475	4549	2398	1507	9496	3685	2551	4721	2182	2773	4253	2711	3069	3008	2438	2103	3073	2919	2511	2195	5575	2486	3725	3785	2538	3375	3176	1695	4625	1464	7362	4390	4170	5491	4740	4069	1917	3440	4237
ENSG00000163462	3871	771	909	1130	636	3805	133	218	615	1498	1922	2722	1060	96	6165	1964	548	2298	754	425	2743	1288	222	164	711	590	652	572	3220	89	1038	1157	1076	1644	1720	1006	252	1240	2468	222	4045	1655	1124	1292	1815	2036	57	2092	993
ENSG00000163463	16168	6485	13169	6294	3569	4995	12648	6050	13146	12152	8765	34008	3239	7800	6942	18991	3232	8001	15942	14028	11155	2582	7271	12004	17810	10183	9822	14073	8908	6696	10372	5388	8117	6133	13909	8676	12194	2327	9644	7366	6721	7320	12862	13338	4474	4465	6779	14103	12820
ENSG00000163467	58	113	44	39	68	24	93	77	84	130	84	141	26	71	196	49	14	72	196	183	58	18	107	48	78	68	78	85	113	10	25	39	90	43	103	158	22	48	73	187	69	36	92	130	22	26	13	101	170
ENSG00000163468	35533	30984	34227	8119	27860	66597	32255	20926	25683	42751	57055	56589	41716	24246	159371	29656	19833	80230	73801	67708	55156	31801	49213	23371	48572	17676	87608	43076	21071	11752	124991	28114	68062	90562	41983	95626	18625	63199	127927	37683	64127	53327	49032	76677	70027	46950	12813	46382	60035
ENSG00000163472	364	570	491	207	335	673	398	514	370	370	417	572	526	333	1048	458	274	542	604	777	690	703	586	503	408	690	422	530	909	508	1588	412	538	900	427	1018	744	534	752	298	1051	633	611	522	579	770	225	569	598
ENSG00000163479	53327	21318	27464	19310	16724	68586	31568	38477	30527	52199	44865	92695	33981	24576	59910	58060	58944	54492	68946	72963	57070	26218	60009	22985	39850	21552	64580	43694	51232	16058	82834	55872	69489	68839	63188	57330	30112	24313	59492	35449	82790	87858	56317	96592	61014	60788	14541	76358	62497
ENSG00000163485	2	89	144	22	27	179	20	142	1	220	58	88	91	23	1908	104	59	17	90	20	125	210	153	1630	37	722	147	9	644	538	277	103	42	293	99	252	298	39	60	119	293	177	326	76	253	129	773	294	39
ENSG00000163486	6091	8520	2959	1428	6526	12951	6294	3307	2651	5341	6028	3227	5137	2523	14140	3126	3922	8494	4527	5475	7302	4045	5157	6917	3323	4394	7051	5637	23725	5866	13923	3870	7018	8865	3621	6142	5417	6332	11289	3555	8708	7288	5991	7090	8046	11419	3430	7965	6838
ENSG00000163518	0	0	46	0	0	0	0	0	0	0	0	0	0	0	0	4	0	0	0	0	0	518	0	0	0	0	0	0	0	0	2	0	0	0	0	0	0	0	0	1	0	0	0	0	0	0	0	0	0
ENSG00000163531	769	929	886	882	1524	4162	430	1258	434	5834	844	1008	1407	748	21176	9600	494	714	260	286	2139	2052	1456	20342	90	3062	177	765	5685	15646	1199	1141	581	1563	284	298	5573	2057	125	801	8833	3402	11925	3819	2276	3709	9311	3620	524
ENSG00000163534	20	0	2	0	0	2	0	20	13	0	0	0	0	0	39	11	2	0	4	0	0	2583	0	17	0	7	1	8	16	16	0	55	0	0	0	0	12	0	8	21	0	4	2	0	1	2	7	0	2
ENSG00000163545	2169	344	547	29	194	171	66	375	1127	1451	136	2477	330	362	1592	528	382	200	152	93	274	2804	1000	15461	232	19137	6209	303	1233	13778	2970	1348	153	141	351	266	12252	143	585	815	588	1196	1204	251	2009	113	6543	433	369
ENSG00000163554	0	15	2	1	2	22	0	13	8	0	0	71	0	3	11	7	0	0	6	6	4	19	0	0	0	1	8	6	47	11	0	3	3	2	35	0	11	6	2	2	5	4	2	6	0	2	2	0	2
ENSG00000163563	1745	151	98	14	493	517	76	549	592	837	279	1636	627	91	93	118	170	345	240	308	544	1265	661	708	2100	109	3212	1888	711	441	545	484	143	191	451	147	209	286	2219	614	273	493	1232	275	393	84	279	523	1077
ENSG00000163564	292	24	31	6	384	16	36	948	381	61	147	388	2	4	11	14	35	156	28	0	8	1706	107	47	224	19	2056	1224	880	104	65	1097	21	30	216	91	231	21	166	216	55	325	996	0	44	7	51	16	554
ENSG00000163565	4547	895	1696	526	3409	31223	839	6225	3988	15965	2643	29481	2043	650	8084	2018	3008	2672	1316	1039	2979	16155	2435	7946	3757	3173	14730	9088	4771	8242	6850	4539	1371	20052	2469	1062	5822	2922	6938	10995	1536	1970	8535	6852	2496	8709	2818	14915	6400
ENSG00000163568	1390	40	22	8	123	10239	10	160	713	26	61	13918	9	9	16	6	8	137	49	30	25	1928	62	22	735	2	1567	687	303	26	80	390	70	205	104	67	20	17	676	112	50	154	718	14	43	33	12	1319	641
ENSG00000163866	4077	2724	2229	680	1645	4347	4374	2348	1823	4228	2051	3651	2247	1345	2719	2420	586	5426	2097	4952	4231	2621	5061	5107	5019	3381	5225	4129	2290	2632	6211	1511	3813	4951	3528	3268	3834	1532	5599	2910	4486	2960	4717	5237	2617	2564	2471	5249	4627
ENSG00000163867	8084	10228	8341	2257	9902	7885	9357	5211	6192	8674	8106	8154	4194	3989	3950	9290	3994	11263	7583	15139	11890	5427	7636	7304	6422	7072	7854	10037	7044	6302	9368	4985	6672	7647	8212	11450	11278	5864	9968	7452	8535	6674	7006	9429	6416	5285	4699	10649	11311
ENSG00000163873	0	59	0	46	453	38	95	18	26	40	54	2	246	9	83	6	48	220	26	40	69	256	242	0	0	32	14	29	2859	12	30	50	15	191	108	1465	0	108	75	4	63678	425	1178	46	37	312	19	62	187
ENSG00000163874	554	330	575	128	56	459	336	271	242	345	193	372	336	325	371	1417	91	610	278	517	404	1174	423	2242	286	1665	643	518	346	1666	578	570	535	232	120	173	2126	144	309	290	424	400	491	360	349	443	1954	257	203
ENSG00000163875	8629	9438	11154	6740	6051	7844	9894	6822	6166	9853	7762	6546	4603	6259	13767	15809	8662	11080	7758	6937	11035	4631	8328	9208	7254	7275	9737	8607	6796	4794	14194	6539	10342	12811	6294	9564	9641	5070	9826	6761	21959	8185	8588	13644	13919	10780	4394	12834	10666
ENSG00000163877	990	932	672	245	2536	1803	1052	616	493	1650	1076	867	1270	526	2226	1060	1055	2055	1409	1661	1419	3098	1019	1114	490	1057	2019	1195	1282	924	3356	1250	1108	3238	1184	1741	1639	1315	1671	983	4877	1616	2081	1473	1633	1102	680	1268	1101
ENSG00000163879	708	4620	5381	52	260	1209	1830	551	65	8132	183	1255	68	5070	4066	4369	73	9101	4470	1324	113	378	671	5431	30	5420	2201	991	707	4491	5014	130	3374	62	71	21	8039	99	41	253	318	503	151	5514	1726	173	2543	256	1568
ENSG00000163909	1053	3214	1062	224	653	9081	825	4751	499	1813	848	1505	1652	745	11556	900	255	4944	702	2530	1573	1221	24686	6611	473	1477	1499	3971	21878	4060	10279	1378	3584	1715	1587	529	2367	485	1090	591	2088	1096	13280	2199	1672	32887	3222	12097	16410
ENSG00000164002	1134	1317	1103	579	1199	1417	1091	768	697	1581	913	693	1082	472	1073	1471	758	1952	1376	1455	2088	2026	1845	1009	972	590	2199	1016	1152	586	6567	637	1194	3501	1099	1957	737	967	1392	1131	3954	1338	1423	1708	1711	1983	333	1480	1215
ENSG00000164007	191	2	44	0	9	0	2	13	4	755	2	78	0	0	11	737	31	2	6	0	8	2	120	4363	0	12115	0	113	0	8600	198	21	0	0	221	38	18383	0	12	54	4	6212	73	33	259	0	4983	93	4
ENSG00000164008	2567	1724	1966	654	1040	2604	1817	1057	1204	2464	2024	2141	1010	1182	4971	1731	1771	2322	1876	2401	2913	1273	2392	1814	2207	1486	1987	2958	1496	1174	2381	1654	2124	2316	2429	2172	1750	1073	2062	961	2482	2359	2750	4113	2319	1824	1033	2531	3103
ENSG00000164010	1241	1904	2021	246	1843	4480	1894	802	565	1329	1206	624	1417	2730	2171	696	1631	1853	881	2920	3840	1534	1656	2391	1183	1821	1537	1335	1398	1930	3018	1065	922	2905	1150	3494	2673	1152	947	1140	2808	1080	1950	5348	983	1213	1218	1656	2106
ENSG00000164011	1012	1690	1321	567	1263	3037	1386	1166	1062	1568	1725	887	1351	1600	3351	1494	943	2584	2095	2663	2075	1690	2423	1377	1229	1274	1857	1155	2037	1206	3658	1412	1587	2751	1756	3243	1899	1148	2603	1225	3788	2221	2051	2901	1188	2308	1012	1919	2284
ENSG00000168118	8124	8667	6164	3402	8728	11209	7127	5990	5290	10000	13519	12447	6485	4761	27899	8781	12880	11239	8139	14428	14512	5255	9141	5343	5971	3342	8730	6334	7190	3984	16975	8106	9048	15500	10632	10919	5514	5713	12010	5860	16871	12564	9430	13664	17627	11396	3154	13409	13910
ENSG00000168148	0	0	0	0	0	0	0	0	0	0	0	0	0	0	1	0	0	0	0	0	0	0	0	0	0	0	0	0	0	0	0	0	0	0	0	0	0	0	0	0	0	0	0	0	0	0	0	0	0
ENSG00000168159	9749	6896	6529	2592	5066	22751	9582	5663	5144	11881	10324	18545	12796	5833	36086	5547	11537	20088	11245	14342	15689	13908	16599	18760	7640	12389	17217	9752	11372	10234	30912	9032	16538	19873	10570	19280	13327	11076	24273	10347	21743	17686	16227	22647	14520	15110	9105	18042	17972
ENSG00000168243	161	3917	541	257	418	84	168	1264	375	438	559	361	529	98	154831	1087	914	509	148	135	528	1392	3099	823	313	265	1606	411	608	293	21	563	601	960	1042	77	267	83	314	90	5815	2215	1280	2351	1889	4296	194	1535	392
ENSG00000168264	23081	82575	44607	34003	19670	29048	46224	36489	16594	52129	50492	37920	29611	44467	55711	28393	34256	70601	64440	64509	56199	11682	41002	27865	21777	19165	32987	34179	37584	26300	49870	32884	47851	37848	23767	31601	36681	16666	54690	33301	115006	47726	22781	28288	56983	32854	18773	41242	44704
ENSG00000168275	6133	16469	12803	2826	5570	3761	7568	6419	2753	8936	5879	9335	2607	6627	2217	6997	2825	9673	12841	11584	6387	942	6734	2137	4387	2079	6775	9422	2308	1339	4714	3132	11712	4132	4321	4090	2147	2326	6927	5768	10702	3022	5121	6954	7601	3931	1391	8537	10442
ENSG00000168389	350	135	118	57	1261	176	128	96	197	374	214	338	204	91	4853	227	186	188	178	234	584	1875	425	926	405	1328	738	238	525	519	955	561	621	955	297	242	2764	62	655	110	600	514	1852	458	456	520	337	441	227
ENSG00000168509	0	4	40	0	8	2	13	2	20	4	6	6	2	55	0	16	0	2	2	0	0	0	0	4	0	4	2	0	5	8	0	0	2	0	0	6	0	0	4	2	13	21	491	7	4	9	2	10	0
ENSG00000168528	2356	206	337	103	375	535	249	523	481	3143	214	3362	741	378	1233	1615	2284	414	957	2245	1211	2833	2192	86869	572	55849	1147	359	25188	31344	2324	1922	356	575	930	1305	77887	303	975	459	1230	2730	6232	2494	1696	650	42631	1933	1731
ENSG00000168614	214	284	148	31	404	955	179	123	56	245	415	199	635	203	3074	91	167	1302	133	289	320	867	554	511	198	331	323	282	1212	361	911	395	367	1061	239	786	466	199	1216	311	506	763	745	188	537	1471	345	448	214
ENSG00000168653	45481	44844	67969	14108	22857	30350	48221	38803	31731	40875	16529	48763	15948	23170	17000	36064	16775	28681	46204	47705	46484	10069	45615	23621	51054	18484	55548	50238	18627	10127	54537	22877	32076	54850	37499	34145	21404	14819	48147	46935	72281	24835	56400	61377	34749	22217	13889	40108	44993
ENSG00000168679	1243	92	168	26	200	44	51	318	194	891	34	293	34	90	329	780	728	136	100	48	638	379	1092	16145	119	4699	79	85	654	7340	402	1530	55	265	147	239	7123	24	179	67	214	550	875	2391	1382	49	10127	177	58
ENSG00000168710	13915	16417	31517	2700	11121	29742	10306	9196	6164	13104	12264	10103	21709	6050	23156	41701	16933	17988	32334	15024	14571	20043	12028	28292	18215	20685	29365	14335	14394	23191	33713	8628	18833	23240	9813	12594	25126	12265	28159	13153	23173	13780	10888	17063	21678	18473	17073	16875	27087
ENSG00000168765	5332	3653	1014	537	922	6431	4912	2281	357	3084	1838	4440	2236	1798	2793	1546	1699	1956	2715	1195	7312	2372	4324	10716	4509	11635	6674	3398	2505	4745	8387	2099	5226	5333	2508	1905	7664	2536	408	2678	3254	2302	4644	4790	2819	3187	5867	6361	3024
ENSG00000169174	155	12	0	61	27	36	1876	58	1	296	16	18	85	0	2	122	135	66	96	12	0	61	14	138	20	314	16	133	4	31	15	99	13	44	101	69	99	4	4	9	0	20	87	69	287	550	40	541	5
ENSG00000169213	104	395	1798	160	549	110	343	575	236	545	314	261	227	524	8706	1989	869	70	189	35	1148	360	413	1236	104	1388	412	93	406	1146	85	1840	26	307	1974	7915	2351	61	637	226	22214	1316	971	824	286	325	634	261	27
ENSG00000169214	0	0	0	0	0	0	0	0	0	0	0	0	0	0	0	0	0	0	0	0	0	0	0	0	0	0	0	0	0	0	0	0	0	0	0	0	0	0	0	0	0	0	0	0	0	0	0	0	0
ENSG00000169218	10	18	0	5	77	34	24	127	6	138	8	6	0	3	0	0	35	15	4	2	20	211	10	26	0	386	0	2	0	16	0	53	11	27	14	108	148	19	21	4	98	51	76	31	11	14	10	34	4
ENSG00000169224	8	99	0	0	35	4	0	12	2	14	0	7	2	1	85	10	40	0	24	10	8	2	0	14	0	24	70	0	1	1	9	2	0	125	6	0	29	0	4	4	0	8	14	63	6	5	6	18	2
ENSG00000169231	13957	3838	9350	2814	6254	43072	4345	2921	15269	10263	7291	35897	10525	4496	10216	21450	2864	9332	7361	18510	7868	14375	8855	2592	10762	2200	18889	10482	19209	2265	28759	7009	3727	23289	16392	17818	3089	11769	50275	5661	12354	9254	6799	16430	10113	14407	1493	10498	12734
ENSG00000169241	4937	2960	3135	789	2265	5691	3302	2274	3487	3779	3910	9641	2996	2568	2435	2974	1308	4846	4909	6175	6683	2107	4383	3188	4466	4440	6329	4096	3138	1969	4059	2536	3613	5643	4036	7610	4207	4116	9521	3555	7783	3656	3740	7372	3588	2437	1836	5224	8614
ENSG00000169242	10924	1396	844	499	1041	4628	915	607	721	4401	8291	4639	660	1485	4226	763	1061	2550	2693	2007	1220	2614	1509	27735	1765	6659	2460	1718	1201	8216	3086	1721	3595	1048	2039	1420	9381	1036	4878	865	1571	2045	1726	3751	5750	3028	10167	3225	3516
ENSG00000169291	261	217	393	126	277	467	171	228	105	556	211	245	183	72	527	215	128	460	162	96	597	545	488	2225	94	2412	456	592	351	2101	898	187	135	343	304	228	3191	190	213	384	306	173	570	388	511	156	1267	254	716
ENSG00000169403	2158	150	929	137	603	1188	217	1871	944	1081	326	1330	539	147	245	1590	294	849	776	256	776	5308	1155	3973	2971	422	7840	2160	1141	1332	1939	1766	68	528	503	728	271	654	1970	1404	372	614	2184	409	960	168	1172	395	2459
ENSG00000169418	3791	1221	5205	315	2982	81031	18559	2987	509	7527	4488	11427	47697	323	1167	12930	35687	10777	22279	20025	799	730	897	16408	1115	14199	1981	11925	8224	11443	15157	927	4439	5224	12642	1291	20651	1049	2873	2931	17273	1135	1704	8177	1076	3954	10314	6332	21855
ENSG00000169442	5986	223	171	56	707	5562	121	2319	1898	772	443	4873	2460	260	822	365	293	749	2042	301	625	11688	2715	1095	3688	181	5232	9349	3283	669	568	3773	382	266	1350	1741	1387	711	2940	2330	548	2688	5846	195	467	98	328	411	4282
ENSG00000169469	0	35	0	0	0	0	0	0	973	0	0	2	0	0	0	0	2	0	0	0	2	0	13	0	0	1	0	0	12	0	0	0	0	0	76	0	0	0	1	0	0	0	0	0	0	0	0	0	0
ENSG00000169474	0	0	2	0	0	0	0	0	19	0	0	0	0	2	0	0	0	0	0	0	13	0	0	0	0	22	0	0	0	2	0	0	0	0	12	0	2	0	0	0	0	0	14	0	0	0	0	0	0
ENSG00000169504	74978	16804	27564	6649	23711	45590	37721	15138	8145	30426	18857	18857	12073	3806	33642	31612	82645	16077	9139	13670	17509	12418	31158	33452	24841	14116	19131	23059	55461	22812	29450	17617	30957	15373	35180	20672	21652	22086	31910	13848	20320	52375	50634	37302	28465	30657	18938	39900	34726
ENSG00000169509	0	0	0	0	0	0	0	0	10	6	0	0	0	0	0	0	0	0	7	39	0	0	0	7	4	0	0	0	0	0	0	0	0	0	0	0	0	0	1	0	0	0	0	0	0	0	0	0	0
ENSG00000169598	534	1029	739	375	365	1065	1038	617	522	607	512	473	1015	666	1192	828	277	1239	953	1615	926	755	820	756	444	411	1019	555	842	611	1248	455	1026	1093	595	1020	723	573	1406	804	2181	797	974	899	1526	1159	420	1502	1477
ENSG00000169641	2555	3585	2194	788	6656	11207	3091	2666	1301	3895	3045	2558	3332	1719	3958	3204	3797	4885	4434	3085	4234	10982	4404	8981	3638	3410	6675	2280	6903	5705	13693	3481	2891	21198	5230	6501	4829	7506	5528	3020	55650	5524	4016	5861	7436	7208	3878	5067	3993
ENSG00000169717	0	0	0	0	0	0	0	0	0	0	0	0	0	0	0	0	0	0	0	15	0	0	0	0	0	0	0	0	0	0	0	0	0	0	0	0	0	0	0	0	0	4	0	0	0	0	0	0	0
ENSG00000169885	9	32	39	13	2	86	4	19	38	8	2	2	21	16	0	53	2	4	27	14	25	19	9	4	32	17	30	15	28	12	97	4	4	90	4	24	23	20	62	23	18	12	18	0	12	28	17	26	6
ENSG00000169905	10619	13337	11169	3082	10193	19995	11274	8489	7174	11454	10796	20685	10193	7707	18292	12486	5270	15250	14457	17138	12661	9585	12894	12045	11084	16074	14878	11082	11346	8765	20705	7838	17760	13183	9261	14785	16284	8716	13397	10360	15861	11114	17092	13930	14886	11257	6234	11960	13956
ENSG00000169914	1053	1503	704	360	2004	1945	639	756	506	957	1399	489	1228	665	2777	1389	1246	1275	861	1107	1451	1512	864	1611	788	1108	1169	557	3374	850	5336	1163	949	4100	1753	2569	1578	890	2097	876	2963	2319	2089	1021	3014	1966	991	1119	929
ENSG00000169962	183	0	2	23	4	2	0	0	22	0	2	99	0	4	8	12	18	2	0	0	20	130	39	48	12	77	20	14	95	33	24	34	6	17	14	26	38	6	4	9	66	36	174	0	10	16	7	4	0
ENSG00000169972	1310	646	1443	690	274	1214	1677	892	1307	1633	1750	2881	1065	887	1000	1396	223	1415	2100	2183	3026	946	3075	1803	3014	1314	4481	3725	964	617	3606	585	1412	1691	2692	1405	1380	1011	3609	1234	2653	1006	1252	2316	1099	1359	920	2205	2788
ENSG00000169991	775	1549	678	412	1050	2563	1181	1180	1345	678	249	934	929	373	2275	663	1757	467	424	300	316	3552	1827	3698	749	2219	2521	920	3037	1952	6368	2001	608	2480	1631	2671	2231	3088	4043	482	1157	2735	2591	1226	1327	612	3057	1099	483
ENSG00000170075	15	4	2	0	18	4	0	6	8	25	8	18	7	0	2	0	310	38	6	3	1	13	0	17	10	101	6	0	19	21	0	32	0	6	84	20	56	12	4	6	6	10	17	14	12	0	26	12	32
ENSG00000170128	4	0	0	0	2	0	0	0	2	0	4	10	0	0	6	0	2	9	0	0	12	105	39	26	0	3	79	0	0	16	7	0	4	4	0	0	3	0	5	18	2	0	10	0	4	4	4	4	2
ENSG00000170382	407	260	120	306	1535	789	244	485	253	1732	855	1275	152	164	3101	326	28	1430	596	264	670	8820	8940	30202	306	5941	130	1059	2196	10434	571	1141	300	2226	636	1984	14286	411	614	168	277	2107	1025	2227	957	214	9459	1556	282
ENSG00000170385	1529	1073	841	562	2533	2300	2475	1314	820	3333	1487	5245	1460	1192	4521	1061	1019	2428	841	2361	2759	1584	2615	7580	1184	8644	2938	2615	1014	5724	7121	1611	1343	2475	3592	2072	8629	1849	2927	2894	2337	1506	3158	2380	2606	1060	3149	3993	2779
ENSG00000170498	0	2	2	10	38	0	0	8	50260	0	0	163	0	10	74	2	0	12	84	16	0	0	2	52	14	17	1	17	475	6	2	135	2	0	53	584	13	30	35	2	0	230	12245	0	19	0	31	4	20
ENSG00000170989	1156	960	881	612	1459	1841	1104	2879	719	2575	1445	1477	1324	421	4838	5183	2325	1715	602	575	2257	4767	2128	6348	771	5754	1281	2554	2670	8170	2886	1096	1567	1699	6123	993	11176	723	766	903	1311	866	1387	903	1966	928	2824	1755	2117
ENSG00000171161	6555	2678	1145	500	1093	3771	3304	2808	2055	2192	2295	4982	3312	1517	5644	1560	1183	4135	2420	1921	4043	5414	5825	5315	2857	3729	6000	2345	6814	4006	9393	2135	2724	5420	2359	3756	5255	3002	6969	2559	4106	3572	4643	6599	2615	4180	3277	3430	4144
ENSG00000171163	8088	1712	3734	2826	858	3094	2140	2151	2460	1373	2392	1764	1834	2557	3847	5619	1935	3182	3401	2219	2995	3081	2099	1372	1629	2209	2329	1941	4644	1291	4760	1829	1528	3093	1707	4894	2702	1235	2964	1603	3101	4177	1831	1459	2136	3547	888	2428	2228
ENSG00000171180	0	0	0	0	0	0	0	0	0	0	0	0	0	0	0	0	0	0	0	0	0	0	0	0	0	0	0	0	0	0	0	0	0	0	0	0	0	4	0	0	2	0	0	0	0	0	0	0	0
ENSG00000171357	491	319	325	45	349	1025	450	225	50	379	605	113	465	207	160	214	107	844	303	861	925	20	756	942	402	1234	512	543	261	893	1541	280	806	902	390	263	1615	600	898	281	187	262	262	508	403	492	908	792	755
ENSG00000171385	73	329	151	98	613	444	2	116	226	154	25	147	28	34	610	1058	601	27	157	166	720	685	66	728	42	108	31	54	4343	746	287	84	22	776	237	23	247	192	108	20	90	242	146	76	189	55	430	188	27
ENSG00000171488	1188	809	895	266	1599	716	390	1314	1528	1288	557	1239	514	2291	19085	661	1472	919	493	339	1291	6431	1706	2860	1069	2209	3528	2046	4866	3464	1799	2048	462	927	1713	1299	3518	601	1643	1194	1693	1209	2696	1124	1738	1118	1239	1396	1648
ENSG00000171492	2520	7429	2720	2049	3184	704	2101	2759	3355	3293	1605	2033	1073	6689	15038	5241	3604	2250	1298	2137	3157	4857	2932	5719	2077	5093	3842	1237	7112	4278	2741	2993	574	2752	3381	5337	6688	1133	4161	3318	16496	4322	4592	3909	5736	3635	3198	3185	1845
ENSG00000171502	6	15	6	4	51	11	2	6	58	11	12	12	9	7	398	1226	14	24	0	4	17	32	33	77	1	268	24	22	40	107	59	700	0	301	6	31	387	4	18	6	27	103	2094	14	22	6	38	6	20
ENSG00000171517	20	24	1526	346	163	19	0	10	10	6	31	591	71	15	10	1433	0	2	9	11	17	16	46	41	2219	17	6	88	200	8	27	14	0	193	1027	1476	3	199	93	14	9	679	18	355	40	15	4	3	3522
ENSG00000171603	34160	16903	15143	6780	23159	38546	19175	13236	11908	24176	22309	21393	24135	12173	31405	28473	31706	32968	19055	35317	37687	46336	36140	55831	18344	42671	34722	17952	35003	40411	47158	24588	20644	33631	24598	33411	56489	21778	33427	10675	30409	32588	21881	39127	28207	38301	26998	33037	27957
ENSG00000171608	1541	510	572	380	869	503	1595	2122	1657	995	485	1051	677	721	3093	637	450	986	644	349	495	15260	1421	4209	1399	1805	5814	2762	1359	3049	1331	1816	341	563	844	508	2620	307	1282	1332	2446	827	2104	529	802	759	2118	1076	2038
ENSG00000171612	2035	1908	1891	837	1424	2020	2067	761	831	2218	2593	1438	1452	1098	2928	1959	938	3131	2001	2964	2861	481	1435	954	1298	2189	2426	2661	652	1338	2564	1337	2541	2539	2343	1489	3112	1202	3112	1096	4423	1698	1601	4028	4184	2514	663	3488	2281
ENSG00000171621	1519	4273	1241	402	1128	8040	964	1157	943	1836	2255	722	322	867	1946	839	492	1058	1181	2419	1547	1769	2134	16372	1977	3347	1635	1696	1750	10498	4155	2921	1184	1402	1387	3417	7530	1565	1760	1252	863	1871	1587	734	1946	800	3552	1963	2013
ENSG00000171680	1004	207	252	241	209	230	235	153	1573	545	253	473	297	262	2220	398	753	655	213	75	712	1886	3253	1561	316	2503	725	1181	5731	1937	599	1010	343	1857	559	5657	2852	404	739	356	1700	3261	2208	401	749	1732	815	928	1202
ENSG00000171722	0	0	0	0	0	0	0	0	0	0	0	0	0	0	0	0	0	0	0	0	0	0	0	0	0	0	0	0	0	0	0	0	0	0	0	0	0	2	0	0	0	0	0	0	0	0	0	0	0
ENSG00000171729	2578	850	14936	384	785	4794	722	4969	1062	7787	1167	2969	11152	5991	1043	16052	1041	1506	8388	732	686	1347	13886	16297	2325	6557	3731	2465	3741	5063	3487	1652	4278	335	3210	5695	16722	8825	2211	7160	5199	5410	2742	6315	1815	2714	9014	3232	5636
ENSG00000171735	10532	11243	19814	2761	7041	5560	8283	4948	4473	12994	8438	6905	6124	8069	5657	8651	3533	13250	12505	11712	14961	1916	22173	8887	8848	6776	7877	27957	10762	4095	5833	4814	34152	13235	8982	12485	8238	8794	6806	4911	40328	5765	10956	16498	12067	13538	4438	16508	12669
ENSG00000171786	53	41	75	71	10	527	12	74	48	36	19	28	15	70	57	174	147	44	21	37	42	21	22	51	35	25	63	26	117	10	53	40	17	35	37	98	46	6	24	8	22	75	274	94	116	95	30	44	12
ENSG00000171790	8	21	4	12	17	35	0	17	23	25	15	13	15	4	10	23	15	13	10	15	43	63	11	59	16	44	4	0	184	85	43	5	0	48	16	32	93	5	37	7	14	48	45	0	17	41	77	6	4
ENSG00000171793	6336	6042	4535	1333	3442	9711	6489	3069	2023	6963	7255	4944	8238	2397	11529	3896	2660	13319	6292	10804	8268	5276	8466	2510	6269	1272	10571	5298	2793	1603	22827	4874	10888	14082	5798	8063	1350	5313	11118	5256	10372	7382	7181	9485	10845	11879	601	9664	6517
ENSG00000171806	615	667	749	79	1038	431	803	647	338	1034	1007	1250	482	411	1487	947	669	989	698	1217	748	1108	620	826	441	973	1093	894	570	628	1400	757	725	1293	822	1253	1097	359	715	581	2501	938	1521	1273	718	1059	483	929	768
ENSG00000171812	259	69	332	79	155	122	25	239	214	536	118	299	66	82	84	678	34	102	126	51	344	997	140	350	319	1289	488	248	229	331	268	522	8	204	658	520	1654	108	436	132	97	1372	425	137	253	49	233	332	216
ENSG00000171819	31	0	2	25	30	3424	33	12	6	38	12	0	6	8	2	47	0	0	4	0	0	44	8	38	35	0	28	0	6	19	105	20	0	18	729	2	0	2	142	0	12	213	40	39101	137	0	23	0	8
ENSG00000171824	5191	10242	2386	1038	9875	15749	5535	2364	2313	7613	9258	5670	6715	2180	6221	2378	4429	16103	6119	11006	8461	12319	8418	5180	3217	4327	11920	7884	9478	5051	21064	5804	8842	15783	7034	12252	6157	8027	15739	3707	14571	8244	8657	11961	11423	13128	2741	9595	8806
ENSG00000171872	0	0	4	0	0	2	0	0	3	0	0	0	0	0	14	2	0	0	2	0	6	0	0	6	0	0	2	0	0	2	5	4	0	0	0	0	0	0	0	1	0	6	0	0	0	0	0	0	0
ENSG00000171943	24	14	21	3	83	200	40	13	7	75	109	11	67	7	626	16	106	76	19	50	57	154	30	55	10	16	34	53	240	141	275	92	114	234	32	152	108	143	124	24	106	60	65	136	130	144	65	93	76
ENSG00000171960	4706	6225	3973	1433	3480	3653	6324	3947	2845	5916	3662	3908	2728	2028	4924	4550	2602	5387	5688	7048	6914	2324	5420	2084	5717	2232	7268	4914	3251	1463	9431	4498	5086	9050	5707	8199	2870	1911	7188	3074	7937	5459	8442	8511	7589	5030	1255	6873	5787
ENSG00000172031	103	619	86	144	179	23	138	111	17	409	143	176	24	86	577	169	159	107	76	136	166	52	635	566	41	68	89	265	224	81	92	88	33	50	126	142	33	63	68	202	193	144	133	352	524	106	95	117	78
ENSG00000172155	0	0	0	0	0	0	0	0	0	0	0	0	0	0	0	0	0	0	0	0	0	0	0	0	0	0	0	0	0	0	0	0	0	0	0	0	0	0	0	0	0	0	0	0	0	0	4	0	0
ENSG00000172260	6170	627	182	1	317	35	38	152	176	98	2	1208	95	2	51053	753	548	5	21	4	173	92	85	1216	394	64	369	83	63	3673	5203	1250	0	6788	868	228	389	5	501	16	12	177	1005	348	219	9	1044	69	41
ENSG00000172339	1561	4238	2241	381	1305	1506	1975	1400	411	2318	3397	1470	2409	825	1612	2610	4189	2998	3246	3165	1320	1243	1713	1311	1420	1080	1687	3784	704	686	3328	1101	2600	2348	2011	1849	1045	557	1955	1361	2821	3812	2266	2128	1253	1685	639	2347	2724
ENSG00000172380	2097	967	1024	268	5824	17670	16665	656	1085	3358	4635	38193	9676	903	14224	1905	2929	2635	604	711	11285	1072	22617	35578	10351	13236	7482	9582	2214	20059	15944	1209	787	8441	14813	19639	21910	204	3420	9148	788	940	2621	6339	2522	12160	18573	24622	1448
ENSG00000172410	0	2	4	10	6	0	0	1	2	11	0	98	0	1	2	16	0	0	18	4	8	0	0	3	0	8	14	0	1	1	6	0	0	16	0	16	18	1	8	4	12	4	249	0	0	36	13	0	6
ENSG00000172456	485	426	300	73	728	1377	568	358	224	594	538	471	598	236	689	626	1028	838	895	749	857	725	460	936	662	972	479	549	750	841	659	696	830	1223	933	942	1403	792	667	1007	1143	1375	1290	919	409	892	717	1171	1072
ENSG00000172746	0	2	5	2	2	1	1	2	6	0	3	2	4	4	3	1	5	0	5	0	2	0	1	11	0	5	6	0	3	3	4	1	2	8	1	2	4	2	5	12	3	1	0	0	11	0	0	2	6
ENSG00000173080	0	0	0	0	4	1	0	0	0	6	0	15	2	0	0	0	0	4	0	1	0	3	16	3	0	106	0	0	0	12	6	6	0	0	29	23	48	0	0	1	2	10	0	0	2	0	0	0	0
ENSG00000173110	603	48	119	35	2075	397	37	405	356	124	58	301	641	182	52357	156	1054	98	181	320	115	372	171	327	818	57	362	692	508	122	186	1071	131	118	261	85	145	145	1546	112	57	452	404	64	374	138	545	196	407
ENSG00000173171	2096	1057	484	129	640	2804	2981	513	402	2231	2345	3073	1477	735	3556	254	492	5324	3405	4553	2484	1280	3267	1598	1185	1829	4676	3133	1203	872	4163	1597	3160	3688	2384	2766	1762	1098	3894	1753	2713	1698	2469	4285	2092	2093	892	3199	3563
ENSG00000173207	3762	2475	1491	105	2069	2774	1833	1078	791	3163	2784	4236	1940	857	2229	957	2015	4367	2797	4478	4840	1087	3307	908	2064	487	2400	2594	2095	408	3431	3514	6309	6582	4582	4662	845	1684	6688	896	5024	2878	4936	10127	4979	4503	498	5741	2892
ENSG00000173212	8	0	5	0	3	0	6	0	1	10	0	0	0	0	6	92	0	0	0	0	0	0	6	861	0	217	2	10	0	550	12	0	0	0	1	10	259	0	0	0	6	0	0	6	26	0	310	2	0
ENSG00000173218	1679	2502	808	736	3298	5379	3765	1642	1839	2535	1827	1374	1275	903	1574	2481	415	3712	1844	2864	4382	4414	2789	5773	12722	2350	2390	2187	3477	3783	2513	937	1380	4737	2172	3682	4086	1727	6654	1606	4822	2985	2440	3229	2742	2421	2319	4230	1301
ENSG00000173285	0	0	0	0	0	0	0	0	0	0	0	0	0	0	0	0	0	0	0	0	0	0	0	0	0	0	0	0	0	0	0	0	0	0	0	0	0	0	0	0	0	0	0	0	0	0	0	0	0
ENSG00000173369	100308	1924	6111	3821	12413	14541	12870	23337	33793	26876	20206	70022	1848	6710	3195	3105	7336	48963	5799	13380	36327	27908	39010	6271	95467	1721	122330	234976	71488	15967	35344	184217	17538	15843	20107	16833	3586	4752	74481	42877	5095	26170	150911	15117	19980	5536	2706	22153	204789
ENSG00000173372	75986	1307	7562	3699	4783	12439	6297	20468	29433	22588	12451	51405	1770	5380	2397	5807	5999	27920	6823	7360	24207	22011	23370	6990	69949	1394	106190	167967	40414	15195	23926	99381	8635	11303	12556	11104	2808	3566	59588	31511	3566	18654	92913	10377	13998	3408	3683	16820	126295
ENSG00000173406	219	1531	1406	88	1089	478	441	308	331	330	343	230	642	1105	13700	436	143	526	348	686	482	279	400	430	311	641	839	435	1455	501	1576	216	373	394	827	524	818	222	655	350	1558	1393	331	326	1617	404	355	595	1280
ENSG00000173409	2533	3485	3180	1824	1996	1670	3435	3343	3201	3771	3774	5144	1483	2144	3301	8698	1378	3967	4455	5263	4993	2012	2328	2516	3085	4043	4520	2564	2484	2229	3628	1886	3371	3396	2935	5272	4517	1693	3221	2694	9540	2689	4969	3705	2167	2318	1872	3200	5155
ENSG00000173436	16845	29907	13000	3064	10676	10451	23477	12166	6843	18339	13021	18870	7108	9306	4589	11481	4119	15449	21086	31963	24460	3982	18877	13027	17507	12198	20084	18962	5407	6867	19758	6798	18154	14376	15527	17772	14487	4910	18769	16682	21250	8452	15548	27267	14802	9698	7774	20384	27638
ENSG00000173614	1287	1530	1341	238	1393	4025	1065	652	905	1788	1374	1523	2684	916	554	1658	1559	2701	2073	3343	2125	1805	1943	2234	1851	1808	2630	2266	1792	1233	4216	952	1850	2761	1565	2232	2211	2236	3408	1592	2523	1389	1774	2963	1783	2006	1465	1812	2752
ENSG00000173627	0	0	0	0	0	0	0	0	0	0	0	0	0	0	0	0	0	0	0	0	0	0	0	0	0	4	0	0	0	0	0	0	0	0	0	0	0	0	0	0	0	0	0	0	0	0	0	0	0
ENSG00000173641	0	0	21	0	0	96	31	17	10	47	14	30	23	2	140	16	11	70	46	39	165	22	175	426	859	15331	37	6	8	798	161	37	9	52	89	253	6039	23	129	14	10	61	781	57	25	4	1025	76	34
ENSG00000173660	43850	38786	25363	7138	20749	23509	40557	16877	14680	26121	24310	40994	17926	20897	30879	32836	19157	40141	43136	51703	42298	5855	37872	15053	25542	16566	40777	39346	16464	9539	50660	18976	47600	38568	31371	30822	18329	13710	37897	24216	39667	31721	31298	43968	39170	21267	10118	47605	57308
ENSG00000173662	4	0	6	0	8	4	0	5	8	0	4	0	2	0	2	10	2	10	22	0	71	4	11	2	2	81	7	0	211	8	8	32	0	343	16	32	36	4	4	5	8	38	30	12	0	2	13	6	0
ENSG00000173673	2	0	0	0	0	0	0	1	0	1	0	0	4	0	0	0	0	5	0	0	0	0	0	0	0	0	4	0	0	0	5	0	7	6	0	0	0	4	0	0	0	0	0	0	4	6	0	5	8
ENSG00000173726	47978	50267	45696	21678	36230	48246	31765	29335	16769	42099	55560	57769	36283	20974	296251	54208	57130	73797	69711	67017	56335	19301	31670	20149	29256	15916	51359	38065	22844	15143	97490	31436	55109	59467	36096	34939	27157	28052	71609	29860	78753	37772	39669	50014	93619	39492	11521	51805	50547
ENSG00000173728	0	0	3	0	0	0	0	0	2	0	0	0	0	0	4	0	0	0	0	0	0	0	0	0	0	8	0	0	0	0	0	0	0	0	6	0	3	0	0	1	0	0	0	0	0	0	0	0	0
ENSG00000173810	0	0	0	0	0	0	0	0	0	0	0	0	0	0	0	0	0	0	0	0	1	0	0	0	0	1	0	0	0	0	0	0	0	0	0	0	0	0	0	0	0	0	0	1	0	0	0	0	0
ENSG00000173846	1677	495	1459	403	392	2235	1163	534	1013	1365	831	2162	787	1813	5690	1392	939	1868	1317	2067	2022	1795	2090	2200	1074	1216	2865	1806	2096	811	2926	2203	1182	1153	1967	1267	2082	679	2102	1448	437	1442	1616	2059	781	1342	1212	1546	2245
ENSG00000173947	297	1326	1723	160	919	1634	1977	143	228	1587	746	1108	324	958	235	2463	371	955	1284	763	1625	425	894	1550	296	1377	250	1097	1353	1116	209	161	472	962	795	628	2298	736	1024	1667	4043	309	711	1869	1244	795	1033	2162	684
ENSG00000174021	22721	26867	14012	2233	14772	9579	22229	9167	6407	18393	7621	28533	4874	6568	14737	9160	4335	14562	8720	20806	18649	6814	28009	20861	36445	16546	22663	24354	20778	11008	16713	16316	19779	17574	53784	22516	19762	2808	21426	11170	11274	18180	50977	26263	10616	9309	11362	20746	25639
ENSG00000174059	231670	82147	618	369	5235	3940	2752	4136	3753	17123	4085	67643	2504	926	10860	19753	4172	6188	9429	2594	6710	3957	6797	20979	1685	44225	5061	9453	4243	17645	8809	3215	6675	8317	3542	3240	35370	1879	2765	1870	41390	3741	5956	13751	13903	9977	10258	5775	4961
ENSG00000174151	405	212	289	141	310	958	264	178	397	434	329	375	393	211	2218	384	116	538	415	592	738	3020	689	2392	251	2187	716	265	2403	1889	1895	292	463	1435	564	433	2211	552	555	367	1571	510	1170	303	502	808	1357	737	425
ENSG00000174175	888	55	19	16	23	6	14	6	27	229	64	119	5	4	301	110	24	24	2	3	721	793	84	1505	21	3914	107	304	130	2645	86	127	0	4	134	2	6761	37	21	246	167	16	36	32	473	12	2227	25	16
ENSG00000174307	3045	2672	5736	2328	1111	5088	8327	1357	4259	2249	1466	2685	991	11549	3257	2686	2020	2349	3946	1867	2521	3403	2803	2306	1424	2504	6360	1708	2742	1735	8073	4317	15196	5024	3369	3685	2302	1233	2056	4652	2466	2316	4890	1924	5529	1827	1209	3064	1908
ENSG00000174332	37	3	3	1	19	16	24	370	2	73	47	41	48	2	140	16	2	10	8	9	50	16	34	1197	44	90	18	24	88	834	47	174	29	1010	40	366	249	8	99	0	22	210	67	69	7	324	828	714	142
ENSG00000174348	274	383	196	106	126	252	177	62	183	285	36	923	63	187	1801	259	354	129	90	18	837	397	457	2023	46	829	159	233	4823	4659	1132	468	444	644	780	109	1563	50	93	233	241	548	1013	369	288	417	1330	368	85
ENSG00000174371	1183	2465	3456	452	2199	3214	2191	1409	1067	3696	1453	2324	3210	681	8060	1139	943	3706	1313	2713	3079	1914	2656	179	1782	41	3873	2200	1776	63	5010	1559	3755	9991	1782	3270	143	1838	3390	6610	2731	1842	1923	4465	2820	4223	29	3422	2384
ENSG00000174502	18	0	0	0	1	0	0	0	0	0	2	0	2	0	22	8	0	14	6	2	9	13	0	238	10	37	12	0	6	418	4	2	10	4	2	16	86	10	11	0	2	4	14	0	4	0	279	0	16
ENSG00000174514	490	277	65	9	282	266	219	52	96	193	73	361	116	32	1397	124	298	73	66	63	228	265	38	4028	112	28732	129	110	584	14112	472	99	112	365	156	111	29957	101	179	304	1028	75	86	231	841	157	6680	373	137
ENSG00000174529	355	589	776	396	255	741	329	415	262	451	229	489	459	786	1561	1204	417	424	717	425	368	494	321	433	359	330	522	384	423	255	975	305	484	502	286	509	513	154	806	542	1770	616	546	527	1134	492	369	351	367
ENSG00000174567	5	4	0	1	0	0	0	2	18	12	0	20	0	0	758	48	4	0	0	0	7	2	15	1149	0	855	2	0	0	390	13	2	0	0	3	0	972	12	7	2	0	0	173	36	15	0	635	14	29
ENSG00000174574	5659	7394	5543	1286	7916	9995	6313	2395	2572	7168	8575	7006	6293	3305	15344	4978	1943	13878	7896	10319	7115	8626	10724	10084	4288	5420	9484	5884	4207	6059	15417	5669	9502	11816	7654	9057	8535	5740	15173	4628	16653	8173	10990	11270	10033	7715	4694	6633	7968
ENSG00000174606	2977	3747	2797	1684	3637	3897	2755	2638	2294	4443	3061	4664	2762	1754	7781	4448	3288	5574	4164	4614	4397	4565	3126	2808	2467	3283	3722	2971	4433	2313	8103	2142	3532	5497	3580	5132	3641	3473	4744	2740	10822	5145	5173	4635	4623	4508	1386	4747	3293
ENSG00000174827	111	22	41	11	26	4	0	19	45	277	0	138	8	9	8	166	33	2	13	0	4	12	46	10597	26	4124	4	48	22	5943	204	30	8	1	2	46	11000	4	48	17	4	31	97	42	187	17	9389	54	4
ENSG00000174842	1384	3433	2302	2028	1576	2265	2301	2037	1212	2373	2201	1780	1186	798	1812	3854	882	2765	2505	2474	2270	1703	3096	587	1546	614	3312	1721	1036	477	4545	1114	1908	2509	2011	2702	994	1039	2634	2195	4268	2152	2731	2390	2737	2532	351	2426	2286
ENSG00000174876	0	0	0	0	0	0	0	0	0	0	0	0	0	0	0	0	0	0	0	0	0	0	0	0	0	0	0	0	0	0	0	0	0	0	0	0	0	0	0	0	0	0	0	0	0	0	0	0	0
ENSG00000174950	68	0	1	0	0	47	0	0	2	10	0	17	0	0	0	36	17	0	0	0	13	3	0	43	0	12	31	0	16	40	10	23	2	19	51	25	31	0	2	0	23	0	2	32	0	2	46	12	5
ENSG00000175087	1692	2436	2904	1936	2113	1984	2536	2300	1394	3432	2480	1087	1366	896	3536	7054	3135	2892	1568	2416	3738	3711	1514	1973	817	1694	2145	1538	2222	1577	4557	1794	1997	2945	1540	3005	1761	1552	1872	978	11648	2805	3526	3546	4880	3749	1011	3341	2013
ENSG00000175130	49787	49275	39136	15909	19729	27195	19431	20151	17658	41332	25019	12383	15763	20783	61743	50946	89999	44817	23425	15494	46963	46895	64467	26231	71321	12918	37026	32363	50601	7760	61975	50708	54832	63319	37791	44622	24711	7397	52744	21517	76566	77955	65425	89548	39898	72608	9605	25427	35185
ENSG00000175137	1685	1017	1578	620	1075	2162	973	1560	818	1390	958	1406	1950	496	8188	1882	1374	3201	2522	1847	1722	5303	1229	2782	548	1502	4216	1081	3317	2352	6086	1061	1061	4420	995	1751	2286	1870	3176	1351	5712	1730	2438	1684	2050	2043	1322	1433	1234
ENSG00000175143	0	0	0	0	0	0	0	0	0	0	0	0	0	0	0	0	0	0	0	0	0	0	0	0	0	0	0	0	0	0	0	0	0	0	0	0	0	0	0	0	0	0	0	0	0	0	0	0	0
ENSG00000175147	16	0	147	2	28	224	0	59	27	152	17	26	179	84	36	205	21	15	82	2	6	37	145	450	4	415	17	28	281	267	74	55	61	8	71	317	757	644	51	99	270	454	45	279	27	101	304	71	72
ENSG00000175206	0	0	0	0	0	0	0	8	20	0	0	0	0	0	16	0	0	0	0	0	0	0	0	8	0	1	0	0	0	2	0	0	0	2	0	0	0	1	2	0	2	2	54	0	2	0	6	0	0
ENSG00000175262	124	0	15	19	6	8	8	0	102	18	0	14	0	2	8	7	2	44	22	7	44	31	33	4	40	16	135	51	22	31	13	20	12	18	15	18	12	10	82	25	26	1	55	0	2	12	11	26	61
ENSG00000175279	817	2345	1071	500	1284	992	2443	863	828	1733	1003	935	765	747	903	1504	617	1637	1220	1671	2808	613	1418	1844	1482	2656	1635	1301	781	1508	2521	700	1838	2088	1339	1937	2760	895	1781	968	3344	970	1427	3054	1464	1823	1124	1791	1532
ENSG00000175658	0	2	0	0	2	0	0	0	0	0	1	0	0	0	187	0	2	0	0	5	0	2	4	0	0	0	0	0	0	0	0	0	0	0	14	23	0	0	1	0	2	3	0	0	0	0	0	0	0
ENSG00000175707	133	0	1	0	4	0	28	0	9	176	0	141	0	3	0	122	14	0	0	6	16	148	42	3424	0	2624	22	14	53	2564	131	127	1	0	40	148	3587	0	16	18	825	49	6	16	160	0	1896	85	8
ENSG00000175756	15719	5581	10865	2991	2785	13720	23853	6694	9982	14329	10334	13125	8545	7675	6954	7752	3904	21624	19058	26295	19355	5283	20435	14789	15001	16347	28366	16069	6894	7709	20127	8157	16932	12501	14724	18283	14083	6553	20957	9324	11540	11954	18001	26958	10187	9308	8033	18462	18905
ENSG00000175793	2782	162	2865	5	191	10495	93	527	4375	937	1058	3117	3746	61	7	906	99	317	1296	151	182	313	439	5648	683	1141	1129	844	1893	309	12848	1136	30	175	12009	340	328	1172	38315	578	68	5974	2232	968	1238	25	1088	438	995
ENSG00000175984	158	229	211	358	956	2115	180	502	115	1044	380	351	447	52	84	1794	164	729	614	338	1608	546	640	376	357	438	743	657	309	381	9259	153	530	3584	167	480	367	498	465	298	752	457	471	448	583	1109	200	621	226
ENSG00000176022	4761	4818	5112	2363	2746	9076	4081	4344	3639	4909	3443	3757	4817	3031	3797	6430	1882	8380	7110	7068	6891	9929	6230	5062	5170	3387	10311	2781	3019	2520	18854	3276	4528	10376	4952	9344	3187	3761	8933	4901	12627	6005	6539	6909	4460	9696	1710	8321	6871
ENSG00000176075	0	5	0	0	2	0	0	0	0	0	0	0	0	0	0	0	0	0	0	0	0	0	0	0	0	0	0	0	0	0	0	0	0	0	0	0	0	0	0	0	0	0	0	0	0	0	0	0	0
ENSG00000176083	81	1	0	1	57	0	8	67	193	59	82	203	0	1	4	12	38	73	9	0	33	524	474	153	168	2	532	238	84	48	88	44	0	9	106	47	146	16	65	40	193	28	124	0	21	4	6	8	85
ENSG00000176092	184	9	164	15	10	406	32	27	13	36	49	21	77	9	27	184	17	23	45	12	104	47	105	67	31	60	185	25	20	37	66	101	71	97	94	98	38	2	11	59	322	106	52	58	105	43	51	120	81
ENSG00000176256	0	0	0	0	0	0	0	0	0	0	0	0	0	0	0	0	0	0	0	0	0	0	0	0	0	2	0	0	0	0	0	0	0	0	0	0	0	0	0	0	0	0	0	0	0	0	0	0	0
ENSG00000176261	4806	6329	5120	1460	2065	3044	4827	3629	2484	4293	3173	4319	1546	1411	1302	7013	1252	3562	3954	4033	4835	1733	4327	2700	5290	2722	5595	3772	3170	1745	6026	2317	3562	3535	3723	2975	2820	1684	4029	3915	6096	2725	5138	5401	3042	2488	1163	3619	4541
ENSG00000176320	2	31	6	0	12	1907	0	10	2	10	0	276	2	0	17	12	0	16	0	0	0	14	0	0	25	2	0	22	29	3	2	0	0	63	26	3	0	6	2	2	24	0	8	71	4	3	6	0	36
ENSG00000176378	0	0	0	0	0	0	0	0	0	0	0	0	0	0	0	0	0	0	0	0	0	0	0	0	0	0	0	0	0	0	0	0	0	0	0	0	0	0	0	0	0	0	0	0	0	0	0	0	0
ENSG00000176393	9889	6311	9872	4048	2755	17993	11890	5563	5070	8141	5124	10520	10180	8152	10371	8953	6631	10990	10833	14318	9050	9092	10907	12339	12381	9085	14040	8841	7654	6590	15427	6277	15788	9468	6149	7682	9513	3872	13277	9499	9392	8149	9252	13246	9042	7201	4949	10629	14445
ENSG00000176444	4498	6273	3822	2740	3347	9758	3773	4633	4712	3590	4666	6385	3624	2738	6894	6899	3410	5331	5096	4730	3871	6315	4883	3342	6588	4606	5164	4046	7905	3019	11515	3237	4630	7496	4864	9648	5253	3506	8178	2465	6408	7295	5712	4148	3815	5943	2765	5309	5820
ENSG00000176754	10	8	0	0	0	4	0	0	0	0	1	0	0	0	0	0	0	0	0	0	2	0	0	0	0	9	0	0	0	0	1	0	0	0	5	2	10	0	0	2	0	0	2	0	3	0	0	0	0
ENSG00000176855	0	0	0	0	0	0	0	0	0	0	0	0	0	0	0	0	0	0	0	0	0	4	0	0	0	0	0	0	0	0	0	0	0	0	0	0	0	0	0	0	0	0	0	0	0	0	0	0	0
ENSG00000177000	3309	1884	2654	749	1867	5775	1995	1079	1592	1999	1411	1532	2011	1337	2486	2094	1147	2631	3471	1711	2589	10672	2404	5024	1232	5346	4801	2102	4061	3853	6799	1564	2178	4664	2329	2994	3941	2685	4101	1771	6236	2154	2464	2291	2496	2966	3423	2588	2683
ENSG00000177133	161	10	85	38	99	11	12	4	411	138	10	24	14	15	0	3	0	30	54	9	53	78	62	3814	62	31542	24	90	217	8085	41	43	137	12	169	121	34411	176	1073	37	11	453	4	5	28	10	3207	351	84
ENSG00000177144	266	35	6	6	236	333	32	16	5	70	139	108	181	11	833	14	56	259	17	171	119	396	109	401	7	326	187	106	344	630	568	124	273	436	99	264	658	838	452	26	163	339	104	245	1821	446	260	192	112
ENSG00000177151	0	0	0	0	0	0	0	0	0	0	0	0	0	0	0	0	0	0	0	0	0	0	0	4	0	0	0	0	0	0	0	0	0	0	0	0	0	0	0	0	0	0	0	0	0	0	0	0	0
ENSG00000177173	0	4	4	0	18	5	1	2	0	0	0	4	5	0	158	0	0	0	0	0	10	55	2	4	0	12	16	0	8	14	16	0	1	10	0	3	10	4	6	5	0	0	14	1	20	5	6	0	4
ENSG00000177174	0	0	0	0	0	0	0	0	0	0	0	0	0	0	0	0	0	0	0	0	0	0	0	0	0	0	0	0	0	0	0	0	0	0	0	0	0	0	0	0	0	0	0	0	0	0	0	0	0
ENSG00000177181	20	195	21	27	77	9	38	25	83	122	195	62	67	23	2302	12	152	4	36	55	369	63	241	225	6	180	28	8	34	67	36	33	45	38	234	102	159	19	133	39	412	50	84	280	546	40	116	97	37
ENSG00000177186	0	0	0	0	0	0	0	0	0	0	0	0	0	0	0	8	0	0	0	0	0	0	0	0	0	0	0	0	0	0	0	0	0	0	0	0	0	0	0	0	0	0	0	0	0	0	0	0	0
ENSG00000177201	0	0	0	0	0	0	0	0	0	0	0	0	0	0	0	0	0	0	0	0	0	0	0	0	0	0	0	0	0	0	0	0	0	0	0	0	0	0	0	0	0	0	0	0	0	0	0	0	0
ENSG00000177212	0	0	0	7	0	4	8	0	10	0	0	0	0	0	1	0	0	0	0	0	0	0	0	0	0	4	0	0	8	0	0	0	0	0	2	13	0	2	0	0	0	0	0	0	0	0	0	0	0
ENSG00000177233	0	0	0	0	0	0	0	0	0	0	0	0	0	0	0	0	0	0	0	0	0	0	0	0	0	0	0	0	0	0	0	0	0	3	0	2	0	0	0	0	0	0	0	0	0	0	0	0	0
ENSG00000177272	164	18	0	0	58	4	0	37	19	30	12	82	20	0	7428	0	10	57	2	2	8	1642	44	74	19	4	147	82	66	47	32	162	2	50	61	24	23	4	35	43	84	32	69	14	41	23	39	0	43
ENSG00000177275	0	0	0	0	0	0	0	0	0	0	0	0	0	0	0	2	0	0	0	0	2	0	0	0	0	0	0	0	0	0	0	0	0	0	0	3	0	0	0	0	0	0	0	0	0	0	0	0	0
ENSG00000177301	2	46	4	12	343	7	0	9	1	78	8	6	7	0	255	23	1	11	29	0	36	109	5	33	7	0	1	95	8	8	10	6	33	620	20	32	2	0	0	6	35	23	0	81	13	246	9	34	0
ENSG00000177414	0	0	0	3	0	0	0	0	0	0	0	0	0	0	0	18	0	0	0	0	0	0	0	8	0	0	0	0	0	5	0	0	0	12	3	0	28	0	0	0	0	0	0	49	8	0	18	0	0
ENSG00000177452	2	0	0	1	0	0	3	0	0	3	4	1	0	3	0	0	0	0	0	1	3	0	4	0	0	1	0	0	0	0	0	3	4	0	4	1	0	0	0	1	1	3	3	2	0	1	1	4	6
ENSG00000177462	0	0	0	1	6	6	1	0	15	0	0	0	0	0	0	0	0	0	0	0	5	1	0	0	0	2	2	0	8	0	2	0	0	9	0	8	0	9	0	0	7	0	0	0	4	0	0	9	0
ENSG00000177476	0	0	0	0	0	0	0	0	0	0	0	0	0	0	0	0	0	0	0	0	0	0	0	0	0	0	0	0	0	0	0	0	0	0	0	0	0	0	0	0	0	0	0	0	0	0	0	0	0
ENSG00000177489	0	0	0	0	0	0	0	0	0	0	0	0	0	0	0	0	0	0	0	0	0	0	0	0	0	0	0	0	0	0	0	0	0	0	0	0	0	0	0	0	0	0	0	0	0	0	0	0	0
ENSG00000177535	0	2	0	0	0	2	0	0	0	0	0	0	2	0	0	0	2	2	0	0	0	0	0	0	0	0	2	0	0	0	0	0	0	4	0	0	0	0	0	0	0	0	0	0	0	0	0	0	0
ENSG00000177551	4	0	4	0	8	16	20	0	5	0	0	16	0	6	13	1693	4	2	0	0	0	0	2	2	303	2	2	14	2	0	4	14	0	4	10	8	0	4	20	34	2	54	186	0	0	0	0	10	0
ENSG00000177553	0	0	0	0	0	0	0	0	0	0	0	0	2	0	0	0	0	0	0	0	0	0	0	0	0	0	0	0	6	0	0	0	0	0	0	0	0	2	0	0	1	0	0	0	1	0	0	0	0
ENSG00000177606	4987	5917	14108	1226	11842	24802	2508	1297	1582	7063	2422	4226	7301	7234	105569	5596	14011	2358	3450	896	2577	4710	2736	14497	1313	11318	5362	1737	4469	32746	12842	3789	2402	3319	3423	3698	28459	9212	4753	16983	13626	39683	12585	5416	10015	2156	13741	7793	4581
ENSG00000177614	77	60	50	23	70	204	18	33	39	462	78	167	211	38	3852	91	24	901	85	26	34	310	42	1008	42	764	396	180	5891	395	140	117	107	109	64	85	587	8	69	55	178	309	892	231	212	38	510	146	232
ENSG00000177628	3188	1493	669	96	1898	6035	3266	638	1276	2841	3148	4633	2535	1237	11398	361	1642	5237	4204	7092	4490	6220	3591	8218	2255	5008	6129	4057	4369	4717	9261	4226	3685	5252	3560	5572	6227	5373	6675	2020	6990	3015	3965	5007	2371	2694	4302	3658	4078
ENSG00000177674	12804	1112	2874	921	921	6383	6384	2135	2092	7703	5015	7394	2336	2869	1607	3148	855	6573	5979	7553	7216	2729	4975	10364	4832	4760	7540	10436	4290	5380	6249	4780	4731	2764	4338	4611	5902	2376	13176	3924	6066	3669	5285	9190	3035	2940	5090	7319	8102
ENSG00000177757	12	4	0	0	5	0	8	94	2	4	0	8	4	0	2	4	22	34	10	2	157	4	238	12	8	14	22	21	0	10	25	39	0	16	1	262	5	7	26	1	42	94	60	8	2	2	11	20	14
ENSG00000177770	6	5	1	1	5	7	3	1	1	13	11	7	7	2	33	2	11	17	1	8	9	4	5	1	0	2	15	9	1	1	25	5	9	12	9	6	2	11	10	4	15	9	4	16	14	13	1	10	12
ENSG00000177788	16	30	13	2	64	177	12	6	18	32	40	35	59	21	273	13	67	44	42	48	65	77	50	85	27	90	27	0	81	26	167	15	90	122	37	120	52	105	34	23	104	90	28	80	83	98	27	84	80
ENSG00000177800	0	0	3	0	0	0	0	0	0	0	0	0	0	0	0	0	0	0	0	0	0	0	2	0	0	0	0	0	0	0	0	0	0	0	4	0	0	1	0	0	0	0	0	0	0	0	0	0	0
ENSG00000177807	568	0	3	4	120	3	0	154	343	2	20	580	2	13	1	40	0	85	8	6	0	2216	34	6110	385	8794	2559	688	646	11324	61	728	1	26	183	91	10303	39	80	120	0	224	1008	21	32	0	6919	0	753
ENSG00000177868	3004	3021	2290	1338	1693	3874	3279	1690	1563	3668	3182	2653	1060	3166	6637	2284	5139	3186	3028	3286	3178	2849	3474	2266	4462	2983	2968	3136	2421	1426	4269	2672	2478	3187	5127	3120	2444	1268	4521	1732	6638	3636	6512	10234	4291	4819	1540	3080	3458
ENSG00000177888	357	170	129	20	3462	2240	98	80	60	548	1268	781	1262	19	6569	110	1248	1164	105	250	716	3160	426	499	35	118	94	218	2233	655	1437	607	723	2585	1024	920	172	1937	608	174	1483	804	288	1506	2792	2296	297	2009	829
ENSG00000177954	2200	763	383	198	2016	1615	1314	447	445	2418	3267	3668	840	448	4689	675	3377	3626	1402	3218	3952	870	1577	925	895	1182	824	2601	4767	1232	2538	2918	3409	4576	4450	3238	2034	1063	2774	580	5184	4833	2949	4418	2428	2037	671	4256	4251
ENSG00000178028	2658	1769	2598	1560	1570	3503	2620	1811	2259	3264	2289	1650	1970	1231	5648	4275	1845	3406	2930	2849	3448	5493	2892	4312	3197	4994	5032	3126	4055	3872	5669	2206	2802	5528	3459	4292	6441	2503	4012	1624	8664	3427	4578	4442	3436	3923	2552	3475	2816
ENSG00000178096	1358	2618	84	529	586	1773	2509	800	1087	2214	2208	2166	958	1066	1705	1371	98	4024	1691	4233	3408	909	181	1349	1946	1791	1183	2051	1580	1379	2675	128	4472	2240	1529	115	2245	907	2417	1030	2924	98	1246	3919	1030	1960	1013	3023	2857
ENSG00000178104	2921	3237	1089	635	6285	6583	749	2951	1564	2816	3020	7184	4331	410	19437	2562	2323	4693	1291	2946	3275	61962	4306	14079	18712	14916	4015	2842	4202	16117	5107	4359	2701	3432	2714	3730	14095	1346	16994	1681	7138	4891	6114	3268	4681	12521	8775	3510	3642
ENSG00000178193	1	27	0	0	0	0	0	0	6	0	0	0	0	0	2	8	0	0	1	0	0	3	0	0	0	9	0	0	24	1	0	0	0	1	0	2	6	1	0	0	0	0	0	0	0	1	1	0	1
ENSG00000178395	6	2	0	0	4	0	0	0	0	16	0	0	0	0	11	0	0	0	0	0	0	4	13	18	0	91	0	0	0	8	4	0	0	0	0	0	29	0	0	0	0	0	0	0	2	0	4	0	0
ENSG00000178585	5476	3255	2146	1350	2915	6034	3994	1713	1907	5366	5351	3665	2134	1477	5321	6588	15934	7098	3954	4984	8743	7324	7596	5231	6739	2764	4884	4724	5400	3800	13441	7543	4200	8643	6224	5600	4387	2785	10180	3014	11205	8490	9062	12781	5963	6678	2411	6669	4234
ENSG00000178596	0	0	0	0	0	0	0	0	0	0	0	0	0	0	0	0	0	0	0	0	0	0	0	0	0	0	0	0	0	0	0	0	0	0	0	0	0	0	0	0	0	0	0	0	0	0	0	0	0
ENSG00000178642	10	0	2	0	2	0	0	0	0	0	0	0	1	2	0	0	0	2	0	0	0	5	0	0	0	0	1	0	0	0	0	0	2	2	0	0	0	0	0	2	0	0	0	0	0	0	0	0	0
ENSG00000178715	1	0	0	2	25	1	2	8	5	2	11	6	4	4	4	1	9	3	2	1	2	4	4	1	0	1	4	2	0	0	2	3	3	0	2	3	0	3	3	1	7	8	4	1	1	0	0	5	3
ENSG00000178796	0	0	4	6	2	0	0	16	5	0	2	80	2	0	606	2	2	7	7	8	4	0	21	76	500	36	3	0	0	10	3	1	4	2	1	3	30	0	14	4	9	3	5	10	3	0	15	2	3
ENSG00000178821	2375	386	1418	543	325	240	2066	388	608	773	2312	1181	840	1208	203	600	271	1396	2097	2285	1563	646	1357	192	95	110	2186	1122	459	173	919	710	2562	404	1532	935	147	405	617	1126	1040	301	405	1639	1273	1626	109	2041	1724
ENSG00000178828	12	0	4	0	0	0	0	0	0	42	0	38	0	0	0	26	0	0	0	0	0	0	0	618	0	188	0	0	117	1503	22	0	0	0	0	8	153	0	0	0	0	72	59	0	9	0	680	0	0
ENSG00000178922	1111	1033	1133	746	621	678	1427	519	666	1011	1763	928	429	445	1121	2757	638	1585	1544	1090	1419	1100	710	2422	1251	4117	969	1604	1199	1434	2129	1402	800	2250	1752	1462	3363	190	2912	934	3519	1410	1637	2463	738	1872	1704	1505	1239
ENSG00000178965	2358	40	8	4	71	10	2	4	68	16	0	7406	218	0	645	28	2	8	8	0	0	109	4	25	11	30	57	8	1	19	46	8	10	13	0	8	16	1	4	2	0	258	101	29	19	10	26	23	25
ENSG00000179002	0	0	0	0	0	0	0	2	0	0	0	0	0	0	2	0	0	0	0	0	0	1	0	0	0	0	0	0	0	0	0	0	0	0	0	0	0	1	0	0	0	4	0	0	0	0	2	2	0
ENSG00000179023	36	8	10	0	8	0	0	0	13	116	0	51	0	1	0	59	6	4	20	2	43	0	10	7760	34	5509	30	0	107	2922	72	0	0	0	0	105	5695	0	0	12	0	14	155	0	80	0	1655	18	2
ENSG00000179051	16204	33351	34201	16477	20855	77177	21319	21211	22374	24310	19278	11212	27429	19398	32137	28381	16736	68553	69137	28816	29321	31831	24018	12650	23335	11550	47179	18709	36202	8416	96113	20913	62442	58684	19879	36286	16053	19915	60290	66393	58432	29762	33104	53194	68026	26688	5875	22384	25457
ENSG00000179085	5733	1130	3272	2077	696	1350	6464	1938	4829	7164	4525	8358	1558	2342	1424	5263	1794	4651	4941	7456	8261	591	5526	3192	6150	5253	3158	6893	3006	2336	3046	3521	5012	2705	4751	3790	4734	1119	3777	3233	3488	3304	6170	9212	2513	2490	2394	6216	7628
ENSG00000179163	14323	2338	1069	551	3149	9621	2550	3531	4019	4687	3985	9512	2816	829	2225	4137	2994	2994	4088	1661	8308	22830	4230	14101	24372	24599	22200	9667	4550	9463	10195	9608	3017	2976	5515	5622	27243	6039	10650	3446	8366	4197	10214	5913	3787	2290	8426	4087	9536
ENSG00000179172	0	0	21	0	0	0	0	0	1	0	2	1	0	2	0	0	0	0	0	35	0	0	2	0	0	0	2	0	8	0	0	0	1	0	1	19	0	0	0	10	2	4	63	0	1	0	0	0	0
ENSG00000179178	97	0	24	0	4	4	0	0	3	92	0	79	0	0	43	81	12	0	0	0	14	90	36	3454	0	2388	2	2	0	2561	103	18	0	2	8	0	4162	0	0	10	839	0	1	49	125	0	1473	40	0
ENSG00000179397	39	141	88	103	149	132	30	119	78	136	107	61	60	69	106	129	79	184	144	64	175	96	44	175	169	370	39	26	154	180	66	17	52	165	113	303	350	70	110	37	187	76	86	16	69	123	144	136	35
ENSG00000179403	5560	1456	2738	1258	3434	5361	10291	2978	4690	4545	2250	3150	2655	943	5611	2897	1163	4291	2835	10894	6947	3663	23561	48258	6206	22284	6373	4085	3466	16524	10713	7494	2248	5629	3746	26342	42448	1156	11413	3129	3056	4387	6528	3595	5371	4247	25692	5448	6080
ENSG00000179412	0	0	2	0	0	0	0	0	0	0	0	0	0	2	0	1	0	0	0	4	0	0	0	0	0	0	3	0	4	0	2	3	0	0	2	27	0	2	0	12	0	0	72	8	2	0	2	0	10
ENSG00000179452	0	0	0	0	0	0	0	0	2	0	0	0	0	0	0	0	0	0	0	0	0	0	1	0	0	0	0	0	0	0	0	2	0	0	0	0	0	0	0	0	0	0	0	0	0	0	0	0	0
ENSG00000179456	1146	467	345	147	1182	795	360	435	877	986	266	355	432	145	5421	12057	614	258	384	142	5029	2445	221	3679	2530	4827	614	680	1401	3628	763	947	124	481	700	4795	6717	111	584	413	5603	3159	6972	3385	649	532	3113	386	1002
ENSG00000179546	145	54	48	6	111	49	14	30	16	4	15	33	76	50	0	14	44	2	10	50	0	57	403	4	14	60	477	31	1469	3	226	1188	2	445	5321	359	36	19	601	64	68366	490	882	41	217	20	2	11	20
ENSG00000179571	0	0	0	1	1	0	1	0	0	0	0	0	1	0	1	0	0	0	0	0	0	0	0	0	0	0	0	0	0	0	1	0	0	2	0	0	0	0	0	0	0	1	0	0	1	1	0	0	0
ENSG00000179639	8	6	17	1	15	0	3	14	0	140	2	126	2	0	0	6	22	0	3	0	136	10	13	204	28	94	10	0	0	115	22	0	0	12	49	0	172	20	0	4	31	4	15	6	60	2	281	34	3
ENSG00000179743	406	833	452	185	367	330	504	337	206	588	332	146	180	197	690	998	353	470	485	345	1334	412	570	990	586	2128	339	235	369	932	534	365	703	617	394	733	1913	165	342	434	829	656	753	1022	449	865	612	603	368
ENSG00000179840	23	4	8	0	2	0	2	14	10	14	6	14	2	3	0	6	0	9	2	3	9	58	2	2	23	0	41	56	6	11	14	21	0	7	0	2	0	1	18	23	0	3	56	0	2	4	0	12	26
ENSG00000179862	2861	618	1830	597	423	443	1711	739	597	2319	1224	1347	894	2237	1959	1618	177	722	1002	639	1127	1792	5464	15248	534	3080	645	2653	2085	5852	1136	2690	3918	381	2014	2288	4057	85	731	634	2609	7423	3077	5352	1609	779	3603	2337	539
ENSG00000179902	28	29	123	6	2	13	6	22	6	134	15	82	28	53	427	83	0	5	0	0	0	0	147	53	0	30	16	26	36	33	11	13	7	0	0	4	34	5	8	10	16	19	73	128	28	4	30	46	79
ENSG00000179914	68	0	0	0	0	5	0	13	11	10	0	26	0	1	0	4	0	8	0	4	8	169	6	19	60	276	28	40	10	30	0	33	4	7	84	2	252	0	7	3	2	4	63	0	0	19	25	0	2
ENSG00000179930	10	0	0	0	0	0	0	0	0	0	0	0	0	0	328	0	0	0	0	0	0	0	0	6	0	19	0	0	16	4	0	0	0	0	0	0	26	0	0	2	49	8	0	8	0	2	4	0	0
ENSG00000180098	3207	2029	2345	1048	1852	4371	2223	2195	1225	2703	3032	2612	1676	843	1480	5131	1606	4429	3539	2641	4243	3486	2350	1978	2933	2134	4416	4141	1319	1065	4903	1361	2469	4363	2437	1700	2098	1897	5259	2849	3309	2164	3226	3250	2836	2802	867	2541	2976
ENSG00000180198	5009	12782	15150	4302	5133	13596	5921	7618	6135	6891	9861	2638	9346	8442	3255	13817	9298	14816	17113	10089	6600	7149	6327	1977	4993	2086	22517	6614	7839	917	20637	4489	9576	15152	9406	9442	1675	2939	17859	5833	10409	5825	5744	7546	15745	7644	892	5955	8834
ENSG00000180287	84	719	126	4	224	56	93	35	90	310	10	120	12	37	3434	26	43	0	0	6	228	46	59	30	391	8	104	111	2579	208	5	9	6	16851	72	330	31	13	124	2060	2559	263	362	148	48	11	58	21	130
ENSG00000180409	0	0	0	0	0	0	0	0	0	0	0	0	0	0	0	0	0	0	0	0	0	0	0	0	0	0	0	0	0	0	0	0	0	0	0	0	0	0	0	0	0	0	0	0	0	0	0	0	0
ENSG00000180433	0	0	0	0	0	0	0	0	0	0	0	0	0	0	0	0	0	0	0	0	0	0	0	0	0	0	0	0	0	0	0	0	0	0	0	0	0	0	0	0	0	0	0	0	0	0	0	0	0
ENSG00000180437	0	0	0	0	0	0	0	0	0	0	0	0	0	0	0	0	0	0	0	0	0	0	0	0	0	2	0	0	0	1	0	0	0	0	0	0	2	0	0	0	0	0	0	0	0	0	0	0	0
ENSG00000180488	1268	868	1020	58	2457	2790	743	565	320	1321	1815	1213	1516	263	7190	847	3175	1991	1218	1827	1538	2815	1075	2386	459	1959	1780	684	1786	2621	4344	1092	1442	3224	1212	1940	2424	3224	3268	1076	3081	2266	1129	1665	3065	1255	1095	1631	1275
ENSG00000180667	1294	1738	1509	310	1120	1472	1447	1180	492	1215	1460	2817	1064	562	9091	1552	948	2053	983	1885	1442	3016	925	1760	925	1890	2272	1212	1690	1655	3926	1329	2637	1840	1258	1205	1854	930	1885	949	2751	1848	2209	1366	2139	1271	1870	1286	1648
ENSG00000180708	0	0	0	0	0	0	0	0	0	0	0	0	0	0	0	0	0	0	0	0	0	0	0	0	0	0	0	0	0	0	0	0	0	0	0	0	0	0	0	0	0	0	0	0	0	0	0	0	0
ENSG00000180758	609	352	336	205	390	8138	294	408	837	401	1326	4460	1293	174	405	255	206	666	620	510	728	1642	621	896	868	915	1417	693	586	812	1960	1056	397	1002	1333	1321	1143	2078	895	201	685	1261	496	662	864	606	645	593	1983
ENSG00000180867	2109	2336	396	66	2095	4407	1684	1236	1299	2370	1700	2353	2131	1310	4693	450	2046	2251	3227	4022	1852	2986	2455	1604	1428	1611	6638	2408	2427	1455	7127	2385	1551	3392	1834	2550	2052	2129	5066	1933	4330	2891	3403	2225	3532	1861	1048	2268	2255
ENSG00000180869	0	6	4	0	2	0	0	0	0	3	0	0	0	1	6	0	0	0	0	2	0	0	10	14	0	53	0	0	0	275	0	0	4	0	4	4	31	0	0	0	2	0	0	0	4	2	2	8	0
ENSG00000180875	5	19	3	5	18257	6	4	5	11133	696	0	2722	12	0	44	1833	2921	4	4	46	69	39791	8	113	123	881	1480	141	25004	193	270	2076	0	24	148	116	519	0	122	2	26	634	42	2037	378	0	23	0	29
ENSG00000180999	46	123	1	13	31	6	30	27	115	5	178	1948	8	332	4	34	0	39	44	17	1624	0	47	3	1	6	1243	50	668	5	28	21	106	13	20	17	4	12	88	8	16	251	13637	3	27	16	0	15	20
ENSG00000181036	106	1	1	0	10	0	0	28	16	17	43	50	0	0	9	0	0	16	0	5	2	224	41	42	38	17	52	98	31	32	14	81	0	2	35	14	36	6	16	11	31	32	262	0	13	0	22	1	40
ENSG00000181039	2141	4382	3050	723	453	3122	5032	2950	1291	595	2571	3121	732	4662	7350	685	140	2301	1315	504	4863	821	2927	108	2811	247	1226	988	3174	131	4806	1587	2334	1231	332	2204	146	2278	1592	928	3592	2244	2585	2704	1593	793	86	3666	3336
ENSG00000181101	0	0	1	0	1	2	1	0	0	0	0	0	2	0	3	0	0	1	0	2	0	0	1	2	0	0	1	2	0	0	8	0	0	2	6	0	0	5	0	0	3	0	0	1	1	0	1	0	0
ENSG00000181201	0	0	0	0	1	0	0	0	0	4	0	8	2	0	53	0	2	0	0	0	6	10	4	0	0	0	7	0	16	0	2	15	15	0	4	2	0	0	1	0	60	2	29	0	8	0	0	0	10
ENSG00000181218	2560	470	343	122	1464	398	2009	445	812	3653	10525	3741	816	1160	3537	141	4847	5430	748	6928	4239	119	3567	293	1043	242	1267	2766	1695	323	1085	6511	6594	2941	2472	6523	314	1023	706	1308	7435	3251	4737	7223	3751	806	147	2166	3575
ENSG00000181227	0	1	0	0	2	9	0	0	0	2	0	0	5	0	8	1	2	2	4	2	2	5	5	1	0	6	10	2	9	0	13	4	5	11	1	5	0	11	11	1	6	4	0	1	6	3	2	2	0
ENSG00000181450	609	984	648	165	3202	2342	495	287	124	990	1301	562	1087	227	2830	575	1580	1289	273	693	1627	2264	844	473	243	314	362	585	1798	527	2292	1106	2032	1554	822	942	477	1999	1237	641	4148	2159	1060	2755	4960	2067	269	1402	618
ENSG00000181656	25	6	2	4	17	480	20	12	4	0	2	58	12	0	347	95	1	0	2	0	14	56	7	20	24	4	757	6	4	33	39	8	0	75	51	139	2	0	121	0	2	14	62	10	2	4	2	8	12
ENSG00000181754	426	782	285	432	340	293	890	345	115	973	1255	102	999	1262	4048	900	717	306	774	687	1615	2878	982	2634	168	2267	387	735	5065	2436	597	307	1297	502	455	747	3644	1088	234	595	2350	1289	1039	1279	1110	1997	1643	464	274
ENSG00000181773	376	235	686	206	131	705	256	290	721	502	193	745	705	273	1968	474	127	573	596	1015	542	148	4473	514	236	80	918	596	709	233	982	399	504	375	446	1311	347	341	394	772	1699	609	671	552	169	284	284	912	2232
ENSG00000181817	7849	3806	5462	1068	1899	8323	9276	2314	4031	6578	4022	8468	3181	5248	3021	4575	1529	7627	6786	8543	8825	2486	8515	3201	7563	2956	7383	6868	3005	1832	9133	3267	9500	5300	4795	4595	4496	3897	7237	5658	6955	3886	5622	10317	4981	4607	1775	10378	12781
ENSG00000181873	373	688	1797	314	528	2593	655	1052	344	724	537	1383	2139	631	2644	2262	978	924	1760	672	719	1853	1147	1779	656	1160	2037	739	1156	1017	3844	545	578	2535	898	1308	1079	1664	2124	1200	1671	1151	876	1186	1666	1014	754	1201	1009
ENSG00000182004	15957	22756	7947	1627	16322	10803	12959	5904	3744	17970	15569	21140	6356	3641	8819	7850	11696	15072	20976	25328	18594	2620	14166	5350	12107	3074	13687	17951	8022	2378	15851	8655	16892	16000	19455	18005	4692	6063	13581	7989	16312	15264	20053	27817	17987	13689	2288	18667	20389
ENSG00000182109	361	401	576	476	145	393	181	289	351	187	164	106	188	159	82	1571	255	565	19	126	211	124	228	344	313	558	271	134	677	290	676	159	135	476	250	422	700	317	330	198	378	466	113	92	210	896	275	251	206
ENSG00000182118	397	1097	1156	521	323	504	572	1604	607	658	356	767	408	2092	6403	2382	297	576	422	91	407	551	438	2128	267	1095	557	622	1037	1158	357	366	712	260	300	138	1362	122	409	1307	339	526	664	1412	391	901	917	1886	403
ENSG00000182134	1311	1473	569	412	1289	682	959	510	790	1663	888	1297	548	630	7140	835	4724	1642	694	1919	3263	2310	1800	1388	652	1121	1253	1353	2111	666	3586	1051	1066	2902	983	1619	1419	1478	1822	1083	3189	1130	1842	3287	1799	612	564	1277	668
ENSG00000182183	212	72	324	62	58	47	61	521	48	112	173	113	28	23	801	37	26	102	78	81	78	907	126	49	155	133	601	245	73	99	599	456	59	61	41	121	75	13	135	64	15	123	283	82	41	76	71	105	195
ENSG00000182217	0	0	0	0	0	0	0	0	0	0	0	0	0	0	0	0	0	0	0	0	0	0	0	0	0	0	0	0	0	0	0	0	0	0	0	0	0	0	0	0	0	0	0	0	0	0	0	0	0
ENSG00000182330	0	0	0	0	0	0	0	0	0	0	0	0	0	0	0	0	0	0	0	0	0	0	0	0	0	0	0	0	2	0	0	0	0	0	0	0	0	0	0	0	0	0	5	0	0	0	0	0	0
ENSG00000182749	1919	3073	2891	1685	1874	6556	1158	2472	1770	1816	1396	807	1989	2287	3394	4454	1632	2240	5884	2062	2751	1910	3891	5605	3231	5605	3085	1965	2146	2461	9528	1092	2819	4610	1676	2170	6860	5171	4455	4922	3659	1373	716	1350	3871	1703	2751	2142	3566
ENSG00000182783	0	0	0	0	0	0	0	0	0	0	0	0	0	0	0	0	0	0	0	0	0	0	0	0	0	0	0	0	0	0	0	0	0	0	0	0	0	0	0	0	0	0	0	0	0	0	0	0	0
ENSG00000182795	199	6	17	1	13	0	14	4	15	388	9	273	4	2	49	137	31	4	0	6	76	4	48	4161	0	5337	6	2	16	3706	426	21	7	12	26	18	5707	3	4	19	53	21	6	113	300	5	2633	91	0
ENSG00000182827	9409	7595	13879	3265	12186	13694	5706	7658	7380	10235	9171	25296	10898	3428	19157	16087	9151	13236	11287	11366	7888	8479	8600	9633	6684	4103	9807	10842	7813	5795	21943	5175	12463	14342	7374	8826	5899	9124	10782	4116	12429	11497	10683	11637	9972	9727	4957	15988	12305
ENSG00000182866	1326	67	87	9	450	34	26	1392	922	173	245	1332	10	32	79	63	30	418	52	38	83	12568	409	411	409	7615	4836	2901	1288	371	421	2258	40	92	591	301	8702	37	665	587	133	933	2694	14	231	13	137	59	1222
ENSG00000182873	262	818	356	121	510	248	144	58	162	93	85	135	135	296	293	447	168	125	141	121	218	213	227	215	96	411	251	106	923	164	720	208	200	225	333	285	461	69	206	103	1044	343	665	484	118	140	113	235	254
ENSG00000182898	0	2	0	2	0	0	0	0	0	0	0	0	0	0	0	0	0	0	0	2	0	0	2	0	0	0	0	0	0	0	0	0	0	0	0	0	0	0	0	0	0	0	0	0	0	0	0	0	0
ENSG00000182901	2	14	2	0	801	6	4	4	1061	1579	2	34	0	0	3030	109	15154	0	0	0	2	2958	0	90	14	58	2	12	1286	218	17	285	0	2	48	21	321	0	12	1	51	86	57	6353	2	0	114	0	0
ENSG00000183114	329	491	2709	137	325	659	716	517	469	324	204	201	1391	32815	1859	68	738	2547	1363	563	55	11	2194	177	387	831	1023	1499	1040	372	3091	1262	4326	2998	1198	612	1344	945	1059	585	156	1643	605	1399	281	32	200	465	605
ENSG00000183130	0	0	0	0	0	0	0	0	0	0	0	0	0	0	0	0	0	0	0	0	0	2	0	0	0	2	0	0	0	3	0	0	0	0	0	0	0	0	0	0	0	0	0	0	0	0	0	0	0
ENSG00000183155	2705	3398	1969	499	1454	1668	2818	1151	1326	3581	1907	3712	1182	1680	6556	1700	1567	2462	1410	3564	3664	3308	2509	2338	2286	989	3836	2282	1984	1226	3571	1095	1780	1865	1796	2884	1549	1691	2863	2013	6502	1447	3089	5167	4040	2181	1204	2958	2658
ENSG00000183291	29043	33718	15301	2985	24411	22274	18871	9712	10213	29415	28248	37045	13974	10895	26740	7857	20793	31117	18948	44550	32513	9291	25036	25480	20666	17888	22470	24743	13263	14488	35164	17233	40768	18446	24213	33160	21320	8543	30027	15555	33837	31268	39235	47329	22111	20930	12505	41563	44850
ENSG00000183298	1378	45	73	43	1325	835	982	184	84	174	2892	2306	635	153	199	86	1164	3536	461	235	4544	722	1325	281	438	261	525	1056	1022	305	1682	143	1784	2046	2174	4126	402	398	129	668	2279	3362	2460	266	132	113	17	1851	4010
ENSG00000183310	0	0	0	0	0	0	0	0	0	0	0	0	0	0	0	0	0	0	0	0	0	0	0	0	0	0	0	0	0	0	0	0	0	0	0	0	0	0	0	0	0	0	0	0	0	0	0	0	0
ENSG00000183317	3	1	12	31	26	9	2	3	15	0	0	8	7	0	1155	13	115	2	5	0	215	617	25	12	13	22	0	0	85	4	8	7	2	18	25	166	35	61	15	8	1117	76	38	7	16	2	10	5	2
ENSG00000183347	4	0	2	0	11	2	0	0	49	6	0	10	0	1	4	6	0	1	0	0	0	18	0	8	0	6	129	0	28	6	4	6	0	2	10	0	15	1	151	0	0	6	24	0	8	4	0	2	0
ENSG00000183386	8201	8521	10661	1889	2691	6635	16220	6920	2276	19622	6561	5823	14025	13781	4768	8184	7618	9017	14003	11055	5717	3646	16181	4958	3610	2686	19237	8596	8823	2563	16368	10169	16476	10425	3930	13944	2666	2004	7052	10627	12362	11797	4542	9512	14061	12231	1849	8666	10280
ENSG00000183431	9079	13687	11329	4290	8872	19168	10588	9732	5059	16298	10544	8326	17282	7317	13657	13188	6989	17223	17903	16860	15342	11237	16808	7744	8685	5544	21287	13172	8075	4385	37101	8507	18081	24030	11517	17353	6278	10621	23439	12553	26289	11249	14062	17548	19075	18550	3295	12858	15439
ENSG00000183508	2620	129	217	18	629	692	12	169	643	94	178	1287	62	14	297	208	89	75	20	43	159	4619	325	952	139	634	1139	499	3586	2092	214	1300	20	122	256	309	1401	42	269	694	2647	251	964	668	146	2268	592	32	219
ENSG00000183520	6703	17497	12185	2311	6474	5372	10461	6383	4162	13689	7392	5567	5828	5571	4195	8790	3475	10657	9724	13063	8440	3050	8462	3492	6718	2355	12567	7998	5545	1966	14988	4644	14863	9055	6825	9779	2951	3508	7105	8192	14570	8324	10053	11950	10168	9121	1675	9040	9721
ENSG00000183558	0	0	0	0	0	0	0	0	0	0	0	0	0	0	0	0	0	0	0	0	0	0	0	0	0	0	0	0	0	0	0	0	0	0	0	0	0	0	0	0	0	0	0	0	0	0	0	0	0
ENSG00000183586	0	0	0	0	4	1	0	2	0	0	0	3	0	0	0	0	0	0	0	0	0	0	0	0	0	0	0	0	0	0	0	0	0	0	0	0	1	0	0	0	0	0	0	0	0	0	0	0	0
ENSG00000183598	0	1	9	0	6	25	7	6	11	14	19	33	9	0	22	2	21	31	15	28	16	1	8	0	20	11	12	0	12	0	5	27	45	31	12	50	3	2	9	6	28	12	11	6	12	19	2	17	13
ENSG00000183615	1354	321	309	189	156	711	403	322	405	1393	412	302	165	326	271	479	461	625	508	460	1752	249	1206	5726	253	6855	664	1956	862	4969	1341	670	239	521	313	308	7777	119	501	735	476	829	1043	733	1619	314	3055	671	573
ENSG00000183682	51	7	0	1	4	2	4	0	0	23	2	65	22	0	344	0	21	0	2	1	26	262	79	65	0	20	12	2	16	29	145	22	4	60	43	4	37	2	26	14	52	19	240	40	6	16	53	32	4
ENSG00000183726	21797	17794	19638	7026	10742	15830	16993	17479	13261	19835	21307	20492	7968	9675	9900	26620	9334	20794	17556	23554	25302	9822	19774	27764	19889	21697	22794	21880	14508	16119	25542	16090	17818	14649	16985	18051	24603	7195	24524	13434	19909	17869	21615	21985	12790	13186	15110	25630	26746
ENSG00000183780	228	571	212	586	214	31	589	303	44	388	522	53	49	448	354	155	61	483	572	1188	395	79	607	575	100	82	64	333	347	139	13	153	378	1496	100	75	49	12	560	308	7752	49	34	254	732	31	643	50	41
ENSG00000183814	1105	2324	2283	1183	1984	1775	2004	1524	1442	2166	1817	1506	1245	1129	3301	2104	1541	2438	1626	1981	2338	2006	1323	706	619	420	1702	1528	1052	629	4040	969	2563	2002	1354	2282	760	1230	1999	796	1936	1523	2625	2502	3314	2882	366	2208	1369
ENSG00000183831	34	268	78	86	83	192	975	175	13	529	76	45	248	28	1466	683	120	334	203	148	168	51	45	343	386	331	67	439	18	174	70	50	104	381	145	53	466	113	61	119	2611	223	52	294	459	893	168	355	196
ENSG00000183853	13512	10099	5395	1899	12724	40679	7030	7375	459	13140	8568	17082	3192	3725	10727	17712	17807	3362	2100	978	2329	4629	4079	28059	6493	3742	6472	1318	26193	13809	34965	20034	1576	11343	7031	2832	5656	7762	6464	4099	81821	7362	8093	7005	8029	22753	12845	13961	2250
ENSG00000183856	1958	2008	3120	1155	1714	4808	1687	1388	2656	1409	2565	1399	1368	647	4288	5891	3075	3546	1751	2758	4756	3850	1704	820	2171	138	2567	1487	3291	307	2681	1945	2908	6015	2832	4483	679	2757	4593	1296	4448	2125	1866	2749	2212	4133	210	3725	1533
ENSG00000183888	13	0	0	0	4	18	10	0	0	0	0	34	0	0	0	14	9	4	0	0	0	0	4	362	0	203	2	0	0	263	0	22	2	4	0	2	760	4	1	0	0	0	0	12	2	0	207	0	3
ENSG00000183929	56	176	209	81	96	418	58	542	81	140	11	108	72	19	868	715	19	424	175	91	167	16	17	18	36	24	188	37	127	4	200	45	64	157	163	184	6	83	493	51	184	364	182	27	66	237	2	330	165
ENSG00000183941	0	0	0	0	0	0	0	0	0	0	0	0	0	0	0	0	0	0	0	0	0	0	0	0	0	0	0	0	0	0	0	0	0	0	0	0	0	0	0	0	0	0	0	0	0	0	0	0	0
ENSG00000184005	170	60	86	93	637	391	155	87	70	525	137	161	205	33	25609	40	163	161	66	49	449	199	253	3956	213	728	85	269	591	2151	528	239	114	220	159	366	825	69	263	115	348	1833	610	331	332	183	2717	271	154
ENSG00000184007	23672	37203	39705	10765	37755	41162	23745	30521	17032	20448	14256	19413	36334	25118	22558	73798	23464	48763	59768	49218	22780	42551	43146	24869	27735	28714	48633	29010	35871	14126	51978	21326	40159	31787	27007	55827	28441	20665	49439	34316	51240	27147	33135	21061	25364	24480	11915	22946	27168
ENSG00000184022	0	0	0	0	0	0	0	0	0	0	0	0	0	0	0	0	0	0	0	0	0	0	0	74	0	0	0	0	0	90	0	0	0	0	0	0	4	0	0	0	0	0	0	0	0	0	0	0	0
ENSG00000184144	0	0	0	1	4	83	3	18	1	42	2	2	11	4	13149	13	67	10	5	6	4	34	45	20	8	42	12	24	30	4	96	47	4	128	10	17	37	10	8	0	56	81	82	69	12	7	12	18	10
ENSG00000184148	0	0	0	0	0	0	0	0	30	0	0	0	0	0	0	0	0	0	0	0	0	0	0	0	0	0	0	0	0	0	0	0	0	0	4	0	0	0	0	0	0	0	0	0	0	0	0	0	0
ENSG00000184155	0	0	0	0	0	0	0	0	0	0	0	0	0	0	0	0	0	0	0	0	0	0	0	0	0	0	0	0	0	0	0	0	0	0	0	0	0	0	0	0	0	0	0	0	0	0	0	0	0
ENSG00000184163	142	49	310	135	79	204	240	56	106	195	55	204	22	40	34	235	35	147	125	1996	1499	59	129	320	894	98	367	130	119	153	232	431	72	209	331	1296	69	21	94	63	44	115	169	151	76	54	235	107	73
ENSG00000184260	190	227	393	240	61	146	489	274	426	569	218	323	141	104	79	504	118	216	674	647	599	51	424	57	604	131	532	602	171	84	158	173	1557	188	346	218	119	40	227	167	623	210	425	629	177	326	41	338	386
ENSG00000184270	9	19	36	0	13	13	21	14	16	17	2	20	17	6	25	17	27	10	42	9	24	23	7	0	24	0	13	9	0	0	13	30	36	22	31	7	2	3	17	4	46	0	18	12	25	11	0	7	11
ENSG00000184292	9529	8792	16594	130	151	142	47	137	201	4924	32	5590	2769	65993	30	5807	193	499	76	21	1473	45	821	50778	71	166244	52	355	74	18629	3737	369	0	68	362	185	116201	42	18	681	230	227	74	905	7336	27	19344	1394	5658
ENSG00000184313	3398	6041	4693	855	3852	6842	4162	2919	2881	4870	4283	4066	3590	2430	5650	4269	2350	7432	4859	6052	4583	4195	5083	3906	4220	6232	6731	4305	5878	2762	14967	2786	4147	7279	4212	7427	5607	3971	5737	4099	8303	4857	6277	5133	5712	5868	2249	5903	5591
ENSG00000184330	6	0	4	0	0	5	0	0	0	0	0	0	52	1	0	20	0	8	9	8	0	0	0	0	0	0	2	0	0	0	0	0	0	0	0	0	0	0	0	20	0	0	8	0	0	0	0	0	29
ENSG00000184371	4573	2404	1376	906	2394	7989	1658	2937	2256	3716	2893	5305	1358	2897	2842	1516	878	7706	3791	2283	2919	8012	2016	7701	14976	4926	12699	10545	11143	7102	5709	4137	4067	2286	2133	1250	7781	7448	14017	3634	765	4646	6314	3195	2874	2410	4640	5202	28024
ENSG00000184389	0	0	2	0	0	0	0	0	0	0	0	0	2	0	0	1	2	0	5	0	2	1	0	1	0	21	0	0	13	11	10	1	0	1	0	0	9	0	4	3	2	6	0	0	0	0	0	0	0
ENSG00000184454	112	25	3	1	55	18	0	38	59	1324	2	377	6	0	0	3121	62	4	0	4	8	121	120	2896	32	167	2	36	355	526	406	98	0	7	244	23	456	8	36	15	8	18	2	1117	507	0	934	177	8
ENSG00000184588	2352	310	269	51	5315	1078	261	857	1187	1896	7770	2031	5076	95	7001	248	17639	5635	1247	298	1000	3568	1825	2494	4777	579	3798	4548	1873	834	798	3941	6810	5207	5378	35492	1666	444	1770	599	4057	4354	11158	5614	801	1509	1547	1583	9856
ENSG00000184599	60	31	77	1	77	255	36	93	192	187	32	40	16	4	16	8	50	20	44	23	22	39	7	0	75	35	194	87	651	8	137	51	6	61	166	251	8	16	166	30	23	928	569	31	18	24	7	27	21
ENSG00000184677	2495	6027	2255	2095	6356	9038	2779	1967	2248	2834	4165	2415	4991	3336	4645	3556	3144	6056	3451	4453	4131	9369	3269	4276	2258	2674	3902	2619	4914	3461	12905	2117	3790	10229	2766	4649	4066	5170	6022	2014	8968	4082	3200	5453	9511	8374	2411	3853	3557
ENSG00000184678	2523	4167	1597	358	5189	12995	1361	1517	1456	7028	11587	4065	4554	2426	12422	1324	9768	6433	3420	10928	1607	2262	4675	2812	3648	9461	3069	4374	3384	4328	3965	10151	19574	5017	3825	11939	13178	2023	2872	5396	11686	5767	4592	13490	2815	8834	1894	3035	12960
ENSG00000184774	9	9	3	5	12	0	0	2	8	8	0	2	21	0	40	10	20	0	0	0	0	1	0	1	0	0	0	0	158	0	15	14	0	15	0	10	0	3	0	0	17	10	0	2	8	11	0	0	0
ENSG00000184908	260	0	0	0	4	43	0	5	0	66	0	44	4	11	4	96	7	40	16	0	1	215	35	43266	65	14241	0	17	0	57697	21	38	4	119	188	25	34973	7	82	10	8	18	252	34	140	0	43446	6	6
ENSG00000184909	27	167	11	8	45	35	19	15	12	16	0	65	10	5	350	10	24	8	2	2	10	256	28	5	27	136	20	6	68	38	197	11	8	59	2	575	125	35	35	13	58	125	57	53	31	12	28	3	17
ENSG00000185031	0	0	0	0	1	0	0	0	0	0	0	4	1	0	4	0	0	0	0	0	0	0	0	14	0	7	0	0	28	13	8	4	0	4	0	0	9	2	0	2	0	10	0	0	0	0	4	0	0
ENSG00000185044	1	7	4	2	2	2	9	2	3	10	1	12	1	0	289	6	4	4	0	22	5	17	1	2	18	10	2	12	0	7	2	0	11	33	1	7	3	0	3	4	11	0	38	6	3	5	0	2	8
ENSG00000185090	1047	1281	517	298	337	2232	1937	347	798	942	204	555	796	525	16210	302	1895	1196	1147	714	3302	1224	2771	985	424	727	1794	1339	2396	927	7138	1007	1085	355	1182	3054	1243	2167	1008	432	3338	1162	619	872	1257	2507	708	3156	1451
ENSG00000185097	0	0	0	0	0	0	0	0	0	0	0	0	0	0	0	0	0	0	0	0	0	0	0	0	0	0	0	0	0	0	0	0	0	0	0	0	0	0	0	0	0	0	0	0	0	0	0	0	0
ENSG00000185104	5873	6061	5463	2154	3780	10875	9840	5102	3731	4369	6554	5640	6105	2299	20860	5288	5740	8081	5352	7199	8671	8611	8056	6792	7320	6349	10794	5698	7026	5067	12526	6326	2843	7653	5807	7944	7285	5449	13372	4435	15182	7014	7951	6639	10565	4943	3901	7242	8165
ENSG00000185155	144	343	258	16	236	31	301	260	528	41	28	220	185	140	184	201	92	38	276	41	31	396	348	98	105	16	225	46	152	23	220	94	184	213	78	144	17	33	73	76	22	274	4067	69	17	19	29	99	41
ENSG00000185220	898	1226	717	400	806	458	594	469	488	861	1104	600	661	581	820	862	371	681	549	748	989	1335	724	1128	360	601	706	500	1210	816	2787	441	453	1209	646	1332	627	502	862	784	3314	492	914	833	683	1212	486	934	729
ENSG00000185221	0	0	0	0	0	0	0	0	0	0	0	0	0	0	0	0	0	0	0	0	0	0	0	0	0	0	0	0	0	0	0	0	0	0	0	0	0	0	0	0	0	0	0	0	0	0	0	0	0
ENSG00000185278	95	121	47	16	437	364	43	46	14	163	246	122	224	22	1359	58	189	265	70	99	178	813	81	195	68	136	112	131	344	264	478	146	198	442	108	140	173	438	211	71	655	230	145	471	393	232	136	287	130
ENSG00000185420	3063	3368	1567	616	2405	3598	1753	1687	671	4862	2798	11262	1538	590	16174	11395	1401	2955	3449	2650	4079	1460	1806	1964	1673	1895	12615	1759	1499	1365	5582	2175	2120	4299	2186	2650	2671	2302	4289	1259	4697	2879	2475	6846	8616	2394	1010	4958	4029
ENSG00000185436	57	1238	1092	26	73	275	37	225	153	6219	247	266	718	4	131	2116	0	725	90	40	6	1746	15	857	344	1141	247	86	944	1117	170	127	76	45	100	118	1847	101	142	42	5932	160	98	3487	134	730	570	558	172
ENSG00000185483	290	186	111	64	333	68	456	172	255	326	40	1050	367	45	3288	2635	247	157	134	35	263	728	242	1957	68	167	916	189	870	1770	480	70	101	7921	4155	324	591	47	145	65	227	395	138	2249	748	3301	871	395	511
ENSG00000185495	399	331	507	292	186	260	436	183	436	464	338	79	237	203	492	463	577	463	375	270	449	203	645	510	122	2218	280	420	728	662	568	322	327	265	325	717	1330	234	246	187	288	1603	769	338	125	175	217	247	499
ENSG00000185499	16426	1686	767	339	2303	2718	465	470	1538	6776	1168	15019	833	916	98	2548	288	1516	1549	460	2080	2194	924	86228	925	79381	1563	1107	4857	75490	3237	1672	467	1628	11626	1003	109564	691	4151	2061	1148	1638	1040	2491	4776	1183	61821	2890	1885
ENSG00000185519	325	0	14	3	23	16	4	0	12	48	3	172	7	2	482	30	259	20	7	32	22	26	93	1380	2	6175	99	41	47	1255	213	320	0	29	121	1539	2884	18	40	13	14	249	165	70	35	18	854	111	45
ENSG00000185523	2	6	5	2	15	9	11	5	6	0	3	16	8	2	6	4	19	15	9	1	14	6	20	9	34	13	37	0	8	24	50	5	12	33	10	27	10	21	45	14	17	13	15	7	22	13	11	14	4
ENSG00000185630	1107	53064	9880	5273	10458	7668	53907	15253	439	19019	12429	43369	800	11177	23124	23959	338	40773	17984	34297	6471	2437	453	14621	5741	10850	4027	8496	3889	16765	38718	521	6765	8795	2068	731	16811	452	4163	1402	70037	403	355	13825	29423	24302	9287	1188	9999
ENSG00000185668	140	185	1337	307	93	182	310	110	244	985	36	81	931	87	6304	78	86	407	1621	76	19	4624	351	43	53	106	1425	358	686	28	127	153	2187	1722	245	677	98	1212	47	573	493	385	269	63	325	240	22	87	2108
ENSG00000185839	278	175	65	6	235	570	294	79	91	174	299	281	288	79	197	30	148	335	244	553	287	216	348	428	140	512	485	323	214	312	516	188	375	530	315	400	520	262	525	175	440	328	344	420	366	270	260	456	356
ENSG00000185842	1325	2844	4032	1743	2027	2962	2420	1560	1023	1710	1530	3681	1291	1173	5141	4924	1564	1990	1908	1260	1782	1043	2190	588	1485	1019	1800	1216	1959	407	1613	1262	1553	2120	1340	2474	1293	541	2214	1573	3515	2905	1945	1967	2459	1736	359	2398	1201
ENSG00000185860	0	6	0	0	0	0	0	0	0	0	0	101	0	0	2	6	0	0	0	0	0	4	0	2	11	0	4	0	0	10	4	2	0	0	0	0	0	0	2	0	1	2	0	0	0	0	0	0	0
ENSG00000185888	0	0	0	0	0	0	0	0	0	0	0	0	0	2	0	0	0	1	0	0	0	0	0	0	6	0	0	0	3	0	0	0	0	0	0	0	0	0	0	0	0	0	0	0	0	0	0	0	0
ENSG00000185946	1236	1401	1307	721	1089	1286	897	914	1582	1220	960	623	628	601	2246	2610	630	1531	1272	1231	1285	4010	726	1878	705	3492	1181	733	2381	2145	2288	1082	752	2195	1352	2470	4638	890	1197	572	2134	1947	2213	907	1264	1515	1540	998	1058
ENSG00000185962	0	0	0	0	0	0	0	0	0	0	0	0	0	0	0	0	0	0	0	0	0	0	0	0	0	0	0	0	0	0	0	0	0	0	0	0	0	0	0	0	0	0	0	0	0	0	0	0	0
ENSG00000185966	0	0	0	0	0	0	0	0	0	0	0	0	0	0	0	0	0	0	0	4	0	0	0	0	0	0	0	0	0	0	0	0	0	0	2	0	0	0	0	0	0	0	0	0	0	0	0	0	0
ENSG00000186007	134	0	0	0	11	0	0	2	0	30	2	223	2	0	82	0	1981	0	0	0	0	6	767	160	8	75	61	0	324	10	28	277	0	27	470	79	79	0	78	3	0	302	401	57	236	0	31	30	1
ENSG00000186056	227	301	217	208	169	468	166	254	471	292	250	121	235	280	88	284	132	409	351	366	321	361	189	122	278	822	325	139	773	166	809	209	153	361	167	1059	502	450	238	208	747	395	215	223	118	450	92	620	609
ENSG00000186063	2778	2692	2288	1134	3200	7003	2105	1535	1572	2373	2476	5371	1600	1104	6204	2949	3372	4521	1577	2282	3484	3302	2730	1751	1210	1142	3312	2664	1703	1317	4238	1770	2872	3553	1660	5994	1493	2683	3979	1612	8309	2491	2262	3045	3859	2979	869	3126	2625
ENSG00000186086	0	0	0	0	0	1	0	11	0	9	5	9	105	3	13	0	0	0	0	0	1	4	0	0	0	8	0	0	1	0	0	0	0	0	0	0	0	0	0	0	0	0	128	0	2	111	0	0	0
ENSG00000186092	0	0	0	0	0	0	0	0	0	0	0	0	0	0	0	0	0	0	0	0	0	0	0	0	0	0	0	0	0	0	0	0	0	0	0	0	0	0	0	0	0	0	0	0	0	0	0	0	0
ENSG00000186094	0	29	16	37	111	49	84	14	1	271	16	45	33	1	729	84	9	27	9	15	469	159	28	209	41	119	1	15	24	211	28	7	46	249	63	126	198	295	45	19	1101	73	10	101	309	52	169	57	6
ENSG00000186118	28	0	3	0	13	6	14	0	28	0	4	5	2	0	13	1	18	0	14	8	12	6	7	5	2	116	4	5	25	27	11	20	2	14	8	6	45	3	22	6	21	5	13	21	2	5	20	0	16
ENSG00000186141	2786	3672	1857	752	3471	4355	2804	2200	1513	3356	3403	5193	2619	1414	12975	2506	2736	4999	3018	3578	3660	4968	2981	2971	2353	2347	5062	3065	3880	2403	8885	3083	2748	7286	3148	4064	2924	3193	5298	2965	7822	3918	3505	4825	4834	3402	1443	4455	3181
ENSG00000186150	0	0	0	1	0	0	0	6	5	0	0	0	4	0	2	6	2	0	0	0	0	19	0	0	10	2	2	0	18	2	2	0	8	44	0	0	0	0	10	1	0	7	20	0	0	0	0	0	2
ENSG00000186160	4	14	0	1	0	0	0	0	0	0	4	0	0	2	19	0	1	0	0	0	0	112	4	13	0	2	0	0	0	6	0	0	0	3	0	0	1	8	0	0	0	0	0	0	0	4	8	2	0
ENSG00000186197	190	82	33	4	179	57	6	540	36	46	17	74	27	4	806	202	3497	28	11	11	79	16306	160	391	85	386	285	75	121	314	92	255	15	76	224	37	654	9195	54	50	66	74	212	63	45	23	145	41	67
ENSG00000186205	339	227	62	68	65	268	713	50	36	238	23	163	102	14	4628	177	442	403	18	16	43	182	87	1126	78	1742	86	50	149	1183	110	19	24	49	181	779	2739	10	204	54	425	272	399	178	269	53	744	57	29
ENSG00000186207	0	6	2	1	0	5	0	2	0	0	0	17	2	0	3	0	0	2	0	4	0	1	21	1	0	0	8	4	0	5	2	0	0	0	0	17	7	2	6	2	3	9	0	0	0	3	0	14	1
ENSG00000186226	3	0	0	0	0	0	0	0	0	0	0	3	0	0	4	0	0	0	0	0	0	0	0	4	0	2	0	0	0	0	0	0	0	0	0	0	0	0	0	0	0	0	12	0	0	0	0	0	0
ENSG00000186275	236	714	207	1217	394	272	312	471	476	358	239	316	139	168	406	1276	363	263	503	228	918	616	368	779	622	505	222	266	1167	895	383	283	195	346	259	536	567	195	259	204	569	880	760	180	284	527	330	437	172
ENSG00000186283	5963	10643	4145	1491	1755	6571	5537	5721	2876	4975	5292	9525	5373	3375	4265	7472	1190	6527	5042	7255	10073	5212	4469	3934	4405	2782	9553	5389	2815	1772	37129	2961	5562	5547	3607	8895	3340	3845	11035	7778	11960	6953	5047	6961	7517	5531	2039	6580	6643
ENSG00000186301	84	91	91	56	24	190	23	64	262	70	75	39	37	43	71	925	15	55	195	6	82	158	40	912	93	3341	31	28	183	1438	103	63	40	173	36	98	7931	72	62	105	121	130	122	2	37	147	451	105	28
ENSG00000186306	0	0	0	0	0	0	0	0	0	0	0	0	0	0	5	0	0	0	0	0	0	0	0	0	0	0	0	0	0	0	0	0	0	0	0	0	0	0	0	0	0	0	0	0	0	0	0	0	0
ENSG00000186364	216	358	222	85	196	210	359	127	226	183	77	566	125	134	267	255	350	248	116	114	307	214	315	341	373	757	459	192	463	352	700	156	136	569	151	328	667	458	424	232	650	158	523	302	187	273	335	328	381
ENSG00000186377	2	58	39	21	127	9	48	16	72	96	30	28	18	16	6372	79	126	25	14	26	228	9099	39	240	32	389	43	44	134	403	63	22	21	151	60	133	438	12	43	8	46	39	111	65	110	55	258	509	31
ENSG00000186400	0	0	0	0	0	0	0	0	0	0	0	0	0	0	0	0	0	0	0	0	0	0	0	0	0	0	0	0	0	0	0	0	0	0	0	0	0	0	0	0	0	0	0	0	0	0	0	0	0
ENSG00000186409	175	589	403	177	398	538	182	267	189	276	134	134	154	313	2858	835	169	242	247	105	219	535	310	1448	248	1420	190	77	527	1360	856	254	129	343	204	411	1959	344	569	185	2652	453	331	365	477	212	1087	238	167
ENSG00000186440	0	0	0	0	0	0	0	0	0	0	0	0	0	0	0	0	0	0	0	0	0	0	0	0	0	0	0	0	0	0	0	0	0	0	0	0	0	0	0	0	0	0	0	0	0	0	0	0	0
ENSG00000186501	4771	1993	2266	2533	1208	6333	5357	2679	2454	6182	4329	3714	3031	2175	3582	5183	1943	7722	4829	6821	7925	3875	4896	6832	6404	6219	5534	5633	3909	4104	11262	3984	4836	5258	5351	7344	8267	2401	5934	3903	6949	5428	7617	7169	3382	5461	3201	7116	5402
ENSG00000186510	14	1	0	0	3	27	8	2	0	0	4	2	50	0	6	11	2	38	26	15	0	5	18	2718	185	62734	5	0	6	15604	3	11	4	69	82	39	44248	0	80	1	13	4	69	0	7	8	7259	0	65
ENSG00000186517	2005	939	1424	234	915	1334	191	6818	1730	890	408	1929	759	182	507	1108	254	743	988	304	645	15151	631	965	2615	139	10074	3247	1616	673	2068	1461	178	609	718	373	474	672	2796	2067	407	836	2935	264	764	160	364	509	2042
ENSG00000186543	4	3	0	0	0	1	0	0	0	0	0	1	1	0	0	0	2	0	0	0	0	16	0	1	0	1	0	0	0	0	0	0	4	1	0	0	0	4	0	1	2	0	0	0	0	0	0	2	0
ENSG00000186564	23	294	321	11	81	91	237	825	68	105	17	76	1253	88	50	946	140	2083	133	18	143	97	721	946	30	240	174	128	473	578	454	182	1555	447	770	154	138	195	23	32	49	541	133	52	139	2259	326	903	1695
ENSG00000186603	457	4	8	183	32	924	482	128	22	693	0	440	1475	1	4491	5	2	6160	1012	6159	2773	254	7	110	56	543	2854	1688	0	153	3579	21	8	28	129	4	242	4	119	185	2	4	157	304	4	1213	53	2401	1676
ENSG00000186715	196	37	134	27	15	8	37	22	51	279	12	186	19	36	4	1087	30	14	68	1	89	57	94	3624	8	20186	42	103	161	7478	183	53	19	170	53	88	45748	12	61	82	12	59	0	43	227	88	1786	117	9
ENSG00000186790	6	46	363	122	62	12	32	1001	34	297	24	1	497	18	26	59	182	2211	76	26	104	11	267	155	25	0	61	30	123	115	32	604	273	126	164	788	12	33	18	49	56	410	238	216	78	767	36	192	600
ENSG00000186827	878	40	283	228	64	51	123	261	420	604	350	1144	121	330	604	76	131	1007	230	459	346	1122	904	387	574	523	1400	1350	526	286	726	735	311	218	624	284	529	118	214	153	36	443	762	573	178	205	207	501	1749
ENSG00000186844	1	0	0	0	0	0	0	0	2	0	0	0	0	0	0	0	0	0	0	0	0	0	0	0	0	0	0	0	0	0	0	0	0	0	0	0	0	0	0	0	0	0	0	0	0	0	0	0	0
ENSG00000186891	751	28	21	8	41	21	70	157	180	135	36	408	6	3	5	55	3	201	95	73	43	433	156	136	172	19	1498	177	115	34	166	307	31	34	173	39	2	10	116	109	2	160	141	10	22	0	25	8	326
ENSG00000186973	0	15	13	8	40	83	170	32	5	356	64	38	14	22	44	78	1	70	68	19	82	26	44	126	42	91	23	45	14	119	7	58	37	155	44	16	137	0	48	82	427	25	42	127	39	37	97	52	32
ENSG00000187010	0	0	0	0	0	1	0	0	9	0	0	0	4	0	7	0	5	0	0	12	1	0	0	0	0	0	0	0	10	0	2	0	0	6	0	0	0	2	2	0	1	2	1	0	0	0	6	0	2
ENSG00000187017	167	22	96	13	91	51	16	18	2987	22	77	201	54	39	14	10	68	82	77	50	110	49	479	985	38	1530	63	473	131	2210	92	114	461	134	49	1170	2376	135	149	43	47	215	89	68	102	93	1165	693	96
ENSG00000187048	0	0	0	0	0	0	0	0	0	0	0	0	0	0	86	3	0	0	0	0	2	4	6	3605	0	42	0	0	0	7274	0	0	0	6	0	4	125	0	0	0	0	4	4	10	0	4	6243	0	0
ENSG00000187080	0	0	0	0	2	0	0	0	0	0	0	4	0	0	0	0	0	0	0	0	0	2	0	0	0	0	0	0	0	0	0	0	0	4	0	0	0	2	2	0	2	0	0	0	0	0	0	0	0
ENSG00000187140	14	18	2	0	126	0	7	0	9	0	0	0	6	0	7	0	39	6	0	4	0	381	14	0	10	5	8	2	138	3	2	29	0	12	109	34	0	2	89	4	12	46	127	20	3	2	26	0	2
ENSG00000187144	5	3	0	4	2	2	2	0	1	0	0	9	5	1	5	7	4	2	2	0	3	5	0	6	0	4	0	8	3	6	5	0	0	5	0	8	3	0	3	0	2	11	13	6	1	0	0	1	2
ENSG00000187145	14921	20370	20362	7827	9496	9332	17541	12786	11646	17035	12846	24057	6659	7294	23402	15410	9467	16302	22990	19334	16683	3721	14608	9455	20612	10323	19843	17948	7364	5308	23257	8496	15319	18124	13320	13431	10834	6637	24526	16343	26899	11418	15268	22110	16352	9303	5411	16190	20623
ENSG00000187147	4684	5366	4771	2652	3442	8057	7138	4019	4174	5965	5353	3687	5096	3849	18657	5689	6955	8308	7259	7812	8003	23656	6392	8197	6223	4806	9687	4732	7559	4965	14990	4384	4858	8931	5382	8266	6261	4136	9074	6108	11441	6930	6847	6873	5316	6567	3541	7222	5762
ENSG00000187170	0	0	0	0	0	0	0	0	0	0	0	0	0	0	0	0	0	0	0	0	0	0	0	0	0	0	0	0	0	0	0	0	0	0	0	0	0	0	0	0	0	0	0	0	0	0	0	0	0
ENSG00000187173	0	0	0	0	0	0	0	0	0	0	0	0	0	0	0	0	0	0	0	0	0	0	0	0	0	0	0	0	0	0	0	0	0	0	0	0	0	0	0	0	0	0	0	0	0	0	0	0	0
ENSG00000187180	0	0	0	0	0	0	0	0	0	0	0	0	8	0	0	0	0	0	0	0	0	0	0	0	0	0	0	0	0	0	0	0	0	0	0	0	0	0	0	0	0	0	0	0	0	0	0	0	0
ENSG00000187223	0	0	0	0	0	0	0	0	0	0	0	0	4	0	0	0	0	0	0	0	0	0	0	0	0	0	0	0	0	0	0	0	0	0	0	0	0	0	0	0	0	0	0	0	0	0	0	0	0
ENSG00000187238	0	0	0	0	0	0	0	0	0	0	0	0	0	0	0	0	0	0	0	0	0	0	0	0	0	0	0	0	0	0	0	0	0	0	0	0	0	0	0	0	0	0	0	0	0	0	0	0	0
ENSG00000187481	0	0	0	0	0	0	0	0	0	0	0	0	0	0	0	0	0	5	0	3	0	0	0	0	0	0	0	0	0	0	0	0	0	0	0	0	0	0	0	0	0	1	0	0	0	0	0	0	0
ENSG00000187513	572	285	222	119	312	175	607	288	169	2336	1105	390	691	279	4718	112	381	3024	894	965	1827	1679	2724	2725	674	4000	1086	2830	808	3060	2303	927	1344	1156	959	817	3278	340	1061	518	1242	579	1258	2023	1900	1786	1775	1529	1632
ENSG00000187545	0	0	0	0	4	0	0	0	0	0	0	0	0	0	0	0	0	0	0	6	0	0	0	0	0	0	0	0	0	0	0	0	0	0	0	4	0	0	0	2	0	1	1	0	0	0	0	0	0
ENSG00000187554	286	20	286	78	429	133	23	220	205	351	67	299	126	69	156	700	117	145	117	47	361	940	265	1748	252	2442	563	469	2360	2345	595	276	24	286	107	2545	2872	69	260	284	361	929	376	97	430	36	994	208	703
ENSG00000187583	147	8	203	11	29	55	21	71	9	70	10	458	16	8	29	267	36	19	15	17	239	34	107	120	1	42	175	62	16	34	298	68	12	41	52	120	53	16	43	125	27	40	13	34	50	2	40	127	30
ENSG00000187608	19386	3975	6725	2648	2767	2955	6551	6676	40842	76443	5857	22144	903	2652	2395	6967	2053	3135	4622	11276	7288	6538	6390	2577	33083	2403	46322	29112	12393	5251	35523	7999	4030	2437	15507	9021	6279	4549	56747	11004	153477	4727	18465	10520	5587	910	864	22369	13024
ENSG00000187634	96	302	450	296	630	278	407	163	460	748	206	290	595	197	1754	357	15	5110	1498	1729	1444	305	1011	4651	2465	1767	178	369	384	3233	5582	2150	1129	2135	1776	3430	6757	1011	1979	786	94	660	597	365	290	101	1521	446	1140
ENSG00000187642	2	0	6	0	2	8	0	0	2	6	0	4	0	0	13	2	44	3	0	14	4	36	14	12	0	28	4	8	0	31	23	8	4	5	10	17	119	6	6	9	20	4	20	24	4	2	5	4	0
ENSG00000187701	0	0	0	0	0	0	0	0	0	0	0	0	0	0	0	0	0	0	0	0	0	0	0	0	0	0	0	0	0	0	0	0	0	0	0	0	0	0	0	0	0	0	0	0	0	0	0	0	0
ENSG00000187730	50	78	297	204	167	1649	182	51	132	693	860	366	1099	459	983	272	955	405	1082	808	2037	967	585	75	76	8	992	483	187	74	1159	196	505	1079	1509	328	23	222	632	202	959	282	491	464	611	3381	75	2696	891
ENSG00000187733	0	0	0	0	0	0	0	0	1	0	0	0	0	0	0	0	0	0	0	0	0	0	0	2	0	1	0	0	0	0	0	0	0	1	0	0	1	0	21	0	0	1	0	0	0	0	0	0	0
ENSG00000187800	165	273	196	65	182	119	242	621	135	286	205	262	429	125	2053	89	425	496	78	201	422	628	329	1761	68	2181	170	348	401	4563	582	178	147	739	388	135	3020	88	220	72	212	267	345	425	337	461	1362	491	296
ENSG00000187801	641	1341	551	168	1670	1268	508	218	289	698	770	150	604	218	1235	1055	939	895	496	424	812	1014	379	204	292	94	500	301	1091	78	1444	489	897	2179	465	836	111	1219	829	271	1906	774	472	1927	2045	2214	96	1019	505
ENSG00000187815	790	2734	2207	587	1848	1134	1001	683	589	987	535	374	717	1042	1226	1653	500	1662	1007	734	835	870	2047	443	618	355	1433	460	962	403	5071	650	1116	1770	611	605	398	593	1157	887	2281	784	918	1565	1480	1472	193	1160	709
ENSG00000187862	0	0	0	0	5	2	0	10	12	0	3	15	3	0	160	9	102	0	2	0	0	452	0	2	10	0	111	55	49	4	2	87	2	0	35	45	5	0	18	0	2	60	76	0	0	0	4	0	8
ENSG00000187889	15	2	18	0	0	0	10	0	2	4	0	0	2	4	976	39	0	0	0	0	2	4	20	2230	0	7690	2	44	0	1598	73	0	0	9	0	0	12691	0	0	4	36	7	0	3	98	0	1499	0	0
ENSG00000187942	36	0	12	10	2	3	1	4	8	1	3	47	1	2	38	1	15	1	9	3	16	16	7	8	1	38	23	12	14	8	28	12	5	5	22	11	38	2	9	3	1	17	0	11	2	1	8	7	20
ENSG00000187952	6	129	1	0	15	55	13	6	1	25	20	13	26	20	203	4	10	32	7	2	33	297	33	274	0	63	29	13	65	180	50	11	39	47	75	48	193	54	62	3	324	38	14	34	30	55	170	21	27
ENSG00000187961	504	463	1117	862	216	477	355	332	563	376	741	527	678	727	1786	794	287	1776	988	534	1354	968	1083	626	334	675	401	321	1136	511	928	742	590	509	554	1064	970	239	1184	384	492	1341	632	258	543	1530	336	1725	651
ENSG00000187980	0	3	2	0	0	4	0	3	0	17	2	0	0	0	1	2	2	0	0	0	4	6	7	0	0	3	0	0	0	0	0	0	0	2	0	0	2	0	0	5	0	0	0	0	0	0	7	0	0
ENSG00000188004	10	0	10	3	12	22	15	23	4	39	13	8	2	3	307	70	10	3	8	0	35	27	16	410	0	561	23	0	14	331	24	10	1	51	3	8	525	6	9	3	16	2	54	10	31	6	173	44	8
ENSG00000188015	444	25	71	10	35	28	21	30	116	129	19	260	21	5	33	15	54	79	95	74	62	35	94	1214	503	302	584	73	134	118	112	102	53	58	191	85	188	52	233	33	34	52	447	35	112	7	298	98	165
ENSG00000188060	1247	254	523	210	689	3276	314	348	257	316	304	1219	296	42	615	546	568	677	539	286	388	1297	753	118	1088	241	3939	614	777	97	879	453	205	2267	791	301	180	514	2713	452	83	938	1311	534	677	103	51	1306	1084
ENSG00000188092	163	50	11	0	159	265	63	15	3	161	280	251	114	11	711	4	95	311	19	218	227	215	145	260	10	112	88	117	193	195	313	204	176	204	234	269	206	133	396	40	474	265	226	294	249	491	138	337	179
ENSG00000188157	13019	4507	4436	3068	4072	6862	7500	3235	11494	17500	5884	10021	4929	6134	45652	5346	7965	9624	4016	10221	19037	33422	15196	157315	5719	78101	12377	11721	14477	109814	45750	11985	5785	10911	8832	13724	155074	8106	18341	6867	27337	9549	12164	12185	16887	13841	85999	13691	7936
ENSG00000188206	10889	16186	11549	3637	7849	16554	10611	10312	8632	10071	10135	9756	7996	4214	11465	13406	5669	10373	14318	11821	10105	7276	8493	6771	10614	6859	19274	11705	11571	5069	24213	9679	9512	14516	9031	16826	11515	6047	16479	7468	18077	17206	15674	12140	11121	13248	4878	8938	9885
ENSG00000188257	23011	9	58	44	1520	105	24	20	164	2	0	778	8	49	21	0	0	14	2	26	1965	0	789	4	38	2	92	64	1777	0	54	329	60	8	1947	474	0	0	802	2	47	4219	48	241	31	26	225	5	71
ENSG00000188290	6169	413	2245	1549	306	768	1127	557	10995	6223	743	7086	266	567	3885	1017	1293	763	980	2827	1484	7805	2043	3421	6602	3486	7125	2723	3999	1841	6656	1894	1071	605	9211	1749	7646	1366	13499	809	4065	1145	2410	1453	1592	1194	1522	4656	5717
ENSG00000188295	513	953	684	140	732	1520	628	238	173	596	391	578	756	304	7381	569	659	667	388	470	589	1400	449	533	249	506	811	461	975	446	1630	576	551	1153	463	687	633	429	698	552	3370	1084	1029	775	1224	780	310	641	432
ENSG00000188340	0	0	0	0	0	0	0	0	0	0	0	0	0	0	0	0	0	0	0	0	0	0	0	0	0	0	0	0	0	0	0	0	0	0	0	0	0	0	0	0	0	0	0	0	0	0	0	0	0
ENSG00000188396	11	0	2	0	0	0	0	0	4	0	0	2	2	0	5	6	2	0	0	9	1	2	14	84	0	212	15	0	0	21	3	6	0	0	0	0	60	0	2	0	0	4	10	0	0	0	28	6	0
ENSG00000188404	2600	112	141	54	707	531	61	1021	1856	377	332	1017	809	69	414	308	275	569	426	244	769	20804	598	1006	589	776	6002	4766	1325	942	300	2514	97	111	709	285	1224	333	1292	1464	270	969	1921	125	333	77	319	116	1378
ENSG00000188460	3	2	0	0	4	4	0	0	0	1	1	0	2	1	10	1	0	1	0	1	0	6	0	3	0	2	6	0	0	0	2	0	0	2	1	0	0	2	2	0	3	2	3	1	2	0	0	0	1
ENSG00000188529	158	219	175	44	75	402	171	52	36	310	70	190	386	41	530	291	200	462	161	101	45	690	165	126	95	141	363	678	246	214	928	191	477	516	174	268	182	298	406	38	653	248	63	287	589	492	56	321	255
ENSG00000188558	0	0	0	0	0	0	0	0	0	0	0	0	0	0	0	0	0	0	0	0	0	2	0	2	0	0	0	0	0	3	0	0	0	0	0	0	0	0	0	0	0	0	0	0	0	0	0	0	0
ENSG00000188585	1	0	0	0	0	0	0	0	0	0	0	0	0	0	0	0	0	0	0	0	0	1	0	0	0	2	2	0	0	0	0	0	0	0	0	2	5	0	0	0	0	10	0	0	5	0	1	0	0
ENSG00000188610	320	468	281	24	234	348	352	232	169	276	350	91	203	124	633	205	239	470	207	459	803	368	278	34	176	28	443	231	349	23	378	355	600	403	226	423	35	243	467	169	553	183	285	464	488	538	10	560	409
ENSG00000188641	1463	183	377	140	1780	458	163	705	862	632	6878	1519	110	209	1335	1805	1548	473	188	4684	643	4816	625	2159	1417	1742	1763	1412	702	2998	9963	1916	198	632	844	882	3282	281	1589	598	295	455	6815	327	977	177	1401	473	1950
ENSG00000188643	9230	203	2624	279	569	865	1079	884	3330	8133	1004	5211	1396	473	2279	3149	1902	2329	1279	822	4883	6721	3336	32199	959	14251	2021	3207	2794	10503	3292	4216	705	1524	9693	4844	17259	449	1064	974	798	3696	8467	3862	3473	569	12262	2032	2059
ENSG00000188672	37	18	6	11	65	28	10	10	24	54	7	175	5	6	87	7	301	12	8	12	64	29	93	27	36	56	27	4	101	26	71	29	40	148	50	55	30	14	22	11	104	23	86	81	8	27	18	32	97
ENSG00000188739	6347	9803	9636	3880	6894	5867	6112	5283	4159	6960	6807	10322	3714	4353	15106	12915	3958	8579	10874	8626	6497	3461	5626	3712	6424	2674	9284	5917	3852	2470	9360	3886	8074	7242	5191	6082	3105	3221	8742	7296	12572	4931	6471	7497	10181	5312	2118	6211	8004
ENSG00000188740	0	11	0	8	4	6	0	203	2	186	7	122	187	2	14	125	0	9	0	4	0	0	4	0	0	4	11	9	0	0	2	0	0	0	0	7	0	1	2	0	9	0	281	0	2	258	0	0	0
ENSG00000188761	64	25	49	30	19	14	0	26	30	108	2	149	9	5	60	127	27	12	10	30	37	31	39	143	2	955	19	8	8	81	110	31	10	29	27	28	534	14	10	21	95	40	41	22	68	56	55	36	2
ENSG00000188770	0	0	0	0	15	4	0	86	12	80	0	0	2	12	0	56	0	5	13	0	0	0	5	0	40	7	2	0	32	0	2	400	8	4	39	1944	4	0	2	15	2	128	34	51	0	0	0	0	43
ENSG00000188782	0	9	0	0	0	0	0	1	0	0	0	0	0	0	0	2	0	0	2	2	0	0	0	0	4	2	0	0	0	0	2	4	6	3	0	0	4	2	7	0	2	0	6	0	0	0	2	0	0
ENSG00000188783	1649	22356	10009	126	947	79	273	2010	215	41649	6305	3093	975	12208	1526	11047	503	10733	5874	7432	4425	2747	1225	7086	63	16709	157	544	2378	21798	2392	1162	263	65	19133	1692	15705	20	23	66145	736	6492	347	43134	1332	112	6008	1077	4347
ENSG00000188784	4	0	6	0	0	0	0	0	0	0	0	0	0	0	0	0	0	0	0	0	0	0	0	0	0	0	0	0	5	0	0	0	0	0	0	0	0	0	0	0	0	0	0	0	0	0	0	0	0
ENSG00000188786	357	380	305	89	1172	1279	233	200	119	393	740	510	688	124	1082	417	317	729	464	413	584	1715	471	1145	185	375	787	279	1203	703	1313	340	502	1517	434	598	536	808	688	406	1390	504	411	657	976	739	423	638	637
ENSG00000188800	6	5	10	7	2	0	0	8	0	0	0	0	2	1	0	17	0	2	8	4	0	5	0	14	0	4	4	0	3	5	1	0	0	0	0	6	0	0	0	4	5	0	0	0	1	0	2	0	0
ENSG00000188807	2255	1407	3026	1516	1017	3500	2452	1597	1535	2194	2740	1645	2470	1757	8855	3386	1518	5094	3045	3010	5245	3305	3960	5890	2882	3668	5523	1796	3941	4601	8911	2636	2794	5431	3651	4201	5896	2087	4530	1789	3468	3503	3514	3843	2604	4141	3221	3581	3109
ENSG00000188822	44	11	12	1	5	7	1	44	24	4	4	0	2	2	10	16	0	4	3	0	3	1817	14	14	0	72	79	25	76	27	4	40	3	2	26	4	28	0	40	18	4	42	18	0	3	0	4	3	10
ENSG00000188859	78	88	17	134	333	297	56	105	88	264	68	63	129	45	12917	80	52	280	85	114	270	299	87	157	4	93	319	168	298	183	530	44	87	351	83	357	225	245	118	28	611	203	509	92	370	431	121	401	217
ENSG00000188910	202	0	2	0	3	8	2	2	11	196	0	250	0	0	0	139	23	8	12	0	73	47	35	399	1	337	11	46	30	38	62	10	0	2	1241	12	149	0	15	4	10	2	18	92	123	0	80	32	22
ENSG00000188931	14	0	7	0	4	4	18	0	1	32	0	63	6	2	46	5	6	0	6	0	4	3	5	494	0	159	5	0	2	311	7	4	0	0	31	9	333	0	6	14	18	4	14	65	2	1	301	8	3
ENSG00000188976	5656	7485	8933	5244	4989	18706	6310	6636	6525	7352	8031	6622	11567	5812	16576	9309	4958	17372	19412	13031	11858	12372	11919	8498	10259	5827	29474	7714	7146	4049	30140	7557	10611	18990	8328	14520	6902	7501	21788	8060	17750	9258	10153	9051	11379	10196	4360	9295	11314
ENSG00000188984	0	0	0	0	0	4	0	0	0	0	0	0	0	0	0	0	0	0	0	0	0	0	0	0	0	0	0	0	0	0	0	0	0	0	0	0	0	0	0	0	0	10	0	0	0	0	0	0	0
ENSG00000189030	0	0	2	0	0	0	0	0	5	0	0	0	0	0	11	12	8	1	2	2	2	0	0	8	0	2	5	0	7	2	6	0	0	2	0	16	0	3	0	0	0	0	0	0	6	0	1	0	0
ENSG00000189171	53963	2618	31929	2832	6611	9607	11720	11329	38098	23344	10491	42360	36194	3650	989	22959	541	14580	31651	35039	1520	801	28903	16331	24823	25131	25216	14568	8264	7282	16587	11999	19196	15976	21669	30313	19549	565	36815	46964	2960	14222	25931	13314	3122	1709	7994	15108	30537
ENSG00000189181	0	9	0	0	4	0	0	0	0	0	10	0	12	0	0	0	0	2	0	0	0	0	0	11	0	0	0	0	0	4	0	0	1	0	0	0	0	0	0	0	0	5	0	0	0	0	0	0	0
ENSG00000189195	41	23	65	43	76	70	21	45	49	20	57	12	14	17	211	439	80	63	65	29	43	116	31	49	12	50	14	2	104	81	60	57	13	181	36	62	47	92	56	11	86	80	8	44	17	66	39	20	20
ENSG00000189266	734	5056	4242	3308	12	1159	2967	1894	1322	3272	23	1381	1549	684	455	9093	1505	2612	3056	10	11	2313	1169	1430	3013	700	3375	2271	1750	1127	3055	1759	4347	1070	1192	1272	1079	792	1352	1	3652	1081	9	2204	3328	1498	441	2087	2218
ENSG00000189280	0	58	2	0	0	20	0	6	2	16	0	11	27	0	0	0	0	42	0	4	9	0	0	4	0	14	2	0	20	0	2	4	22	4	203	6	0	0	4	10	0	15	1	2	4	6	1	0	0
ENSG00000189334	733	0	72	1	6	4	0	25	98	210	2	801	8	0	0	524	34	14	13	0	22	14	84	2135	0	3348	24	18	0	1482	242	17	0	2	34	1	4111	2	53	55	24	6	19	84	1060	6	878	49	10
ENSG00000189337	380	1096	315	82	805	581	125	326	786	846	364	368	8471	285	2614	541	162	146	109	97	255	1627	390	6492	357	13211	662	326	17070	5327	696	311	6607	321	2240	1720	12463	515	738	224	1139	2868	2198	668	1315	313	5135	1741	517
ENSG00000189339	3395	6202	5388	3795	6390	10080	3086	2288	2320	6375	4136	2306	4235	3765	5289	9675	6286	12505	3704	6055	5694	15043	4422	5135	2868	4551	5747	4546	20016	7151	21905	6998	5245	8025	3420	9031	8094	4856	9596	2856	9953	14405	8670	6174	11519	15565	3068	6573	5144
ENSG00000189409	116	3	19	22	34	27	36	8	17	100	22	429	13	21	45	131	10	308	97	2272	95	24	20	211	20	56	48	465	148	283	147	62	167	36	44	32	128	7	225	12	25	278	58	1924	9	15	90	46	107
ENSG00000189410	68	142	120	13	96	41	92	49	348	33	105	707	63	1825	603	40	160	25	274	81	30	310	629	190	136	7	249	8	185	35	42	47	81	22	208	391	21	75	310	378	290	644	410	5	54	18	60	141	117
ENSG00000189433	0	0	0	0	0	0	0	0	2	86	0	84	0	0	0	0	2	0	0	0	4	2	2	114	0	178	0	0	0	2	2	4	0	0	14	0	8	0	0	0	0	0	0	25	25	0	16	1	0
ENSG00000194297	0	0	0	0	0	0	0	0	0	0	0	0	0	0	0	0	0	0	0	0	0	0	0	0	0	0	0	0	0	0	0	0	0	0	0	0	0	0	0	0	0	0	0	0	0	0	0	0	0
ENSG00000196071	5	4	0	0	30	0	6	10	9	7	8	100	4	0	4	14	3	4	0	0	17	21	0	2	0	0	2	4	167	0	4	0	0	20	10	391	2	137	0	0	172	0	0	2	1	2	0	4	0
ENSG00000196154	39173	594	9353	145	6404	1436	736	4405	30429	2689	338	106025	1122	1053	544	1688	15959	1953	9713	22959	1958	3908	18089	2936	23033	32434	40416	4202	8870	1970	3166	3222	4531	14284	56356	25914	17467	1244	24168	1534	3232	7938	39316	2366	8436	273	1486	1796	7706
ENSG00000196171	0	0	0	0	0	0	0	0	0	0	0	0	0	0	0	0	0	0	0	0	0	0	0	0	0	0	0	0	0	0	0	0	0	0	0	0	0	0	0	0	0	0	0	0	0	0	0	0	0
ENSG00000196182	9390	5452	5253	756	3613	46693	7344	1484	1997	7203	6748	8358	10207	6385	6849	1305	1441	18221	5536	8470	4680	11251	18642	12154	2930	3585	9391	4571	7369	6156	19760	5821	8095	9464	5684	6466	7919	13400	12622	9712	10628	7490	7267	9420	9386	8983	6209	12191	10914
ENSG00000196184	0	0	0	0	0	0	0	0	0	0	0	0	0	0	0	0	0	0	0	0	0	0	0	0	0	0	0	0	0	0	0	0	0	0	0	0	0	0	0	0	0	0	0	0	0	0	0	0	0
ENSG00000196187	1577	958	955	889	901	3321	1326	795	1287	1529	1114	1693	893	706	374	1917	754	1625	1418	976	2740	6859	1205	7922	1047	5441	2321	1855	4858	5368	4810	1357	1135	2767	1514	1411	6814	2165	2329	926	1909	1416	1464	1490	2250	1866	4550	1591	1591
ENSG00000196188	40	0	1	0	2	4	0	10	2	32	6	0	0	0	2	0	1	6	0	0	24	77	0	9	0	21	6	0	4	0	5	0	0	0	0	0	2	0	1	0	0	8	0	26	29	4	1	0	0
ENSG00000196189	4094	172	602	213	1047	936	787	1407	1983	614	439	3002	297	218	1159	1038	448	1207	416	339	797	6249	797	5459	4421	19190	8013	2990	1963	6209	1620	6674	373	836	1023	595	16728	580	2086	777	286	1926	4104	527	750	322	4312	659	2798
[truncated: 56,669 more rows]
[truncated: 22 more columns]
