# Supplementary material for: Down-Regulated miR-130a/b Attenuates Rhabdomyosarcoma Proliferation via PPARG
Source: Front Mol Biosci. 2022 Feb 4;8:766887. doi: 10.3389/fmolb.2021.766887 (PMC8854650; doi:10.3389/fmolb.2021.766887)
Supplement: Supplementary file 2 [file DataSheet3.CSV]

	TARGET-52-PABKLN-01A	TARGET-52-PADWRZ-01A	TARGET-52-PADYCE-01A	TARGET-52-PADYZI-01A	TARGET-52-PAEHIP-01A	TARGET-52-PAJLRA-01A	TARGET-52-PAJLWM-01A	TARGET-52-PAJMBW-01A	TARGET-52-PAJMRB-01A	TARGET-52-PAJNER-01A	TARGET-52-PAJNFP-01A	TARGET-52-PAJNFZ-01A	TARGET-52-PAJPHJ-01A	TARGET-52-PAKHTL-01A	TARGET-52-PAKLYZ-01A	TARGET-52-PAKPEW-01A	TARGET-52-PAKTCT-01A	TARGET-52-PARECB-01A	TARGET-52-PAREWI-01A	TARGET-52-PARGRN-01A	TARGET-52-PARIRN-01A	TARGET-52-PARKKN-01A	TARGET-52-PARPFY-01A	TARGET-52-PARPFY-11A	TARGET-52-PARRCL-01A	TARGET-52-PARRCL-11A	TARGET-52-PARTKH-01A	TARGET-52-PARUGK-01A	TARGET-52-PARZBI-01A	TARGET-52-PARZBI-11A	TARGET-52-PARZRH-01A	TARGET-52-PASABD-01A	TARGET-52-PASADZ-01A	TARGET-52-PASAMZ-01A	TARGET-52-PASCDH-01A	TARGET-52-PASDLA-01A	TARGET-52-PASDLA-11A	TARGET-52-PASGCL-01A	TARGET-52-PASGGN-01A	TARGET-52-PASILR-01A	TARGET-52-PASNED-01A	TARGET-52-PASRHU-01A	TARGET-52-PASVDP-01A	TARGET-52-PASWZZ-01A	TARGET-52-PASXGF-01A	TARGET-52-PASXNA-01A	TARGET-52-PASXNA-11A	TARGET-52-PASYNF-01A	TARGET-52-PASZYE-01A
hsa-let-7a-1	7489.343081	10087.822822	7050.867626	6062.390501	12617.926498	11983.469991	12346.248317	8184.809359	6091.569321	8564.438863	7183.471386	5229.44251	13778.38725	10781.23629	6788.942583	13126.288107	21107.317992	7488.302252	13244.434265	8176.741186	14123.08455	17384.083993	4066.42525	3203.823183	5750.354392	2854.081891	8344.015511	6716.608491	6962.280619	3135.013691	18411.867365	6484.728726	10518.866848	12736.270724	9420.307826	8907.407565	3535.434193	11407.265321	10702.365557	8426.724533	15972.042027	9755.960382	7372.594151	11074.755816	7812.318735	10429.434486	3117.04488	5858.26464	5865.87848
hsa-let-7a-2	15123.968075	20074.393684	14056.924848	12111.834316	25173.723149	23897.548363	24883.059089	16344.286221	12075.804659	16966.532457	14426.66005	10517.850222	27619.797682	21601.846977	13520.975098	26031.572263	42185.730267	15117.708482	26460.367487	16218.320857	28243.239982	34398.132198	8126.3862	6424.835863	11459.077897	5616.930835	16720.603885	13370.416103	13879.576059	6231.822913	36726.106012	12846.097316	21162.443397	25585.565722	18892.226064	17852.878728	7013.20356	22534.780219	21276.801172	16817.117856	31722.550775	19537.106034	14815.999397	22255.301936	15716.772594	21008.298854	6169.999217	11724.513889	11630.366297
hsa-let-7a-3	7618.094304	10204.845701	7127.827019	6117.518329	12597.300907	12009.684603	12400.912867	8391.088269	6091.17031	8596.775929	7264.661807	5297.637993	13911.138208	10862.836711	6899.274362	13078.567318	21255.896173	7615.859175	13308.69116	8325.482508	14301.342219	17327.15541	4131.543571	3268.993796	5791.456072	2844.756711	8502.31168	6701.362035	6948.668082	3131.268155	18660.482738	6529.807447	10529.920116	12976.056068	9585.863305	9069.020133	3555.560715	11302.73608	10741.891082	8411.557135	15887.081478	9857.830846	7508.420165	11151.55174	7832.830569	10416.708844	3185.597422	5893.64906	5893.221443
hsa-let-7b	5527.298082	7948.941447	6253.088285	2607.191258	12911.999336	6162.900989	4105.338283	3868.117294	7523.221115	7707.836591	6358.871378	5840.921438	10471.681584	4788.21181	4698.120493	13513.487974	27863.854908	4538.263388	3554.598151	7150.829217	14867.917065	16042.519981	2571.745893	5481.057773	1855.044076	3775.6404	2645.949267	5911.631903	10494.20207	4766.719024	6712.498573	3051.720682	3643.253361	2974.451124	4521.474288	10240.264367	4660.647183	15778.096275	9194.059464	4561.859707	13525.773486	8215.819015	3024.555528	9123.98263	7170.903593	4813.570316	3972.667141	3767.978395	4596.425994
hsa-let-7c	14873.723004	19313.94376	14286.812133	36136.499842	47756.720273	234.389469	19304.22105	2419.68435	15484.822416	31157.752746	12703.322836	7088.312391	24254.762049	17353.470211	3973.738047	30273.052685	42571.558757	14656.572099	42611.648946	23996.155217	22035.88391	53690.79796	4440.784298	658.731397	9454.444873	1060.763257	13411.876304	19887.36862	6827.856822	1209.508508	11304.310343	6455.373195	23067.930744	3866.473471	2567.651532	12631.646685	1164.061858	51706.197399	11501.625978	16557.332062	62236.03718	14589.838116	11308.964726	40981.282639	28604.088984	44821.637601	980.152619	20421.516685	9911.159018
hsa-let-7d	669.828911	814.256594	353.859068	685.33913	621.678078	486.512351	1905.319166	464.773783	1063.364557	776.61753	998.266005	415.362618	882.324545	1239.361235	142.624007	576.665574	816.202506	553.149053	380.877563	1714.874981	763.662551	1130.520003	318.556925	471.739571	331.812277	354.452975	250.056307	828.390789	772.405092	430.137362	250.828912	266.290626	457.989771	132.846993	295.855014	1180.18182	319.590445	525.879069	475.814905	425.039894	920.699068	949.134564	238.690651	761.846907	425.200234	1555.998896	474.864947	472.688775	962.324501
hsa-let-7e	1675.647445	5832.987544	1939.949213	2358.907216	6187.803721	3593.252236	3911.111165	4091.973855	2007.823809	2497.477379	2676.932814	1564.912598	7826.942812	1569.930684	4293.171968	3773.131589	3861.217366	2264.906623	5754.878601	5454.202101	1832.790122	7451.520549	1557.040845	1267.538518	2971.139917	1455.689437	2474.147276	1403.399996	1094.745699	958.857234	4080.600778	1699.69359	3980.378046	2888.378792	2853.452569	4000.673368	1241.478758	2111.059625	7084.724018	4477.733553	3151.251693	3435.812912	2298.776728	3188.598094	2834.163838	2749.317009	1231.106304	1624.153253	2032.099456
hsa-let-7f-1	19.890586	45.722416	36.44286	23.178746	35.683537	56.13011	46.724448	33.259674	26.467736	20.194168	14.263182	15.745772	85.595314	43.432482	17.04312	67.446957	76.802631	16.22964	33.94215	37.344469	28.035831	59.423461	12.358221	15.096862	7.761691	13.939702	39.127158	34.304527	15.845843	19.626609	35.183619	13.130537	11.053268	10.780777	12.86909	21.239908	15.071488	62.502021	30.775599	43.033085	47.147693	21.458302	14.315852	17.71008	53.297143	39.526614	18.659272	17.229943	28.377562
hsa-let-7f-2	10479.516325	20551.629686	8629.801319	13537.95363	17999.307588	24061.466788	44379.980315	13500.325617	8444.803732	13233.911155	11272.61596	4939.828888	31877.661724	21918.048609	7071.300243	20865.560615	23089.66372	13313.669984	13003.470909	14483.712719	16712.144689	26485.399406	4268.71983	3913.076752	3428.37406	4459.647158	10050.317129	13566.441969	7747.766507	4189.756648	8599.132759	5164.900721	10169.96803	5289.014371	5655.160673	12121.152856	4605.977933	22165.156201	15924.260646	18449.905962	23948.728203	13616.308851	6384.660669	14466.471292	16512.194622	27544.072656	4616.276807	11626.093093	11311.118728
hsa-let-7g	671.979245	1003.640167	605.766207	972.880868	913.599781	1590.918518	1184.602187	958.671323	739.766563	771.601985	760.180581	472.590357	1878.403699	812.384838	622.622061	1496.117607	715.241957	755.013584	923.692864	1038.218669	919.882104	2036.614378	441.85395	402.38369	366.739885	313.30682	982.349878	1110.087219	620.752929	407.664146	646.120365	454.968909	514.697843	426.014571	409.666027	752.965254	272.129298	1752.85839	1156.498751	1108.631026	1202.299996	1144.405109	435.55108	744.136827	1136.893627	1295.316058	410.50398	580.18681	811.420904
hsa-let-7i	662.43714	524.548763	584.406948	441.335847	614.84506	504.399968	579.627469	644.858546	613.812062	593.154177	423.350052	548.821614	3268.712968	609.480565	239.799693	771.801077	786.458942	410.837912	527.78748	908.786135	596.144976	538.099851	468.376595	281.160372	314.877679	268.219094	534.473013	1397.228811	417.096623	238.665558	364.301908	340.055806	400.801122	140.67175	614.633094	726.888535	217.366436	515.102859	398.875906	822.919562	309.131933	941.002997	334.222778	432.094615	582.401586	878.647704	259.742472	357.206134	675.592888
hsa-mir-1-1	0	0	0.110099	0	0	0	0	0	0	0	0	0	0	0	0	0	0	0	0	0	0.557927	0	0	0	0	0	0	0	0	0.149821	0	0	0	0	0	0	0	0	0	0	0	0.112938	0.069833	0	0	0	0.135212	0	0
hsa-mir-1-2	1.478354	2.12046	27.194521	3.027854	3.543046	1.233629	1.526943	4.997568	0.665018	11.35097	1.253906	9.773238	0.670459	1.64517	20.431811	18.308719	2.792823	0.402388	3.368305	1.060922	250.648695	2.154667	8.270502	12.406332	57.33067	3.460892	2.979225	1.815054	0.425392	13.334108	12.931727	1.923582	2.643173	7.998641	9.919923	0.841184	3.744469	1.293145	2.112051	5.820048	5.614431	4.969291	159.080545	4.701791	28.918324	2.892191	11.087393	4.286474	0.443399
hsa-mir-100	20902.989582	10551.408363	9082.309337	40312.119561	14773.490523	33408.20946	4592.433021	13968.890659	5938.748073	14013.036457	11952.54655	14026.877056	14361.239939	21221.70308	2850.287451	14270.051472	68955.357144	10501.381867	13422.177127	10804.009438	25711.506839	18100.681034	14130.86577	2371.253661	17748.340586	4901.391509	11059.678649	6690.471709	43601.166722	2797.166337	14588.736116	8477.977623	27261.684927	9102.453374	21537.628347	17313.469183	3408.309464	40417.254868	17783.770639	13288.404912	28382.031872	31524.955666	22884.832808	21076.562871	17304.758443	22519.758005	3205.338391	8669.182743	7981.484823
hsa-mir-101-1	11496.355319	4870.033701	4968.339853	9181.393523	6964.869684	7239.550509	4717.336939	9293.924698	9770.052568	10767.714938	14954.084309	8837.722006	5278.303219	8976.375362	21905.891278	5251.29484	6877.326509	6179.468969	6362.728099	9582.675561	14563.986344	8837.652156	9639.507827	9266.782778	10889.475641	10595.903996	3524.622105	11480.581551	18017.999814	11480.217876	7862.723305	12676.654851	6718.464845	5226.416312	14395.283479	20130.175401	8729.481011	10560.686229	4959.095608	5190.954022	5539.820116	27652.974538	20881.17214	7457.981267	5170.159115	9549.629906	10607.390397	7098.904579	11032.516104
hsa-mir-101-2	38.437213	69.57759	72.77562	73.399361	71.999761	102.699596	42.754397	100.640671	26.467736	41.708215	31.817868	27.365067	99.004502	42.884092	93.886663	74.652323	87.834282	51.773893	88.09413	31.403303	75.18066	107.393163	45.250103	32.884254	25.578299	48.164074	59.38589	65.341955	47.431181	47.193754	107.531391	47.755009	38.446151	64.163011	45.443974	44.372481	39.50415	149.789325	74.223504	70.54604	49.312293	75.894625	70.392094	29.621285	86.250581	50.709753	40.428422	52.026023	45.374539
hsa-mir-103a-1	40938.050771	46487.637123	47363.276519	30054.376085	40621.404757	46969.028053	68455.897465	82258.928111	33162.609788	32654.628919	28497.524241	35830.862604	51042.743126	42688.865491	80185.09028	51941.952621	51129.047551	36945.501271	77498.997282	43098.487549	35843.181791	45382.513581	42278.521421	9716.101267	45086.602828	11296.542262	76782.976945	55400.358328	28717.347061	8730.994401	78508.983473	42922.887537	81368.875198	48200.679641	54067.470225	28243.925413	9286.470802	48746.40344	41395.896707	35851.145033	52168.347433	29443.726282	43577.664198	73853.385924	35082.29785	47264.189524	9356.137487	40185.690037	46106.591147
hsa-mir-103a-2	19.890586	15.903449	31.158095	16.07895	16.449858	16.962396	26.263415	37.223262	20.748577	25.077724	23.824216	28.668165	26.818375	12.50329	19.634472	23.860394	15.639809	19.046354	45.083467	40.315052	18.969517	16.783726	26.712771	4.932638	31.752371	2.691805	50.050984	51.729048	14.250624	4.644465	43.22226	27.766485	61.994418	21.213787	26.676551	24.078906	3.276411	18.319558	21.422231	14.285573	16.099212	34.55916	28.561871	42.472848	14.122902	34.706295	3.515515	25.298599	27.638563
hsa-mir-103b-1	0	0	0	0	0	0	0	0	0	0	0	0	0	0	0	0	0	0	0	0	0	0	0	0	0	0	0	0	0	0	0	0	0	0	0	0	0	0	0	0	0	0	0	0	0	0	0	0	0
hsa-mir-103b-2	0	0	0	0	0	0	0	0	0	0	0	0	0	0	0	0	0	0	0	0	0	0	0	0	0	0	0	0	0	0	0	0	0	0	0	0	0	0	0	0	0	0	0	0	0	0	0	0	0
hsa-mir-105-1	0	0.132529	0	0.104409	0.632687	0.154204	0	0	0	0.527952	0.156738	0.108592	0.446973	0	519.865003	2.126174	0.558565	0.402388	0.2591	0	0.278963	0.113404	0	0	0.352804	0	0.595845	0	0	0	0.349506	0	0.240288	0.52165	0.536212	0.105148	0	0	0	0	0.202931	0.112938	0	0.626905	0.16813	0	0	0	0.2956
hsa-mir-105-2	0	0	0.110099	0.313226	0.885762	0	0	0.17233	0.133004	0.263976	0	0	0	0	501.625874	2.953019	0.698206	0.134129	0	0	0.418445	0.453614	0	0	0.88201	0	0	0.181505	0.212696	0	0.116502	0	0.961154	0.173883	0.536212	0	0	0	0	0	0.608794	0.338815	0	0.313453	0	0	0	0	0.2956
hsa-mir-106a	22.444107	15.77092	13.432111	400.825247	12.02105	26.98563	11.604765	38.257241	29.12781	28.773389	22.57031	124.445898	18.32589	15.79363	28.704203	24.68724	7.819904	42.921362	13.73232	34.798255	31.941319	18.938393	32.891882	12.70528	76.734897	18.169681	17.875352	34.486032	9.358619	27.567145	14.21325	48.507715	27.152594	18.953301	288.884257	20.60902	18.347899	29.095768	2488.901172	10.581906	13.258175	31.171007	371.234494	62.220371	18.998666	25.065658	22.309999	8.236753	41.236144
hsa-mir-106b	1102.583545	1013.84488	1212.413209	1907.234901	614.338911	979.963864	1824.3912	2291.298563	1409.57318	1015.383864	1049.832893	720.070463	1313.653414	2163.178907	2208.628922	1574.549795	991.591788	794.447585	1628.964106	1586.715554	1044.857747	465.861789	1412.92497	221.968715	1361.118304	152.4715	1003.204455	1234.418439	1267.773798	231.773772	1511.730591	1235.943112	1980.217053	760.740306	1252.859518	951.589939	161.667457	787.09441	667.408097	645.319905	683.810659	2107.205223	1471.809293	1195.038607	740.443587	2607.599637	205.25199	844.351251	818.515295
hsa-mir-107	151.867309	128.155294	116.485032	116.520181	128.435426	168.544532	187.203181	241.434212	142.579963	117.205365	123.979967	134.436319	180.353573	214.639817	348.437126	181.315374	175.808205	118.704392	208.834908	137.919913	127.486314	141.300825	209.139133	41.852687	133.712762	39.031166	276.67072	184.409518	137.507887	53.785898	274.59533	148.617601	328.234012	214.572237	196.25362	130.06815	32.202435	225.007274	188.274255	153.614003	109.51523	168.730014	152.586037	234.462657	137.193907	257.597835	46.918604	121.786279	169.526371
hsa-mir-10a	17156.705291	36564.680056	25495.799052	12658.623015	84282.869726	18890.094932	7826.497771	8987.005118	17247.387408	69798.43449	207307.670786	13129.368027	5963.065734	12063.042906	3427.560858	24923.71761	9366.29032	46556.399005	50770.979099	23804.764815	91860.863612	2886.573995	43837.17834	61468.443373	23134.953927	143720.539161	4783.841318	23461.39207	60408.714278	72988.961755	38732.387803	103694.105	2915.41967	21061.638744	14882.029992	230261.317112	120841.883985	38621.722685	44235.096614	15407.431602	32814.253241	74970.675537	25349.533757	7463.780143	34263.169522	49061.011546	74654.664879	14849.605291	16857.601839
hsa-mir-10b	34293.788788	346091.389435	54878.102487	168866.037291	68478.352747	55689.858322	38355.58038	58933.901654	61070.376512	72428.823809	62978.845193	39665.229675	48820.617252	65091.910152	315369.186876	42639.942395	18004.072774	383321.161103	53766.179523	51331.457623	18379.788426	73078.495897	29076.423527	216706.785457	165869.976157	305066.053038	62022.306055	68130.060258	131888.993594	270318.634252	23498.463338	33146.492211	10934.325564	475314.368324	116196.084713	52539.751487	311695.418885	12667.650894	13638.418086	197010.223532	200092.915454	80166.520938	59118.185392	87912.211915	177681.409519	101057.982843	252980.920083	303691.864071	110716.091511
hsa-mir-1178	0	0	0	0	0	0	0	0	0	0	0	0	0	0	0	0	0	0	0	0	0	0	0	0	0	0	0	0	0	0	0	0	0	0	0	0	0	0	0	0	0	0	0	0	0	0	0	0	0
hsa-mir-1179	0.268792	0.132529	3.302978	1.044088	0.126537	0.308407	0.916166	1.033979	1.330037	1.31988	0.470215	0.542958	3.575783	32.464684	39.567946	0.354362	0.698206	0.804776	0.2591	0.848738	6.834605	0	4.277846	0.149474	1.058412	0.096136	0.993075	0.726022	0	0	0.116502	0.83634	0.961154	0.869417	0	1.366925	0	1.077621	0.905165	0.35273	0.54115	0.564692	0.698334	1.097085	0.16813	0.578438	0	0.420243	1.182398
hsa-mir-1180	54.833506	87.734028	57.58192	33.619622	58.460263	80.340074	68.407035	89.266896	54.265508	66.521964	65.203118	67.543934	181.917979	60.103536	324.01862	64.612058	25.973253	44.665042	168.156148	220.035307	90.523652	18.598182	82.705021	20.477922	145.884505	13.266751	120.559316	48.46195	63.915112	12.43518	121.278633	53.776656	366.920451	69.901166	99.601393	71.921273	16.850111	82.114724	90.81819	41.093069	124.870361	45.175372	36.383215	120.522582	31.77653	85.223236	17.577575	37.905874	200.564329
hsa-mir-1181	0.403188	0.265057	0.220199	0.522044	0.126537	0	0.305389	0.86165	0.798022	0.395964	0.626953	0.108592	0.446973	0.438712	0	0.236242	0.279282	0.402388	1.554602	1.060922	0.139482	0.113404	0.475316	0	0.176402	0.096136	0.79446	0.726022	0.850784	0	0.58251	0.501804	2.162596	0.347767	0.536212	0.52574	0.187223	0.431048	0	0	0.405862	1.355261	0.698334	0.626905	0.504389	0.385626	0.135212	0.504291	0.591199
hsa-mir-1182	0	0	0	0	0	0	0	0	0	0	0	0.108592	0	0	0	0.118121	0	0	0	0	0	0	0	0	0	0	0	0	0	0	0	0	0	0	0	0	0	0	0	0	0	0	0	0	0	0	0	0	0
hsa-mir-1183	0	0	0	0	0	0	0	0	0	0	0	0	0	0	0	0	0	0	0	0	0	0	0	0	0	0	0	0	0	0	0	0	0	0	0	0	0	0	0	0	0	0	0	0	0	0	0	0	0
hsa-mir-1184-1	0	0	0	0	0	0	0	0	0	0	0	0	0	0	0	0	0	0	0	0	0	0	0	0	0	0	0	0	0	0	0	0	0	0	0	0	0	0	0	0	0	0	0	0	0	0	0	0	0
hsa-mir-1184-2	0	0	0	0	0	0	0	0	0	0	0	0	0	0	0.099667	0	0	0	0	0	0	0	0	0	0	0	0	0	0	0	0	0	0	0	0	0	0	0	0	0	0	0	0	0	0	0	0	0	0
hsa-mir-1184-3	0	0	0	0	0	0	0	0	0	0	0	0	0	0	0	0	0	0	0	0	0	0	0	0	0	0	0	0	0	0	0	0	0	0	0	0	0	0	0	0	0	0	0	0	0	0	0	0	0
hsa-mir-1185-1	0.268792	1.06023	1.211092	2.296993	2.657285	2.004647	0.916166	11.201445	3.325092	3.959641	3.291504	4.343661	1.787892	4.716153	2.990021	0.826845	1.815335	2.280197	11.141316	30.76675	0.278963	1.020632	2.186455	0.597896	8.114495	0	8.143216	10.527315	2.126959	0.898929	0.233004	1.421778	4.56548	3.47767	2.949166	19.557539	0.093612	1.508669	0.905165	1.587286	2.908681	7.566875	5.935841	1.880716	1.345038	1.349689	0.811273	5.715298	7.38999
hsa-mir-1185-2	0	0.265057	0.220199	1.148496	0.506149	0.925222	0.610777	1.723299	2.394067	2.507772	0.94043	2.714788	2.011378	1.425814	0.996674	0.118121	0.977488	0.670646	3.886506	10.609224	0	0.793825	1.045696	0	3.175237	0.192272	1.19169	3.811614	1.595219	0.599286	0.116502	0.501804	2.162596	0.869417	0.804318	8.516993	0	1.293145	0.603443	0.176365	0.947012	4.29166	2.44417	1.72399	0.504389	0.964064	0.270424	1.260728	3.694995
hsa-mir-1193	0	0	0	0.104409	0.379612	0.462611	0	0.34466	0	0.131988	0	0.325775	0.446973	0.219356	0.199335	0	0.139641	0.134129	0.2591	1.697476	0	0.113404	0.190126	0	0.529206	0	0.595845	0.363011	0.106348	0	0	0	0.240288	0.347767	0.402159	0.736036	0	0.215524	0	0	0.067644	0.677631	0.069833	0.626905	0	0	0	0.168097	0.443399
hsa-mir-1197	0	0.265057	0.550496	2.610219	3.163434	1.850443	1.221554	6.031547	6.384177	3.299701	1.410644	3.909295	0.446973	2.19356	3.986695	0.236242	0.418923	1.207163	10.104915	80.630103	0.139482	1.58765	3.042024	0	8.820103	0	4.568145	4.900647	1.807915	0.149821	0	0.752706	6.487788	1.738835	6.166439	13.248655	0	1.077621	0.301722	0.176365	1.488162	8.583321	3.631338	4.388338	1.681298	1.542502	0.135212	3.782183	9.015788
hsa-mir-1200	0	0	0	0	0	0	0	0	0	0	0	0	0	0	0	0	0	0	0	0	0	0	0	0	0	0	0	0	0	0	0	0	0	0	0	0	0	0	0	0	0	0	0	0	0	0	0	0	0
hsa-mir-1202	0	0	0	0	0	0	0	0	0	0	0	0	0	0	0	0	0	0	0	0	0	0	0	0	0	0	0	0	0	0	0	0	0	0	0	0	0	0	0	0	0	0	0	0	0	0	0	0	0
hsa-mir-1203	0	0	0	0	0	0	0	0	0	0	0	0	0	0	0	0	0	0	0	0	0	0	0.095063	0	0	0	0	0	0	0	0	0	0	0	0	0	0	0	0	0	0	0	0	0	0	0	0	0	0
hsa-mir-1204	0	0	0	0	0	0	0	0	0	0	0	0	0	0	0	0	0.139641	0	0	0	0	0	0.095063	0	0	0	0	0	0	0	0	0	0	0	0	0	0	0	0	0	0	0	0	0	0	0	0	0	0
hsa-mir-1205	0	0	0	0	0	0	0	0	0	0	0	0	0	0	0	0	0	0	0	0	0	0	0	0	0	0	0	0	0	0	0	0	0	0	0	0	0	0	0	0	0	0	0	0	0.16813	0	0	0	0
hsa-mir-1206	0	0	0	0	0	0	0	0	0	0	0	0	0	0	0	0	0	0	0	0	0	0	0	0	0	0	0	0	0	0	0	0	0	0	0	0	0	0	0	0	0	0	0	0	0	0	0	0	0
hsa-mir-1207	0	0	0	0	0	0	0	0	0	0	0	0	0	0	0	0	0	0	0	0	0	0	0	0	0	0	0	0	0	0	0	0	0	0	0	0	0	0	0	0	0	0	0	0	0	0	0	0	0
hsa-mir-1208	0	0	0	0	0	0	0	0	0	0	0	0	0	0	0	0	0	0	0	0	0	0	0	0	0	0	0	0	0	0	0	0	0	0	0	0	0	0	0	0	0	0	0	0	0	0	0	0	0
hsa-mir-122	0.806375	0	0	0	0	0.462611	0.610777	0	0.665018	0	0	0.108592	0	0.987102	0.199335	0	0	0	0	0	0	0	0	0	0.176402	0.096136	0	0	0	5.093929	0	0	0	0.173883	0	0.105148	0.280835	0	2.413773	0	0	0.225877	0	0	0	0.192813	0	0.084049	0
hsa-mir-1224	0	0.132529	0	0.522044	0.379612	0.308407	0	0.34466	0.532015	0.395964	0.313477	0.217183	0	0.109678	11.063078	0	0.698206	0	0.2591	0.636553	0.697409	0.226807	0.760506	0.149474	0.705608	0	0.595845	0.181505	0.53174	0	0.116502	0.334536	0.480577	0.173883	0.134053	1.261777	0	0	0.301722	0.176365	0.405862	0.225877	0.2095	0.313453	0.16813	0.578438	0	0.420243	0.1478
hsa-mir-1225	0	0	0.110099	0	0	0	0.305389	0.17233	0.133004	0	0.156738	0.217183	0	0	0	0.118121	1.954976	0	0.2591	0	0.278963	0.113404	0.475316	0	0	0	0.198615	0	0.212696	0	0.233004	0.083634	0	0	0.268106	0.315444	0.093612	0.215524	0	0	0.067644	0	0	0	0.16813	0	0	0	0
hsa-mir-1226	4.838251	1.722874	0.880794	0.939679	2.910359	2.15885	3.053886	4.480578	5.320148	1.451868	2.037597	6.298309	3.12881	0.987102	7.375385	2.244295	1.536053	1.609551	3.627405	12.518884	2.37119	2.381475	8.555692	1.494739	5.11566	0.096136	2.78061	2.904087	1.701567	1.348393	3.96107	3.596262	7.208653	2.260485	8.043181	6.203736	0.374447	0.862097	1.508608	1.410921	2.638106	4.743414	2.095003	5.17197	1.008779	4.241881	0.946485	1.176679	8.424589
hsa-mir-1227	0.403188	0.132529	0	0	0	0	0	0.17233	0.133004	0.395964	0	0.217183	0	0	0.398669	0.118121	0.139641	0	0	1.060922	0	0	1.330885	0	0.176402	0	0	0.363011	0.106348	0	0	0.250902	0.480577	0	0.268106	0	0	0	0	0	0	0	0.2095	0	0	0	0	0	0.2956
hsa-mir-1228	2.687917	0.927701	0.660596	0.417635	0	0.925222	0	1.895629	2.926081	1.187892	0.470215	3.366338	0.670459	0.219356	0.996674	0.354362	0.418923	0.536517	1.036402	2.970583	0.83689	0.567018	1.996328	0.448422	5.821268	0.096136	2.184765	4.900647	0.638088	0.599286	2.446543	2.759922	2.643173	0.173883	1.474583	0.52574	0.468059	0	0	1.058191	0.135287	1.4682	2.304503	1.097085	0.672519	0.578438	0.135212	0.252146	3.251596
hsa-mir-1229	0.537583	0.530115	0.220199	0.104409	0.253075	0	0.305389	0.34466	0.532015	0.263976	0.156738	2.063239	0.893946	0.658068	2.192682	0.590604	0.418923	0.268259	0.518201	2.546214	0.557927	0.453614	0.950632	0.448422	0.176402	0	0.595845	0	0.319044	0.149821	0.116502	0.250902	0.720865	0.173883	1.206477	0.210296	0.093612	0	0	0.176365	0.270575	0	0.349167	0.783632	0.16813	0	0.270424	0	0
hsa-mir-1231	0	0.132529	0	0	0.126537	0	0	0	0	0	0	0	0	0.109678	0	0	0	0	0	0	0	0	0.095063	0	0	0	0	0	0	0	0	0.083634	0.240288	0	0.134053	0	0	0	0	0	0	0	0	0	0	0	0	0.084049	0
hsa-mir-1233-1	0	0	0	0	0	0	0	0	0	0	0	0	0	0	0	0	0	0	0	0	0	0	0	0	0	0	0	0	0	0	0	0	0	0	0	0	0	0	0	0	0	0	0	0	0	0	0	0	0
hsa-mir-1233-2	0	0	0	0	0	0	0	0	0	0	0	0	0	0	0	0	0	0	0	0	0	0	0	0	0	0	0	0	0	0	0	0	0	0	0	0	0	0	0	0	0	0	0	0	0	0	0	0	0
hsa-mir-1234	0.268792	0	0	0	0	0.308407	0	0	0	0.131988	0	0	0	0	0.099667	0.236242	0	0	0	0	0	0	0.095063	0	0.176402	0.096136	0	0.181505	0	0	0	0	0	0	0.134053	0.210296	0	0	0	0	0.067644	0	0	0.156726	0	0	0	0	0.1478
hsa-mir-1236	0	0.397586	0.220199	0.208818	0	0	0.305389	0	0	0	0.156738	0.108592	0	0.109678	0.498337	0	0.139641	0	0	0.636553	0	0	0.095063	0	0	0	0	0	0	0	0.233004	0.083634	0.240288	0	0.268106	0	0	0	0	0	0	0	0.069833	0.156726	0	0	0	0.168097	0.1478
hsa-mir-1237	0.268792	0	0	0	0	0	0	0	0.133004	0	0	0.108592	0	0	0.099667	0	0	0	0	0	0.139482	0	0	0.149474	0	0	0	0	0	0	0	0	0.240288	0	0.268106	0.105148	0	0	0	0	0	0	0.069833	0	0	0	0	0	0.2956
hsa-mir-1238	0	0	0	0	0.126537	0.154204	0	0.17233	0	0	0	0	0	0	0.099667	0.118121	0.139641	0	0	0	0	0	0.190126	0	0	0	0.198615	0	0	0	0.233004	0	0	0	0	0	0.093612	0	0	0	0	0	0	0	0	0	0	0	0.1478
hsa-mir-124-1	10.482876	0.265057	1.651489	3.34108	7.845317	2.621461	0	1.723299	26.866747	4.487593	0.470215	1.194507	3.575783	3.070984	114.81681	6.260401	386.526696	0.134129	3.627405	17.611312	18.969517	161.146446	41.732763	0.298948	26.460309	0	0.595845	35.575065	52.323187	0.299643	231.140066	79.368657	77.13259	11.128544	13.941514	10.619954	0	0.431048	30.172156	0.35273	249.876009	339.605858	2.23467	3.761433	3.530726	6.748446	0.405636	7.564365	2.808196
hsa-mir-124-2	4.703855	0.132529	0.770695	1.252905	4.175733	1.233629	0	0.17233	12.502348	1.715844	0.470215	0.760141	3.352297	1.316136	63.28878	3.189261	190.889448	0	1.295502	8.06301	7.532014	83.691821	20.248471	0.149474	11.11333	0	0.198615	18.695059	24.77907	0.149821	115.803037	39.893413	43.732496	6.085922	5.496174	6.939772	0.093612	0.215524	12.974027	0.176365	121.217598	167.939445	1.326835	2.194169	1.681298	4.434693	0	3.698134	0.2956
hsa-mir-124-3	5.375834	0	1.54139	1.566131	3.543046	0.771018	0	0	14.896414	3.299701	0	0.868732	2.905324	1.535492	61.195765	4.016106	189.91196	0.402388	1.554602	9.760486	9.903204	82.444382	23.100368	0.149474	13.230155	0	0	13.794413	27.012377	0	117.317564	37.30076	36.764132	4.173204	6.434545	6.308884	0	0.215524	16.896408	0	125.546798	173.247551	0.698334	2.350896	1.008779	4.434693	0	3.109795	1.034599
hsa-mir-1243	1.343958	0	3.413078	0.104409	0.759224	11.873677	0	3.274268	0.399011	3.959641	2.037597	1.737465	6.257621	0	13.554762	0.118121	0.139641	3.889748	11.659517	5.516797	0	0	7.414933	0	0	0	0.39723	1.99656	0.106348	0	0.233004	5.436209	4.325192	0.347767	4.289697	1.787517	0	0	2.715494	0.529095	1.285231	0.903507	2.374336	13.008289	0.840649	0	0	0.168097	0.1478
hsa-mir-1244-1	0	0	0	0	0	0	0	0	0	0	0	0	0	0	0	0	0	0	0	0	0	0	0	0	0	0	0	0	0	0	0	0	0	0	0	0	0	0	0	0	0	0	0	0	0	0	0	0	0
hsa-mir-1244-2	0	0	0	0	0	0	0	0	0	0	0	0	0	0	0	0	0	0	0	0	0	0	0	0	0	0	0	0	0	0	0	0	0	0	0	0	0	0	0	0	0	0	0	0	0	0	0	0	0
hsa-mir-1244-3	0	0	0	0	0	0	0	0	0	0	0	0	0	0	0	0.118121	0	0	0	0	0	0	0	0	0	0	0	0	0	0	0	0	0	0.173883	0	0	0	0	0	0	0.067644	0	0	0	0	0	0	0	0
hsa-mir-1245a	18.14344	2.385517	11.340225	52.517609	10.882213	25.752001	34.814295	47.390727	5.453152	21.778024	10.501464	8.47014	13.856161	2.083882	0.199335	11.930197	51.806866	13.010538	28.760142	19.520972	0.697409	0.680421	8.555692	1.046317	2.998835	0.480679	48.859294	17.787532	0.425392	0.599286	25.630451	11.792393	33.400093	14.258447	3.351325	6.203736	0.748894	0	6.637874	2.821842	0.135287	8.696259	15.712521	25.546399	15.467941	50.516941	0.946485	34.20774	16.553578
hsa-mir-1245b	0.134396	0	0.220199	0.208818	0.126537	0.154204	0	0.17233	0	0.131988	0	0.108592	0.223486	0	0	0	0.279282	0.134129	0.2591	0	0	0	0	0	0	0.192272	0	0	0	0	0	0.083634	0.240288	0	0	0.105148	0.187223	0	0	0.176365	0.067644	0	0.349167	0.156726	0	0.192813	0	0.084049	0
hsa-mir-1246	0.134396	0.927701	0	0.208818	0	0.616814	0.305389	0.68932	0.133004	0	0	0.108592	0.223486	0.658068	0.199335	0	0.698206	2.548456	1.813703	0	0	0	0.095063	0	0	0	0	0	0.638088	0	0	0	0	1.217184	0.670265	0	0	18.319558	0.301722	0	0.405862	0	0.2095	0	0.504389	0.192813	0	1.008582	0
hsa-mir-1247	1.075167	1.192759	9.798835	1.67054	33.785477	0.616814	65.963927	496.999478	23.408651	3.299701	6.426269	14.551266	26.818375	500.570326	4.784034	2.126174	22.063301	5.231041	37.051355	21.855002	12.83232	0.567018	140.028156	3.587373	31.928773	4.42225	19.861502	33.033989	29.883771	5.24375	0.699012	41.231557	4.56548	34.950583	239.150586	1034.867202	2.995575	5.603629	2.112051	6.525509	3.382187	154.048018	15.782354	1.72399	2.353817	1.928128	1.89297	0.840485	219.039304
hsa-mir-1248	0.403188	4.108391	2.091886	10.545285	3.163434	1.542036	0.610777	9.133486	2.660074	0.65994	2.194336	1.954648	3.79927	5.922611	2.890354	4.961072	95.933468	0.268259	18.914328	1.697476	1.115854	0.907228	1.140759	0.298948	2.293227	0	1.787535	3.085592	1.595219	0.749107	2.330041	0.41817	1.922308	4.520971	5.630227	0.315444	0.280835	24.785284	3.318937	0.70546	2.570462	3.162276	1.396669	1.097085	10.760306	0.964064	0.135212	2.857649	1.773598
hsa-mir-1249	1.881542	0.927701	1.871688	2.192584	0.379612	2.929868	0.305389	3.101938	1.729048	1.31988	1.253906	0.868732	0.670459	1.64517	3.089688	1.653691	2.094617	1.609551	2.331903	1.273107	1.534299	3.288703	0.950632	1.046317	4.586454	0	2.38338	4.537636	2.126959	0.599286	0.699012	1.589046	4.805769	1.391068	1.474583	0.630888	0.374447	0.431048	1.810329	1.058191	0.608794	1.694076	1.257002	2.821075	1.008779	2.506566	0.676061	0.840485	1.477998
hsa-mir-1250	1.075167	0.397586	0.220199	0.208818	0.253075	0.154204	0.305389	0.34466	1.197033	0.395964	0.470215	0.434366	0.446973	0.109678	1.993347	0	0.139641	0.402388	0	1.90966	0.418445	0.113404	1.616075	0	1.940423	0	0.39723	0.363011	0.212696	0	0	0.250902	1.682019	0.173883	0.268106	0.736036	0	0.431048	0.603443	0	0	0.903507	1.187168	0.783632	0.33626	0.385626	0.135212	0.168097	0.738999
hsa-mir-1251	0	0.397586	0	0	0.126537	0	0	1.895629	1.596044	0.395964	0	0	20.784241	0	0	0	0	1.341293	0.2591	1.273107	26.780495	0.113404	0.380253	3.138952	3.351639	0.192272	0.595845	0.907527	6.487224	2.0975	0	0	0	0	9.517764	0.52574	0.748894	0	0	0	0.135287	0.790569	0.349167	0	0	0	3.380303	0	0.443399
hsa-mir-1252	0	0	0.110099	0.208818	0.126537	0	0	0	0.266007	0.263976	0.313477	0.325775	0.446973	0	2.093015	0.118121	0	0	0	0.212184	0	0	0.855569	0	0	0	0.39723	0	0	0.149821	0	0.083634	0	0	0	0	0.093612	0	0	0	0.202931	0	0.069833	0.470179	0.16813	0.192813	0	0	0
hsa-mir-1253	0	0	0	0	0	0	0	0	0	0	0	0	0	0	0.199335	0	0	0	0	0	0	0	0	0	0	0	0	0	0	0	0	0	0	0	0	0	0	0	0	0	0	0	0	0	0	0.192813	0	0	0
hsa-mir-1254-1	2.553521	1.06023	1.651489	0.522044	1.89806	2.004647	1.526943	3.101938	1.06403	1.97982	3.448242	2.063239	10.72735	1.425814	0.897006	0.708725	1.25677	0.938905	4.663807	3.394952	1.673781	1.134036	4.563036	0.298948	1.764021	0.480679	2.78061	1.99656	0.319044	0.149821	1.16502	1.25451	2.643173	1.043301	0.670265	3.78533	0.093612	2.801815	0.301722	0.35273	1.894025	0.677631	0.977668	1.72399	0.33626	2.506566	0.135212	0.084049	3.694995
hsa-mir-1254-2	2.015938	1.722874	0.660596	0.83527	1.265374	1.542036	0.916166	1.895629	1.197033	1.187892	2.194336	0.434366	8.268999	1.535492	0.598004	0.472483	1.396411	1.073034	2.331903	1.697476	1.255336	0.340211	5.418605	0.298948	1.587619	0.192272	1.19169	2.722581	1.063479	0	3.611564	1.338144	7.929519	0.695534	1.34053	3.364738	0.187223	1.939718	1.206886	0.70546	2.096956	1.129384	0.628501	1.567264	0.33626	3.085004	0.135212	0.504291	3.842795
hsa-mir-1255a	1.343958	0.265057	0.110099	0	0.126537	0.462611	0	0	0.266007	0.131988	0	0.325775	0.893946	0	1.395343	0	0.977488	0	0	0.212184	0.139482	0.226807	0	0	0.176402	0	0.39723	0.181505	0	0	0.466008	0	0	0	0.268106	0	0.093612	0.215524	0.603443	0	0	0.225877	0.419001	0	0	0.964064	0.270424	0.252146	0.1478
hsa-mir-1255b-1	0	0	0	0	0	0	0	0	0	0	0	0	0	0	0	0	0	0	0	0	0	0	0	0	0	0	0	0	0	0	0	0	0	0	0	0	0	0	0	0	0	0	0	0	0	0	0	0	0
hsa-mir-1255b-2	0	0	0	0	0	0	0	0	0	0	0	0	0	0	0	0	0	0	0	0	0	0	0	0	0	0	0	0	0	0	0	0	0	0	0	0	0	0	0	0	0	0	0	0	0	0	0	0	0
hsa-mir-1256	0.268792	0.530115	0.220199	0.522044	0.379612	0.308407	1.221554	0.17233	0.266007	0.395964	0.313477	0.108592	0.223486	0.329034	0.099667	0.590604	0	0	0.777301	0.848738	0.418445	0	0	0	0.176402	0.096136	0.79446	0.544516	0.212696	0	0.699012	0.167268	1.682019	0.347767	0.402159	0.210296	0	0.646573	0	0.176365	0.202931	0.225877	0.349167	0.313453	0.16813	0.385626	0	0.504291	0.886799
hsa-mir-1257	0	0	0	0.313226	0.126537	0	0	0	0	0.131988	0.156738	0	0	0	0	0	0	0	0	0	0	0	0	0	0	0	0	0	0	0	0	0	0	0	0	0	0	0.215524	0	0	0	0	0	0	0.16813	0	0	0	0
hsa-mir-1258	0.134396	0	0	0	0.126537	0	0	0	0	0	0	0.108592	0	0	0	0	0	0	0	0	0	0.113404	0	0	0	0	0	0	0	0	0	0	0	0	0.134053	0.105148	0	0	1.810329	0	0	0	0.2095	0	0.16813	0	0	0.084049	0
hsa-mir-125a	638.245887	2007.67792	972.286691	1441.258585	2476.336247	1553.138637	1596.87673	1714.682664	1037.295833	1248.870677	1482.900717	726.368772	2552.885836	656.203387	1132.420659	1493.637071	1006.673032	1067.132363	2417.406571	1938.941794	910.536828	3060.648446	836.081216	779.805242	1633.306685	1209.389322	1108.470414	695.710319	1226.936189	700.265424	2256.528192	1055.377327	1645.975829	1603.901389	1131.407483	1675.744624	1008.759998	978.264384	2223.98964	1394.69522	1580.496197	1804.64317	1184.933578	1164.947143	1254.248219	1264.851643	754.077964	773.16217	829.45248
hsa-mir-125b-1	4055.394743	5408.895568	3522.84648	14204.394774	8943.15486	7325.133506	1880.582694	3618.755906	3667.842951	9742.299984	3398.869259	2792.322709	7624.240593	5447.157147	2101.287164	7851.723476	9985.598808	3599.358594	8424.389845	5151.839215	4876.421267	12569.76303	3788.840583	478.316422	6793.596182	627.574999	4000.503688	4515.673629	7290.895755	483.473796	3329.395564	2301.523786	7879.058021	2273.005091	3711.794052	5470.012352	552.309205	7108.634977	4409.962363	5554.971591	15652.695888	8382.854952	3479.1013	8321.230139	6693.414995	9062.00646	603.58688	3839.923913	3096.849219
hsa-mir-125b-2	354.267458	175.733113	147.753226	670.09545	391.00046	8.172791	372.87942	23.953858	316.548799	522.012633	318.492153	207.084056	314.44545	295.801527	37.375264	239.903273	391.553777	379.451666	669.256289	681.536555	466.705917	333.860055	163.413713	8.221064	328.460638	15.189468	323.742479	516.564458	114.962124	13.633751	219.023853	192.358178	594.473606	51.121749	63.94329	336.999531	10.29729	517.473625	168.964075	133.861112	401.398007	280.764937	257.336176	649.944276	228.320252	698.753408	9.735272	371.158185	255.102456
hsa-mir-126	3790.769317	1298.781677	3002.957707	4554.623533	2228.069936	2098.710966	2186.276633	3707.161152	3265.772775	7326.127227	5342.893949	1675.024414	1854.490648	3453.979117	1422.153704	2092.509348	2248.781038	3018.847172	2181.625223	1915.601501	4719.783268	1941.241991	5667.29025	4911.711757	2373.489734	4641.920779	2491.824013	8149.775378	2423.456867	5697.859291	4116.716413	2218.3916	2329.115871	1467.402843	3279.204958	1790.566305	4790.95471	1998.771512	1739.726532	3281.272707	2454.521078	2385.033761	1911.969379	2334.125899	3317.705109	3426.089763	5053.011938	2440.18016	3710.957389
hsa-mir-1260a	0	0	0	0	0	0	0	0	0	0	0	0	0	0	0	0.118121	0	0	0	0	0	0	0	0	0	0	0	0	0	0	0	0	0	0	0	0	0	0	0	0	0	0	0	0	0	0	0	0	0
hsa-mir-1260b	0.268792	0	0.220199	0.313226	0	0.462611	0.610777	0.68932	0	0	0.313477	0.434366	0.670459	0.987102	0.099667	0.118121	0	0.536517	0.2591	0.424369	0.139482	0	0.095063	0.149474	0.352804	0	0.198615	0.544516	0.53174	0	0	0.250902	0	0.347767	0.670265	0	0	0.215524	0	0	0	0	0.069833	0.783632	0	0	0	0.420243	0.443399
hsa-mir-1261	0	0	0	0	0	0	0	0	0	0	0	0	0	0	0	0	0	0	0	0	0	0	0	0	0	0	0	0	0	0	0	0	0	0	0	0	0	0	0	0	0	0	0	0	0	0	0	0	0
hsa-mir-1262	0	0.265057	0.220199	0.104409	0.126537	0	3.359274	0	0.133004	0.395964	0	0.434366	0.446973	0.438712	0.199335	0.236242	0.279282	0.134129	0	0	0.139482	0	0.665443	0.597896	1.234814	0.096136	1.58892	0.726022	2.020611	1.198572	0.116502	0.167268	0	0.347767	2.949166	0	0.280835	0	3.318937	0.529095	0.270575	0.338815	0.419001	0.940358	0.504389	0.578438	0.540848	0.168097	0.591199
hsa-mir-1263	0	0	0	0	0	0	0	0	0	0	0	0	0	0	0	0	0	0	0	0	0	0	0	0	0	0	0	0	0	0	0	0	0	0	0	0	0	0	0	0	0	0	0	0	0	0	0	0	0
hsa-mir-1264	0	0	0	0	1.89806	0	0	0	0.266007	0	0	0.217183	0	0	4.485032	0	0	0	0	0	0.278963	0	0	0	0	0	0	0	1.488871	0	0	0.83634	0	0	0.134053	0.315444	0	0	0	0	0.947012	0.112938	0.069833	0.626905	0	0	0	0	0
hsa-mir-1265	0.268792	1.855402	0.110099	0	0.126537	0	9.467045	0	0.133004	0	0	0.217183	0	0.329034	0	0	0	0	0	0	0	0.113404	0	0	0	0	0	0	0	0	0	0	0.240288	0	0	0	0	0	0	0	0	0.225877	0	0	0.16813	0	0.135212	0	0
hsa-mir-1266	7.257376	0.132529	0.660596	0.417635	0.632687	0	0.610777	0	1.06403	0.263976	0.94043	1.303098	0.446973	0.109678	0	1.53557	0.418923	0.134129	0.518201	0	0.976372	1.020632	0.190126	1.494739	0.352804	5.191337	0	0.726022	6.912616	1.498214	0.116502	0.752706	1.201442	0.173883	1.206477	2.944146	3.650857	0	1.206886	0	0.54115	3.501091	1.955336	2.350896	1.008779	0.578438	1.352121	0.756437	0.443399
hsa-mir-1267	0.134396	0	0	0	0	0	0	0	0	0	0	0	0	0	0.099667	0	0	0	0	0	0	0	0	0	0	0	0	0	0	0	0.233004	0.083634	0	0	0	0	0	0.215524	0	0	0	0	0	0	0	0	0	0	0
hsa-mir-1268a	0	0	0	0	0	0	0	0	0	0	0	0	0	0	0	0	0	0	0	0	0	0	0	0	0	0	0	0	0	0	0	0	0	0	0	0	0	0	0	0	0	0	0	0	0	0	0	0	0
hsa-mir-1268b	0.134396	0.132529	0.110099	0.104409	0.379612	0.154204	0	0.17233	0	0	0	0.217183	0.446973	0.109678	0	0.118121	0	0.134129	0.518201	0.424369	0	0.226807	0.190126	0	0	0	0.39723	0	0.106348	0	0.233004	0.083634	1.201442	0.173883	0	0	0	0	0	0.35273	0.338219	0.338815	0.069833	0.470179	0.16813	0.771251	0	0	0.2956
hsa-mir-1269a	1.61275	3.18069	0	11.902599	2.910359	0.771018	0	0.17233	6.916192	0	78.839347	0	0	0	0.897006	2.953019	0	0.134129	1.554602	71.081801	0	0.226807	0.28519	14.797914	11.466134	0	0.595845	0.181505	22.971155	8.390001	1.281523	0.585438	3.12375	0.347767	29.625717	3.25959	4.30614	0	0.301722	0.35273	0	0.677631	0.628501	0	7.061451	0	0.405636	0.084049	0
hsa-mir-1269b	0.403188	0	0.110099	0	0	0	0	0	0	0	0	0.434366	0	0.767746	0	0	7.400981	0	0	2.334029	0	0	0	0.448422	0	0	0	0.181505	0	0	0	1.003608	631.718315	0	0	0	0	0	0	0	0	0	0	0.313453	0	0	0.135212	0.168097	0
hsa-mir-127	313.679912	731.956245	1857.594956	4900.842996	4236.21793	5301.519692	820.273646	6533.544104	9073.778215	8472.443211	4995.718694	13177.474076	6330.700961	7899.227867	5177.321208	700.456135	4561.098797	4289.721876	13190.541385	36830.982329	627.946813	1433.647696	4650.208621	630.032412	10483.927303	229.764744	5625.373148	22487.615431	7773.290013	1073.620459	290.672613	2383.819633	8501.645375	2894.638598	5026.317959	47779.173093	257.900315	9226.160328	2219.162095	1510.037996	5305.569813	9556.84993	13158.782356	5853.416643	2001.921387	5316.618782	967.442681	7602.943446	19432.569962
hsa-mir-1270-1	3.763084	1.987931	3.633276	0.104409	1.518448	6.168144	0.305389	7.065527	3.192089	4.091629	1.410644	0.108592	0.446973	0.438712	6.877049	0.826845	0.139641	0.804776	3.627405	3.394952	5.718752	11.793969	0.190126	0.597896	2.469629	0.865223	0.595845	1.99656	0	0.299643	0.233004	4.348968	0.720865	9.911359	7.641022	0.210296	0.468059	9.698589	8.448204	2.469111	5.005637	0.790569	3.212338	7.836319	1.513168	2.12094	0.270424	3.025746	0.2956
hsa-mir-1270-2	2.284729	1.987931	4.734269	0.104409	2.151135	5.55133	0.916166	5.342227	4.522126	4.883557	1.410644	0	0	0.767746	6.07971	0.118121	0	0.804776	1.813703	2.121845	5.997715	11.453759	0.28519	1.195791	2.822433	0.480679	0.79446	2.178065	0.212696	0.599286	0.116502	4.934405	1.441731	10.43301	6.568598	0.315444	0.374447	7.758872	6.637874	1.940016	5.614431	1.242323	2.723504	5.642149	1.176909	1.928128	0.540848	1.933116	0.591199
hsa-mir-1271	16.530689	6.36138	7.266552	16.287767	8.351466	6.630755	2.748497	10.512125	9.576266	14.518683	10.031249	6.189717	15.867539	4.716153	19.435137	13.702009	17.03622	5.36517	8.291212	3.182767	15.064028	13.381619	6.274174	1.793687	17.99301	2.980212	11.718286	16.516994	22.439415	1.348393	7.922139	9.367007	20.424518	11.997961	12.198825	11.145694	1.965846	17.888509	8.146482	5.114588	15.287487	13.100858	6.285008	16.612996	9.583398	13.882518	1.757757	6.471735	17.440376
hsa-mir-1272	0	0	0	0	0	0	0	0	0	0	0	0	0	0	0	0	0	0.268259	0	0	0	0	0.095063	0	0	0	0	0	0	0	0.116502	0	0	0	0	0	0	0	0	0	0	0	0	0.156726	0.33626	0	0	0	0.1478
hsa-mir-1273a	0	0	0	0	0	0	0	0	0	0	0	0	0	0	0	0	0	0	0	0	0	0	0	0	0	0	0	0	0	0	0	0	0	0	0	0	0	0	0	0	0	0	0	0	0	0	0	0	0
hsa-mir-1273c	0.134396	0	0	0	0	0	0.610777	0	0	0	0	0	0	0	0	0.236242	0	0	0	0.212184	0	0	0.190126	0	0	0	0	0	0.106348	0	0	0	0	0	0	0	0	0	0	0	0	0	0.069833	0	0	0	0	0.084049	0
hsa-mir-1273d	0	0	0	0	0	0	0	0	0	0	0	0	0	0	0	0	0	0	0	0	0	0	0	0	0	0	0	0	0	0	0	0	0	0	0	0	0	0	0	0	0	0	0	0	0	0	0	0	0
hsa-mir-1273f	0	0	0	0	0	0	0	0	0	0	0	0	0	0	0	0	0	0	0	0	0	0	0	0	0	0	0	0	0	0	0	0	0	0	0	0	0	0	0	0	0	0	0	0	0	0	0	0	0
hsa-mir-1273g	0	0	0	0	0	0	0	0	0	0	0	0	0	0	0	0	0	0	0	0	0	0	0	0	0	0	0	0	0	0	0	0	0	0	0	0	0	0	0	0	0	0	0	0	0	0	0	0	0
hsa-mir-1275	0.134396	0	0	1.044088	0	0	0	0.17233	0.399011	0.527952	0.783691	0.217183	0	0.109678	0.099667	0	0	0	0.518201	0.212184	0.278963	0.226807	0.190126	0.298948	0.176402	0	0	0.363011	0.425392	0.149821	0.116502	0.167268	0.480577	0.173883	0.402159	0.841184	0.187223	0	0	0	0	0.225877	0.069833	0	0	0	0	0	0.1478
hsa-mir-1276	0.268792	0	0.220199	0.208818	0.379612	0.308407	0.916166	0.86165	0	0.131988	0	0.434366	0.670459	0.219356	1.295676	0.118121	0.418923	0.268259	1.295502	1.90966	0	0.453614	0.380253	0	1.058412	0.096136	1.390305	0.181505	0	0	1.048518	0.41817	0.961154	0.869417	0.402159	0.420592	0.093612	0.215524	0.301722	0.35273	0.608794	0.112938	0.558667	2.350896	0	0.578438	0.135212	0.252146	0.591199
hsa-mir-1277	1.478354	4.638506	0.660596	0.313226	1.265374	2.621461	0.305389	12.752414	0.931026	1.31988	1.097168	6.732675	1.340919	0.877424	3.488358	2.598657	0.837847	2.146068	2.591004	0.848738	1.673781	1.474246	2.376581	1.046317	1.940423	0.288408	2.38338	1.99656	1.488871	0.449464	1.631029	2.174484	3.604327	1.043301	2.412954	0.630888	0.56167	0.646573	2.112051	3.703667	0.811725	2.258769	1.257002	2.037443	1.513168	2.506566	1.352121	1.176679	1.182398
hsa-mir-1278	0	0	0.220199	0.104409	0.379612	0.462611	0	0.17233	0.266007	0.263976	0	0	0	0	0	0.118121	0.139641	0.268259	0	0	0	0	0.095063	0	0	0.096136	0	0.363011	0.53174	0	0.116502	0.083634	0.240288	0	0.134053	0.105148	0	0	0.905165	0.70546	0.067644	0.112938	0.069833	0.156726	0	0	0	0	0.2956
hsa-mir-1279	0	0	0	0	0	0	0	0	0	0	0	0	0	0	0	0	0	0	0	0	0	0	0	0	0	0	0	0	0	0	0	0	0	0	0	0	0	0	0	0	0	0	0	0	0	0	0	0	0
hsa-mir-128-1	312.604745	202.37139	225.483314	211.532157	241.180219	273.094572	570.465812	418.934026	421.089705	287.865879	374.447713	181.23927	373.669362	444.195841	916.441468	254.314007	204.155357	264.234635	437.361446	571.412809	389.851476	251.188866	325.781731	45.888482	398.668658	33.263013	322.550789	278.792343	215.248232	52.437505	420.222892	271.392299	821.065607	232.308354	377.895461	300.618302	33.138552	204.532474	264.609811	247.263872	299.526521	321.422771	907.206041	470.179124	142.405931	447.325581	44.619998	230.04075	394.921067
hsa-mir-128-2	249.976279	142.335869	138.284689	131.972678	141.72185	148.652268	455.02894	326.909851	318.410851	198.905951	274.291962	133.350404	261.255672	322.343599	669.366058	147.650956	141.596123	179.599074	306.256652	455.772267	242.419272	134.156401	264.846193	26.307403	292.827422	20.188534	235.557411	195.299844	141.442761	34.908396	247.450353	186.754701	575.010242	149.713692	255.236949	221.231517	23.402932	102.158475	180.127773	134.037477	177.158979	197.868129	607.899976	296.683027	87.09123	291.725691	27.448059	132.124245	280.671821
hsa-mir-1281	0	0	0	0	0	0	0	0	0	0	0	0	0	0	0	0	0.279282	0	0	0	0.139482	0	0	0	0	0	0	0	0	0	0	0	0	0	0	0	0	0	0	0	0	0	0	0	0	0	0	0.084049	0.1478
hsa-mir-1282	0	0	0	0	0	0	0	0	0	0	0	0	0	0	0	0	0	0	0	0	0	0	0	0	0	0	0	0	0	0	0	0	0	0	0	0	0	0.215524	0	0	0	0	0	0	0	0	0	0	0
hsa-mir-1283-1	0	0	0	0	0.126537	0	0	0	0	0	0	0.108592	0	0	0	0	0	0	0	0	0	0	0	0	0	0	0.198615	0	0	0	0	0.083634	0	0	0	0	0	0	0.301722	0	0.270575	0	0	0	0	0	0	0	0
hsa-mir-1283-2	0	0	0	0.104409	0.126537	0	0	0	0	0.131988	0	0.217183	0	0	0	0	0	0	0	0	0	0	0	0	0	0	0.198615	0	0	0	0.116502	0	0	0	0	0	0	0	0.301722	0	0.202931	0.338815	0.2095	0	0.504389	0	0	0	0
hsa-mir-1284	0.134396	0.662644	0	0.104409	0.253075	0.308407	0	0.17233	0.399011	0.395964	0	0.434366	0	0	0.996674	0.118121	0.139641	0	0.2591	0	0.418445	0.340211	0.095063	0.149474	0	0.096136	0	0	0.106348	0	0.233004	0.585438	0	0.52165	0.402159	0.52574	0.093612	0.215524	0	0	0.067644	1.129384	0.419001	0.313453	0.16813	0	0	0.168097	0
hsa-mir-1285-1	0	0.132529	0	0	0	0.154204	0	0.17233	0.399011	0	0	0	0.223486	0	0.398669	0	0	0	0	0.212184	0	0.113404	0	0	0	0	0.198615	0.181505	0	0	0.233004	0	0	0	0	0	0	0	0	0	0.067644	0.112938	0	0.156726	0	0	0	0	0
hsa-mir-1285-2	0	0	0	0	0	0	0	0	0	0	0	0	0	0	0	0	0	0	0	0	0	0	0	0	0	0	0	0	0	0	0	0	0	0	0	0	0	0	0	0	0	0	0	0	0	0	0	0	0
hsa-mir-1286	0	0	0.110099	0	0.253075	0	1.526943	0.17233	0	0	0	0	0	0	0.498337	0	0	0	0	0.212184	0	0	0	0	0.176402	0	0	0	0.106348	0	0	0	0	0	0	0.105148	0	0.215524	0	0	0.135287	0.112938	0	0	0	1.928128	0	0	0.1478
hsa-mir-1287	6.585397	2.915632	13.762409	1.566131	4.049196	5.088719	0.305389	11.373774	8.911248	19.798204	2.66455	7.275633	2.458351	5.593577	15.348775	13.583888	6.423493	2.414327	1.295502	1.697476	5.718752	5.556774	17.111384	10.911593	6.703278	13.939702	7.944601	11.434842	7.976096	10.936965	3.262057	6.021647	3.844615	2.434369	9.78587	2.73385	14.977877	5.388105	5.129267	3.174572	3.923337	5.082229	7.123009	8.463224	6.557062	2.313753	7.707091	4.370522	5.764192
hsa-mir-1288	1.209563	0.265057	1.100993	1.357314	0.632687	1.233629	5.802382	1.550969	1.197033	0.923916	2.351074	0.542958	1.564405	2.303238	0.996674	0.118121	0.418923	1.74368	3.368305	4.24369	0.83689	0.567018	1.330885	0.298948	1.411216	0.480679	1.58892	1.089033	0.850784	0	0.815514	1.589046	3.364038	0.695534	2.278901	0.630888	0.280835	0.431048	0.301722	0.35273	0.608794	0.338815	0.558667	2.350896	0.504389	2.313753	0.270424	1.428825	1.921397
hsa-mir-1289-1	0.134396	0.132529	0	0	0	0	0	0	0	0	0	0	0	0	0.199335	0.118121	0	0	0	0	0	0.113404	0	0	0.352804	0	0	0	0	0	0	0	0	0	0	0	0	0.215524	0	0.176365	0.135287	0	0	0.156726	0	0	0	0	0
hsa-mir-1289-2	0	0	0	0	0	0	0	0	0	0	0	0	0	0	0	0	0	0	0	0	0	0	0	0	0	0	0	0	0	0	0	0	0	0	0	0	0	0	0	0	0.067644	0	0	0	0	0	0	0	0
hsa-mir-129-1	3.494292	3.578276	4.403971	3.549898	17.588694	17.425007	0.610777	14.648043	23.408651	60.450515	6.426269	6.624084	8.492485	3.070984	359.599871	2.008053	25.414689	6.438204	4.663807	9.548302	1.673781	2.721685	27.85353	14.050545	1413.686119	6.441104	8.341831	7.260217	11.698273	8.539822	12.232715	13.465072	1.441731	21.213787	20.376059	1710.12804	5.991151	89.658071	25.344611	28.923877	18.128525	79.169839	39.386052	47.644818	3.866985	5.977195	13.115575	2.101213	11.528384
hsa-mir-129-2	6.182209	2.385517	4.734269	4.593986	18.854067	21.896911	2.13772	15.509692	24.605684	64.806119	6.112792	7.81859	7.151567	4.496797	429.965035	1.889932	36.446339	10.327953	5.700208	8.699564	1.673781	3.288703	35.458589	12.555806	1667.705087	5.383609	9.930751	10.164304	9.252271	6.142679	16.077283	14.46868	2.162596	15.997282	24.531703	1899.184251	6.178374	81.683675	27.154941	31.040258	18.737318	95.432973	46.229728	55.010958	3.698855	8.290948	9.464848	1.933116	11.232785
hsa-mir-1290	0	0.132529	0	0	0	0.154204	0	0.17233	0	0	0.156738	0.108592	0	0.109678	0	0	0	0.268259	0	0	0	0	0	0	0	0	0	0	0.106348	0	0	0	0	0.173883	0	0	0	1.724194	0	0	0	0.112938	0.069833	0	0	0	0	0	0
hsa-mir-1291	0.134396	1.457816	0.550496	1.044088	0.506149	0.616814	0.610777	1.723299	0.266007	0.263976	0.626953	0.325775	1.117432	0.767746	4.18603	0.590604	7.121699	0.670646	3.109205	0.424369	0.83689	0.226807	0.475316	0.149474	0.705608	0.480679	0.993075	0.907527	0.53174	0	1.514527	0.167268	0.720865	1.391068	0.804318	0.420592	0.187223	7.974396	0.603443	0.70546	0.879369	0.677631	0.069833	0.313453	2.353817	0.964064	0	1.344776	0.738999
hsa-mir-1292	0.537583	0.662644	0.880794	1.044088	1.138836	1.387832	0	1.206309	1.862052	0.923916	0.626953	0.542958	1.787892	1.316136	3.289023	1.063087	0.558565	0.402388	2.591004	1.485291	0.418445	1.020632	2.091391	0.597896	1.058412	0.096136	1.787535	1.99656	1.169827	0.749107	1.16502	0.83634	2.162596	1.043301	0.804318	2.208109	0.093612	1.077621	0.905165	0.70546	0.947012	0.903507	0.558667	1.253811	0.672519	0.385626	0.135212	0.168097	1.182398
hsa-mir-1293	0	0	0	0	0	0	0	0	0	0.131988	0	0.108592	0	0.109678	0.299002	0.354362	0	0.268259	0.2591	0.212184	0	0	0	0	0	0.096136	0	0	0	0.149821	0	0	0.480577	0	0	0	0	0	0	0	0	0	0.139667	0	0	0	0	0	0.1478
hsa-mir-1294	0.537583	0.265057	0.330298	0.313226	0.379612	0.771018	0.305389	0.68932	0.399011	0.263976	0.313477	0.217183	0.893946	0.109678	0.099667	0.236242	0.279282	0.268259	0.2591	0.424369	0.278963	0.453614	0.190126	0	0.176402	0	0.595845	0.363011	1.807915	0.149821	0.233004	0.083634	1.201442	0	0.268106	0.52574	0	0.646573	0.603443	0.176365	0.067644	1.242323	0.279334	0.313453	0	0.385626	0	0	0.591199
hsa-mir-1295a	2.822313	0.132529	0.550496	0.939679	11.261826	0.616814	0.610777	2.412619	0.931026	5.147533	1.880859	0.760141	1.564405	0	0.099667	16.891269	0.279282	1.475422	12.177718	1.273107	0.697409	12.020776	0.28519	0.448422	4.233649	0	8.143216	2.359571	7.23166	0.449464	3.728066	0.083634	1.441731	2.434369	1.742689	16.613393	0.280835	0.215524	3.92238	0.176365	0.405862	5.308106	0.558667	9.246856	2.858206	42.804431	0.540848	1.428825	3.399395
hsa-mir-1295b	0	0	0	0	0.126537	0	0	0.17233	0	0	0	0	0	0	0	0	0	0	14.768722	0	0	1.360843	0.095063	0.149474	1.234814	0	1.19169	0	0	0	0	0	0	0	0	0	0	0	1.206886	0	0	0	0	0	0	0	0	0	3.251596
hsa-mir-1296	24.863232	59.770463	17.395685	32.784352	49.096498	50.57878	16.79637	71.861575	27.531765	56.886838	45.924311	11.402111	57.659507	22.154953	79.434894	25.986568	77.081913	28.435402	32.905749	66.625927	93.313287	75.753572	20.628724	7.174746	61.211515	4.037707	25.422722	47.191412	34.563081	7.790715	107.647894	30.777309	92.751339	69.205632	58.849275	30.598085	3.089187	61.639924	38.318638	32.627544	37.880499	100.176387	13.617518	64.41454	38.837981	160.420208	9.059212	29.921267	56.163924
hsa-mir-1297	0	0	0	0	0	0	0	0	0	0	0	0	0	0	0	0	0	0	0	0	0	0	0	0	0	0	0	0	0	0	0	0	0	0	0	0	0	0	0	0	0	0	0	0	0	0	0	0	0
hsa-mir-1298	0.268792	2.385517	5.504964	5.429256	56.056053	0	0.610777	2.067959	11.172311	0.791928	1.097168	13.248167	0.446973	0	87.408284	0.472483	0	0	0.518201	0.212184	1.813263	0.453614	0	0	2.293227	0	2.581995	1.815054	109.112987	0	7.922139	45.496891	0	1.738835	10.456136	16.82369	0.093612	0	0	0	21.240137	16.037257	8.519678	11.441025	2.185687	3.277817	0.405636	0.252146	2.512597
hsa-mir-1299	0	0	0	0	0	0	0	0.17233	0	0	0	0	0	0	0	0	0	0	0	0	0	0	0	0	0	0	0	0	0	0	0	0	0	0	0	0	0	0	0	0	0	0	0	0	0.33626	0	0	0	0
hsa-mir-1301	29.029503	17.758851	10.019034	8.143884	23.915562	13.569917	17.407147	21.541239	53.467486	13.99073	18.808592	19.546476	16.091025	12.832324	64.883458	12.638922	17.03622	6.840592	22.541733	90.602774	26.501531	38.443804	32.131376	10.01475	81.144948	12.401528	36.942393	26.499793	15.420451	7.191429	20.970369	26.261073	29.555478	15.127864	28.553293	36.906969	7.208103	11.638307	26.853219	7.054604	33.957162	18.634841	15.572854	12.381384	10.255917	18.702837	9.464848	6.555783	35.619752
hsa-mir-1302-1	0	0	0	0	0	0	0	0	0	0	0	0	0	0	0	0	0	0	0	0	0	0	0	0	0	0	0	0	0	0	0	0	0	0	0	0	0	0	0	0	0	0	0	0	0	0	0	0	0
hsa-mir-1302-10	0	0	0	0	0	0	0	0	0	0	0	0	0	0	0	0	0	0	0	0	0	0	0	0	0	0	0	0	0	0	0	0	0	0	0	0	0	0	0	0	0	0	0	0	0	0	0	0	0
hsa-mir-1302-11	0	0	0	0	0	0	0	0	0	0	0	0	0	0	0	0	0	0	0	0	0	0	0	0	0	0	0	0	0	0	0	0	0	0	0	0	0	0	0	0	0	0	0	0	0	0	0	0	0
hsa-mir-1302-2	0	0	0	0	0	0	0	0	0	0	0	0	0	0	0	0	0	0	0	0	0	0	0	0	0	0	0	0	0	0	0	0	0	0	0	0	0	0	0	0	0	0	0	0	0	0	0	0	0
hsa-mir-1302-3	0	0	0	0	0	0	0	0.34466	0	0	0	0	0	0	0.099667	0.118121	0.139641	0	0.2591	0	0.139482	0	0	0	0	0	0	0	0	0	0	0	0	0	0	0	0	0	0	0	0	0	0	0	0	0	0	0.084049	0
hsa-mir-1302-4	0	0	0	0	0	0	0	0	0	0	0	0	0	0	0	0	0	0	0	0	0	0	0	0	0	0	0	0	0	0	0	0	0	0	0	0	0	0	0	0	0	0	0	0	0	0	0	0	0
hsa-mir-1302-5	0	0	0	0	0	0	0	0	0	0	0	0	0	0	0	0	0	0	0	0	0	0	0	0	0	0	0	0	0	0	0	0	0	0	0	0	0	0	0	0	0	0	0	0	0	0	0	0	0
hsa-mir-1302-6	0	0	0	0	0	0	0	0	0	0	0	0	0	0	0	0	0	0	0	0	0	0	0	0	0	0	0	0	0	0	0	0	0	0	0	0	0	0	0	0	0	0	0	0	0	0	0	0	0
hsa-mir-1302-7	0	0	0	0	0	0	0	0	0	0	0	0	0	0	0	0	0	0	0	0	0	0	0	0	0	0	0	0	0	0	0	0	0	0	0	0	0	0	0	0	0	0	0	0	0	0	0	0	0
hsa-mir-1302-8	0	0	0	0	0	0	0	0	0	0	0	0	0	0	0	0	0	0	0	0	0	0	0	0	0	0	0	0	0	0	0	0	0	0	0	0	0	0	0	0	0	0	0	0	0	0	0	0	0
hsa-mir-1302-9	0	0	0	0	0	0	0	0	0	0	0	0	0	0	0	0	0	0	0	0	0	0	0	0	0	0	0	0	0	0	0	0	0	0	0	0	0	0	0	0	0	0	0	0	0	0	0	0	0
hsa-mir-1303	0.134396	0.132529	0	0.208818	0.632687	0.462611	0	0.34466	0	0.131988	0.156738	0	0.223486	0.109678	0	0.472483	0	0.134129	0.2591	0	0	0	0.095063	0	0.352804	0	0.39723	0.181505	0.106348	0.149821	1.16502	0	0	0.347767	0.268106	0	0	0.431048	0.603443	0.176365	0.067644	0.112938	0.139667	0	0	0.385626	0.135212	0.168097	0
hsa-mir-1304	2.553521	2.385517	2.97268	1.252905	2.783822	2.004647	103.526719	4.135918	1.197033	0.923916	1.410644	22.912814	8.715972	0.877424	2.093015	4.134227	1.396411	3.62149	107.785759	2.758398	2.37119	6.577406	0.855569	0.149474	3.351639	0.288408	5.16399	68.609053	1.169827	0.449464	4.310576	46.835035	5.526634	42.601457	3.351325	1.366925	0	5.603629	1.508608	4.409128	1.352875	1.355261	0.558667	1.097085	2.858206	1.928128	0.135212	1.512873	3.103796
hsa-mir-1305	0.134396	0.132529	0.110099	0	7.465705	0	0	1.206309	0.133004	0	0	1.303098	0	0.109678	1.395343	0.236242	0	0	5.700208	0	0	0.453614	0.095063	0.149474	0	0.288408	131.483142	0.363011	4.679309	0.149821	1.980535	0	0	0.347767	6.032386	0	0.187223	0	0	0.176365	0.676437	0	0	2.664348	1.513168	0	0	0	10.937185
hsa-mir-1306	20.965752	17.361265	5.504964	4.802803	8.098391	12.027881	15.269428	13.614063	23.408651	19.534227	20.846189	14.225491	12.738728	8.993595	15.249108	8.386574	16.617297	10.86447	16.323324	36.283546	13.669211	11.793969	15.970625	4.484216	42.512897	3.941571	13.108591	16.153983	14.037928	3.445893	24.814936	18.23221	42.531054	20.86602	26.676551	26.602459	1.591399	7.543347	10.861976	6.525509	14.678694	28.912238	9.078345	28.210747	8.406489	37.212861	2.839454	9.833675	20.100773
hsa-mir-1307	4032.278657	2123.375512	1874.880542	1847.617496	2395.731945	3096.25404	1881.804248	4259.478533	4579.051279	3426.409088	3305.139777	4283.175881	3819.830579	1935.926121	4606.12751	1953.717449	1577.526042	1732.681733	4261.164895	11134.805045	2765.922992	2618.034385	5072.289417	1476.204057	5290.474218	471.931016	4795.559604	3212.101621	2739.735642	955.710984	3736.919732	2208.188253	6722.549749	2403.591598	3630.960081	3339.922962	576.461031	1686.476934	3074.241004	2619.903578	2572.01827	2988.915545	2168.886555	6156.995631	1203.809283	2808.510523	1033.831829	1611.46193	4850.641651
hsa-mir-130a	562.312232	790.931535	808.238773	1388.010115	792.630059	1390.762248	165.520594	1897.007715	738.96854	694.520979	467.393504	346.406994	1242.808206	495.305782	613.751665	1303.698881	306.512319	364.965707	1637.255319	439.646246	349.680733	1894.292921	563.725027	172.49286	756.764843	119.496894	791.083616	425.993248	871.734068	253.947346	772.991097	430.045979	885.943487	603.027972	621.067638	634.673687	99.134822	1170.296454	806.501738	855.899836	786.020364	952.861532	635.623846	492.590996	815.933862	763.924117	194.705445	194.908476	507.544515
hsa-mir-130b	50.801631	115.432535	96.116666	119.443627	77.061256	26.060408	71.766309	277.451165	141.515934	72.461425	76.331535	82.963932	96.322664	46.613144	251.859444	165.369071	196.475094	36.483158	61.14769	82.115394	149.384948	31.752994	119.209306	7.025272	163.877515	3.460892	202.388703	84.581531	87.205311	12.43518	155.18073	125.618254	56.467784	122.587866	102.282454	90.532479	3.182799	59.91573	156.895213	38.623957	116.414892	180.588549	88.269451	141.053737	92.639513	156.949579	8.788787	50.933392	50.695332
hsa-mir-132	550.888585	2273.795635	4704.431892	2443.06068	1170.091021	4220.860879	9461.242681	3374.736745	452.877588	3369.654238	1160.33337	1976.691696	6455.182919	9160.744055	4044.800882	1148.606317	422.833394	3881.164161	10752.406783	3950.662864	1060.479703	204.126392	5538.099304	163.225479	635.04742	124.784367	942.229644	2210.191639	362.646477	49.89054	2632.596807	545.293618	23144.10218	645.281663	338.75198	2449.424046	117.950779	1701.563628	571.46064	3064.519998	3620.428737	888.26075	382.547509	2559.655152	1365.21388	7839.573622	111.27957	3688.636609	3417.131386
hsa-mir-1321	0	0	0	0	0	0	0	0	0	0	0	0	0	0	0	0	0	0	0	0	0	0	0	0	0	0	0	0	0	0	0	0	0	0	0	0	0	0	0	0	0	0	0	0	0	0	0	0	0
hsa-mir-1322	0	0	0	0	0	0	0.610777	0	0.133004	0	0.156738	0	0.223486	0	0	0	0	0	0	0	0.278963	0	0	0	0.176402	0	0	0	0	0	0	0	0.240288	0	0	0.105148	0	0	0	0	0	0	0.139667	0.156726	0	0	0	0.084049	0
hsa-mir-1323	0	0	0.220199	0.208818	0	0	0	0.34466	0	0	0	0	0.223486	0	0.099667	0	0.279282	0	0	0	0	0	0	0	0	0	0	0	0	0	0.116502	0	0	0	0	0.210296	0	0	0.301722	0	0	0.112938	0	0	0.16813	0	0	0.252146	0
hsa-mir-1324	0	0	0	0	0	0	0	0	0	0	0	0	0	0	0	0	0	0	0	0	0	0	0	0	0	0	0	0	0	0	0	0	0	0	0	0	0	0	0	0	0	0	0	0	0	0	0	0	0
hsa-mir-133a-1	1.209563	1.590345	8.367545	1.252905	1.518448	0.462611	0.305389	1.895629	5.320148	10.03109	0.626953	11.184928	1.117432	1.206458	7.873722	5.906038	0.698206	0	0.2591	0.848738	154.964218	0.453614	21.008977	11.658963	74.088866	3.460892	1.787535	1.99656	2.658699	13.48393	3.378559	1.087242	0.961154	1.738835	9.517764	6.203736	2.15307	1.724194	1.508608	4.056397	2.1646	117.343029	299.026732	4.231612	10.592177	3.47063	9.329636	1.512873	0.738999
hsa-mir-133a-2	0.268792	0.132529	0.220199	0	0	0	0.305389	0	1.995055	0	0	0.760141	0	0.329034	0.299002	0.354362	0	0	0	0	0.976372	0	5.608731	0.149474	2.469629	0	0	0	1.063479	0.299643	0	0	0	0	0.536212	1.577221	0	0	0	0	0	31.848637	50.280067	0.156726	0.33626	0.192813	0.270424	0.084049	0
hsa-mir-133b	0.940771	0.927701	0.770695	0.104409	0.126537	0.154204	0.305389	0.34466	7.847218	0.923916	0	3.692112	1.340919	1.206458	0.598004	2.008053	0	0	0	0	6.555642	0	22.625052	0.896843	7.585289	0.192272	0.39723	0.181505	3.828526	1.498214	0.116502	0.167268	0	0	2.144848	7.991253	0	0	0	0.176365	0	159.920817	251.400335	0.783632	1.176909	1.156877	0.676061	0.084049	0
hsa-mir-134	93.001928	417.730596	597.068365	2022.293359	1102.89968	1439.336382	530.765301	3168.285505	2585.192858	3841.775397	2568.469935	4344.855872	2121.109995	2555.387383	977.138897	156.273772	1334.131522	2266.247915	4899.847338	17417.799732	176.304925	311.519555	1666.078384	160.385475	4906.270529	27.110317	2718.840978	11419.777231	1608.618948	137.236442	65.35765	942.387806	4803.846537	933.058852	2234.395726	12865.075377	41.282773	2176.36346	684.606226	476.714868	1450.958417	4869.340401	2197.029426	2359.672298	1000.876629	2810.438651	147.786841	3450.359106	7211.595663
hsa-mir-1343	1.075167	1.192759	0.440397	0.417635	0.759224	1.079425	1.526943	2.584949	0.399011	2.375784	0.94043	1.085915	2.905324	0.987102	5.083036	0.708725	1.396411	1.073034	3.109205	3.182767	1.255336	1.247439	0.950632	0.149474	1.587619	0	1.390305	1.089033	2.233307	0	1.514527	0.501804	3.604327	1.217184	0.536212	1.892665	0.187223	1.508669	0.905165	0.35273	2.773394	1.355261	0.279334	3.134527	1.176909	2.313753	0.405636	0.840485	2.660396
hsa-mir-135a-1	0.268792	0.132529	0.330298	0	0.632687	0.154204	0.305389	26.711137	2.660074	3.167713	0	0.217183	207.395435	0.109678	19.435137	0.236242	0.558565	0.268259	1.036402	0.636553	169.191356	0.793825	0.950632	14.349493	4.233649	2.691805	0	2.541076	24.24733	14.982144	1.398025	0.41817	0	0	20.376059	1.682369	1.778623	0	1.508608	0	1.488162	6.211614	0.698334	0.626905	0.33626	0.578438	16.225454	0.336194	0.591199
hsa-mir-135a-2	0	0	0	0	0	0	0	2.067959	0.532015	0.395964	0	0	25.477456	0	0	0	0	0.402388	0	0	33.754582	0	0	0.597896	0.529206	0	0.198615	1.089033	1.488871	1.797857	0.116502	0	0	0	5.630227	0	0.187223	0	0	0	0.135287	0.903507	0.069833	0	0	0	0.946485	0	0
hsa-mir-135b	36.421275	0.265057	7.927148	0.104409	3.289972	1.542036	0.305389	14.992703	4.788133	14.914647	0.626953	31.382953	0.670459	1.864526	237.806345	44.649649	612.884996	0.804776	0.777301	0	1.255336	2.041264	237.372916	36.621101	0.352804	25.860551	20.457347	5.626668	39.561434	12.43518	14.096748	61.387349	0.720865	1.564951	66.892457	12.302323	11.327019	0.431048	27.456662	4.761858	0.473506	107.291508	94.76396	10.343941	53.633402	0.192813	21.76915	6.555783	1.477998
hsa-mir-136	11.961231	58.577704	115.604238	226.984654	315.837265	302.084848	19.239479	311.055498	225.973281	312.151675	197.490213	338.37122	285.39221	299.4209	250.364434	49.256359	426.882988	104.62082	734.808685	1109.937024	25.246196	142.321457	121.015507	40.955844	251.020133	23.457154	263.164899	504.040583	384.979545	77.307864	21.902385	107.135142	230.196328	155.973498	209.390816	1409.614886	31.547153	646.141578	93.835406	88.535281	443.269488	600.154816	514.462852	200.139581	170.483605	141.717372	74.096239	263.408005	594.450797
hsa-mir-137	0.671979	0.530115	0.220199	0	43.022704	1.69624	0	0.51699	0.798022	0.263976	107.679187	6.624084	1.117432	0.109678	2181.41973	32.955693	43.288756	1.609551	0	155.319041	0	67.815324	0.855569	0	1.940423	0	3.57507	0.726022	0.319044	0.149821	1074.847907	18.566746	0.720865	14.953981	22.118748	3.25959	0	0	2.715494	0	0.202931	1.016446	479.615972	2.037443	5.548283	0.385626	0.405636	0.336194	0.443399
hsa-mir-138-1	9.945293	0	0.550496	0	0.506149	0	0	3.101938	4.389122	1.847832	0.156738	1.737465	0.223486	0	139.633986	1.299328	0	0.134129	0	0	0.139482	2.835089	0	4.63369	0.352804	0.865223	2.38338	1.089033	1.595219	4.494643	0.116502	1.338144	0	0.173883	2.815113	0	1.123341	0	0.301722	0	0.473506	0.225877	0.558667	0	0.672519	0	4.191576	0.084049	0.1478
hsa-mir-138-2	7.526168	0.132529	0.770695	0.626453	0.759224	0	0	2.240289	20.349566	1.451868	0.783691	0.325775	0.893946	0.109678	80.232233	0.590604	0.139641	0	0	1.060922	0.697409	1.701053	0.095063	3.437899	0.88201	1.249766	0.993075	1.99656	1.063479	2.846607	0.233004	0.752706	0	0	2.68106	0.105148	1.029729	0	1.206886	0	0.54115	0.451754	1.466502	0.313453	0.504389	0.771251	2.974667	0.58834	0
hsa-mir-139	59.402965	7.951725	39.305441	13.886366	38.340822	81.265296	32.676575	26.366477	17.157477	84.076371	45.14062	28.559573	33.746456	13.60007	843.484953	57.17045	27.090383	22.801974	26.169139	22.70374	55.234771	20.412639	47.721748	113.450676	16.052588	119.112351	24.628262	60.985825	26.161593	112.066439	46.717322	16.894066	25.470575	38.25437	40.886171	38.063598	115.236039	35.992543	39.827246	95.76625	24.284106	17.505457	51.187901	48.585176	41.191798	30.657227	133.995206	26.895521	26.899564
hsa-mir-140	1913.662494	1195.409257	1449.126649	1278.485321	1710.658647	1802.331651	1770.032038	2227.191834	3431.229374	1715.844304	1474.750328	1099.815058	2870.460096	1846.209529	2690.121987	4535.837368	2864.598497	1521.428155	1961.908098	1815.238241	2007.421266	2125.409358	1442.299511	1346.012306	6470.78041	1166.801129	2376.428687	2460.124618	1580.224047	1174.899754	2101.813471	7566.03259	2579.736716	2103.120913	8884.766014	1803.394369	911.216576	2381.758031	9513.5826	1270.357824	2071.31924	9578.985863	1561.475413	2586.455362	1487.780495	2849.965265	1106.035098	3572.145385	1694.820312
hsa-mir-141	71.364196	6.228851	57.69202	2.296993	6.833018	22.822132	0.916166	11.029115	16.758466	110.86994	6.739745	117.061674	6.92808	2.303238	2.990021	173.755645	14.383038	10.193823	16.323324	2.758398	33.057173	9.866109	41.162384	155.602311	5.99767	677.661791	11.122441	28.677858	11.591926	154.465908	45.668803	29.020995	7.448942	4.868738	9.115605	18.821503	363.68157	2.801815	5.129267	21.869273	9.267194	6.211614	4.67884	33.852897	99.028445	1.928128	193.218112	22.693096	10.493786
hsa-mir-142	3895.732475	289.84036	624.042687	342.669565	1040.263684	1686.98736	239.424624	4185.548999	4518.534597	1156.215085	1192.77819	2943.590716	2703.292224	458.344301	528.635731	592.257515	271.322749	809.87245	617.695312	556.559895	1165.648938	8501.637434	1857.820943	371.59207	2839.896784	44.126367	4517.498579	7345.706317	1928.726248	285.260027	838.581751	6070.405937	424.829966	254.913209	1625.392859	348.250373	116.452992	2856.557863	1757.226382	1328.381942	277.67759	1531.106293	3137.336511	290.570699	744.646832	279.385675	262.041078	473.697357	3730.466963
hsa-mir-143	86439.109407	40583.084058	64488.227745	55778.398662	12348.401909	5041.224019	234033.904848	66588.279532	52134.789139	47547.233564	30609.415612	153593.929125	29126.99037	108675.309292	26304.511324	54315.116906	34345.438405	33132.206513	34607.260822	79023.86651	103892.140441	17486.600803	144552.595783	39483.525886	16693.632662	23306.316589	37144.782006	70322.464365	17965.03854	49336.051294	44924.005713	30845.30296	66689.654261	10084.89514	42729.936117	16215.092553	33079.202451	10223.821891	14972.329115	44925.305852	9126.562266	24386.004579	27585.809568	40252.504997	56194.187215	28955.847615	40078.0877	53759.607164	36433.389808
hsa-mir-144	90.98599	323.370132	41.067029	74.652267	37.581598	2234.410132	27.790358	1026.741639	231.559436	358.347484	52.35058	21.283941	61.90575	81.929455	573.187046	144.816058	213.371673	200.657367	495.140831	787.628796	45.61053	40.825278	32.321502	33.631623	227.382257	25.379871	38.928543	131.046922	220.033889	26.518395	175.452086	10.705151	85.302397	360.286609	792.119291	183.69366	20.969027	2472.709247	1310.075026	101.762663	340.315701	472.986144	60.894748	46.234281	35.475385	152.322073	5.949333	267.526382	28.968761
hsa-mir-145	2203.151153	958.447866	1243.351105	780.559923	317.608788	226.833492	654.447664	1502.716867	710.90476	1574.353143	537.142031	2409.863326	941.99543	1354.52312	550.462885	1613.647768	825.558463	502.448194	600.076486	1175.714213	2997.183724	681.668747	2537.523125	1931.650975	426.716586	717.942723	715.411294	1786.557962	420.180713	1865.426784	1277.328468	627.254929	1552.743914	284.82117	808.205653	462.966906	578.146042	237.07663	392.841475	1542.841905	283.833171	547.299631	500.7755	1202.561473	2275.636682	538.333199	1500.448837	663.562924	823.097089
hsa-mir-1468	15.724314	25.445519	22.019855	35.185754	36.695836	15.266156	14.65865	28.951426	19.684547	25.869653	65.986809	4.995211	19.219836	11.845222	0.996674	25.868447	46.500502	18.778096	20.728031	23.128109	41.286596	9.979513	5.418605	7.32422	25.049093	6.633375	17.080892	12.886886	66.361115	8.839465	25.397447	20.824864	19.943941	30.255729	23.191172	12.617767	5.055033	59.91573	20.517066	16.049224	17.790306	60.196183	9.218012	34.323076	16.981109	32.97098	4.326788	8.909141	15.814579
hsa-mir-1469	0	0	0	0	0	0	0	0	0	0	0	0	0	0	0	0	0	0	0.2591	0	0	0	0	0	0	0	0	0	0	0	0	0	0	0	0	0	0	0	0	0	0	0	0	0	0	0	0	0	0
hsa-mir-146a	87.894885	20.807013	58.682913	7.62184	58.080651	28.373462	439.454124	1232.848219	119.570324	23.757844	51.566889	149.639134	20.337268	13.929104	31.594556	126.979822	14.103756	32.191022	27.20554	5.304612	26.501531	451.686345	97.725013	34.677941	60.329505	3.364756	457.609001	249.932979	66.467463	24.720538	50.095881	215.273892	7.208653	27.299709	71.718365	9.147881	2.808352	165.953641	41.034133	66.666008	17.519731	39.415512	78.562605	12.53811	68.933213	4.049068	22.715635	13.111566	136.271416
hsa-mir-146b	2456.352932	3380.675692	3795.672482	232.41391	3932.907864	6855.275143	4263.834941	5054.953425	1047.005103	1010.236331	1566.755689	900.766776	6449.819244	1096.779854	536.409786	3175.55864	1817.01061	1708.00195	8107.769177	417.366875	903.283777	1795.518428	1731.957211	818.817925	1030.717244	104.21129	5091.297365	1772.945054	1070.072977	251.25056	2157.850957	1518.207831	1366.039794	664.756614	743.323992	354.664405	111.678793	1281.075897	3334.324992	4249.693477	516.93353	556.334705	1060.141245	407.175122	1087.12721	313.706345	545.445671	1259.550852	1940.46358
hsa-mir-1470	0	0	0	0	0	0	0	0	0	0	0	0	0	0	0	0	0	0	0	0	0	0	0	0	0	0	0	0	0	0	0	0	0	0	0	0	0	0	0	0	0	0	0	0	0	0	0	0	0
hsa-mir-1471	0	0	0	0	0	0	0	0	0	0	0	0	0	0	0	0	0	0	0	0	0	0	0	0	0	0	0	0	0	0	0	0	0	0	0	0	0	0	0	0	0	0	0	0	0	0	0	0	0
hsa-mir-147a	0	0	0	0	0	0	0	0	0	0	0	0	0	0	0	0	0	0	0	0	0	0	0	0	0	0	0	0	0	0	0	0	0	0	0	0	0	0	0	0	0	0	0	0	0	0	0	0	0
hsa-mir-147b	2.284729	0.397586	0.110099	0.313226	0.126537	1.69624	0	0.86165	0.266007	0.395964	0.156738	1.41169	0.446973	0.219356	0.099667	0	0	0	0	0.424369	0.697409	0.226807	0.950632	0.149474	0.88201	0	0.79446	0.544516	1.595219	0	0.116502	0.250902	0	0.52165	0.536212	0.105148	0	0.431048	0.603443	0.70546	0.067644	0.790569	0.2095	1.410537	1.176909	0.385626	0	0.168097	0
hsa-mir-148a	33848.669736	14770.195823	5068.530192	10285.098572	47255.252693	9875.661013	16693.759721	20454.010057	18215.92033	23195.83921	97049.982108	28000.001303	33140.360224	17616.368343	3664.071528	13760.360372	10948.005596	12635.244206	16261.917322	11277.393017	20193.887994	19454.265822	40784.127252	8370.238435	14367.242278	10641.28013	6182.686888	45939.024702	15647.716917	7913.71843	3018.102088	7804.723999	29010.984786	9094.628617	6306.658346	27175.51598	9759.865319	7607.573521	3287.558149	9632.356365	36203.881507	24853.45674	7801.441222	15227.691294	13720.06323	40214.955367	8543.107042	4604.84933	10237.057578
hsa-mir-148b	209.657524	93.035177	112.30126	77.053668	123.500469	214.188797	180.179245	265.90506	228.899362	150.862311	134.167954	244.548135	137.891146	117.5748	250.563768	150.485854	157.794497	105.559725	268.687097	429.037022	154.685255	221.023521	273.687074	86.694851	241.141618	73.159402	279.45133	194.755328	120.173173	91.091437	236.615662	202.477891	369.803913	163.450488	210.195134	135.956441	82.097487	208.842958	158.403821	135.624763	81.91658	142.528298	153.773205	233.052119	77.171573	167.939906	75.313148	103.883949	264.857242
hsa-mir-149	113.833284	65.071613	36.773158	85.510778	54.411067	54.279666	21.377199	37.050932	63.708771	123.012838	27.742673	33.663376	52.966291	17.109766	339.666397	81.385207	137.54653	54.992995	22.541733	71.930539	122.464972	95.48579	61.410854	45.739008	23.285072	26.821909	135.455442	169.163062	48.069269	17.67893	31.921562	24.086589	133.600374	42.601457	128.154686	108.512797	14.697042	155.824003	50.387501	22.045638	46.065393	71.602964	102.51547	201.393392	124.079784	139.210806	26.501574	41.688057	48.626134
hsa-mir-150	443.775093	32.999657	134.100916	33.724031	112.491718	20.200671	11.910153	523.193625	652.383134	69.953652	94.356435	336.95953	44.473806	24.787225	56.212397	216.161	36.167057	55.663641	53.374679	33.312964	128.183723	6858.193168	501.458603	70.701146	140.063237	48.067938	824.649554	577.550283	181.216891	93.338759	84.929994	592.546823	21.145383	15.649515	195.851461	29.967197	60.285954	77.373191	144.222907	193.296151	52.829768	101.870464	174.024898	9.717035	145.432267	10.026263	56.789088	23.281435	211.501514
hsa-mir-151a	3713.222912	3251.990284	2302.616223	4663.835101	2814.950238	2677.437068	18540.749674	3883.454656	3055.892942	5270.941715	4034.756397	2475.99557	4272.390661	12070.610687	2241.120484	2849.54533	2287.461635	4443.970521	5031.211232	6726.460254	5495.859694	2323.411959	4423.958104	980.399191	3877.493708	850.129553	3309.919271	5332.448071	3115.569264	977.285271	5225.932424	3869.995645	9326.555597	2555.913543	4544.665461	2882.318607	766.39923	3868.012975	2482.565019	2344.597655	4184.848179	3746.054778	3387.689345	5768.470948	2489.665903	6767.341916	993.673831	4773.198479	4158.642985
hsa-mir-151b	0.806375	0.397586	0.440397	1.357314	1.265374	0.462611	1.526943	0.34466	1.862052	1.055904	0.94043	1.41169	0.446973	3.509696	0.697672	1.181208	1.396411	1.475422	1.295502	1.485291	1.115854	1.701053	1.711138	1.046317	0.352804	1.442038	0.993075	1.633549	1.488871	1.797857	0.466008	1.338144	1.441731	0.52165	0.536212	1.261777	0.842506	1.293145	0.905165	1.058191	1.555806	2.032892	0.838001	0.626905	0.504389	2.313753	1.216909	1.176679	2.216997
hsa-mir-152	252.126613	35.650232	126.944463	109.211568	184.871091	611.263062	133.149408	304.851621	135.796775	426.453304	2621.917683	921.073393	144.148767	178.226726	107.740427	151.785183	134.334784	189.122251	276.201008	295.997352	247.161651	128.939838	208.853943	123.764374	942.516213	100.558126	330.89262	320.175581	135.593624	136.487334	348.108123	549.809854	109.57153	98.591944	515.165753	625.31551	112.989358	956.927487	306.549108	61.375055	27.59865	167.374753	287.643883	240.104806	140.220243	113.56671	135.617751	306.777032	635.834741
hsa-mir-153-1	0.671979	0.927701	3.413078	17.436264	0.759224	0.616814	0.610777	0.34466	1.197033	1.055904	0.470215	2.606197	1.564405	8.554883	26.611188	0.118121	0.279282	2.146068	2.072803	0.424369	0.557927	4.309335	3.51734	0.149474	0.529206	0.288408	0.198615	0.544516	2.126959	0.149821	0.466008	0.752706	8.169807	0.173883	0.402159	0.736036	0.093612	10.345162	0.603443	0.70546	18.060881	0.790569	0.488834	0.783632	1.008779	1.156877	0.540848	2.26931	1.921397
hsa-mir-153-2	3.359896	8.48184	41.507426	189.397499	3.416509	2.929868	11.910153	4.480578	9.576266	10.559042	6.269531	6.732675	3.12881	114.174783	116.311821	1.063087	1.396411	3.62149	1.295502	2.121845	2.231708	36.289136	10.647083	3.587373	4.586454	2.114989	7.348756	8.712261	9.996706	1.947679	3.495061	5.352575	5.766923	0.869417	6.970757	2.102961	1.310564	69.398795	0.905165	2.821842	193.528766	5.421045	5.726341	7.679592	2.353817	4.049068	1.216909	23.281435	8.572388
hsa-mir-1537	0.268792	0.530115	0	0.208818	0.253075	0.771018	0	0.51699	0.665018	0	0	0.542958	0.893946	0.109678	0	0.236242	0.139641	0.134129	0	0.212184	0.697409	0.340211	0	0.298948	0.529206	0.192272	0.39723	0.363011	0	0	0.233004	0.752706	0	0	0.268106	0.105148	0	0.215524	0	0	0	0.564692	0.628501	0.156726	0.33626	0	0.135212	0	0.1478
hsa-mir-1538	0.671979	0.132529	0.440397	0.939679	0.759224	0.925222	0	0.86165	0.399011	0.263976	0.313477	0.108592	0.446973	0	0.398669	0.118121	0	0.268259	0.518201	0.424369	0.557927	0.680421	0	0.149474	0.529206	0	0.79446	1.633549	0.425392	0	0.466008	0.167268	1.682019	1.391068	0.670265	0.420592	0.093612	0.646573	0.603443	0.35273	0.338219	0	0.488834	1.097085	0.16813	0.578438	0.135212	0.252146	0.591199
hsa-mir-1539	0	0	0	0	0	0	0	0	0	0.131988	0	0	0	0	0.099667	0.118121	0	0	0	0.212184	0	0	0	0	0	0	0	0	0	0	0.116502	0.083634	0	0	0.134053	0	0	0	0	0	0.067644	0.112938	0	0	0	0	0	0	0
hsa-mir-154	3.2255	18.95161	38.644845	80.394749	71.240537	90.209105	5.802382	209.553178	77.674159	114.301628	58.933587	148.553219	88.053665	121.632886	67.275475	9.804023	68.005239	57.139063	203.3938	498.209163	9.066313	13.495023	96.394128	7.772642	132.830752	3.364756	162.6657	429.260345	88.375139	16.480359	4.194074	54.027558	106.688068	50.947865	76.81238	743.501929	3.370022	137.504445	36.508309	32.274814	74.475768	200.804528	214.388619	67.549068	65.402488	92.935746	13.250787	137.419301	301.068193
hsa-mir-155	934.319942	88.264143	166.249904	68.49215	399.984613	232.076415	69.017812	1698.828312	2070.734558	166.040933	208.148415	1987.333666	77.326315	80.064929	64.484788	127.452305	127.213085	219.167205	127.736489	56.865441	127.486314	1689.599511	371.507151	101.492766	617.760018	11.055626	4179.058589	1275.620172	405.079305	59.628934	293.468662	2111.590994	100.20028	80.681943	595.329459	119.973936	24.432661	167.46231	453.789231	179.539673	35.377681	535.666973	972.290795	70.370142	158.88265	53.023506	59.087694	277.107911	1071.400753
hsa-mir-1587	0	0	0	0	0	0	0	0	0	0	0	0	0	0	0	0	0	0	0	0	0	0	0	0	0	0	0	0	0	0	0	0	0	0	0	0	0	0	0	0	0	0	0	0	0	0	0	0	0
hsa-mir-15a	375.90519	705.848083	641.76867	391.115232	460.975623	974.566738	410.7476	1875.811135	406.193291	460.11025	445.606885	179.393214	1815.82749	299.640256	164.650495	730.931292	391.972701	423.982579	1564.189011	270.32303	556.811124	659.781861	243.837216	71.597989	607.175895	45.664541	1123.76377	1003.362025	394.019119	83.900008	1311.813075	265.705188	1098.118181	687.709236	452.42894	194.208466	46.993088	888.175264	1422.315447	1408.275333	579.977504	440.798692	712.091448	643.048315	588.790518	771.058189	81.668117	328.545594	613.812571
hsa-mir-15b	462.9937	434.296689	267.541237	786.615632	271.928799	472.479824	1869.283317	640.377968	583.487219	725.274189	679.460375	256.167429	706.217215	573.067474	163.155485	410.942141	215.745573	829.455321	600.076486	506.059989	1119.062035	375.479158	619.717276	83.705374	721.308028	109.402627	495.147239	720.213552	833.129766	115.362511	655.790035	460.321484	1229.796247	621.633507	841.450802	554.130274	55.698979	461.221807	398.272463	247.263872	351.544564	789.213747	637.509349	1003.989156	355.258242	1575.087359	88.023087	760.302749	584.548211
hsa-mir-16-1	708.803708	804.449467	825.964756	1331.629382	481.348139	1092.995101	1371.49998	2300.949038	1115.502006	1055.112259	987.921279	495.828945	1693.133423	764.34588	433.353725	1088.010364	569.59624	799.00798	1394.996461	436.463479	1201.77471	855.743198	687.592431	162.029688	1174.661326	130.648656	1039.749618	1844.821205	1114.420068	258.59181	1293.289249	604.84102	1420.104694	842.813317	933.143067	499.453283	133.396715	1546.386198	1185.464021	1043.199573	795.828708	1215.104566	1105.742472	811.215716	960.52548	1916.365927	179.967325	833.929237	909.116573
hsa-mir-16-2	17.874648	24.650346	26.093528	16.809811	16.196783	25.135186	13.437096	39.291221	22.211617	23.229892	16.457518	10.967745	49.613994	11.296832	9.86707	31.892606	17.315502	14.754218	32.387548	21.006264	26.919977	14.742462	20.438597	2.541056	19.227825	2.018853	29.593638	36.301086	27.012377	4.045179	28.892508	13.715974	33.159805	31.29903	20.242006	24.604646	1.965846	34.268349	28.060105	22.574733	16.099212	31.283945	19.064525	16.769722	17.653628	30.657227	3.650727	11.262499	19.805173
hsa-mir-17	2918.809048	2784.163822	10613.680143	2949.756414	2865.312109	3036.114637	2146.270732	5005.322409	1967.523689	2354.006397	2436.496317	1558.288515	5853.333882	2395.038168	6187.450004	2575.032672	3265.228949	7923.551689	4999.082785	3396.861367	2686.557879	1025.848525	3067.405638	440.200582	2854.714557	325.516077	4922.07737	2882.669262	1306.484449	445.419149	9447.500682	2943.665566	4616.661841	3407.594918	3052.923462	2384.968286	317.530987	4299.923489	8414.712668	2333.839384	1941.713817	3146.464654	4188.958078	4601.799814	3873.710318	4219.321419	393.87289	1585.0707	5534.511327
hsa-mir-181a-1	1327.293405	993.037868	1388.24175	810.734056	7169.733679	1682.978066	193.310952	3669.765561	1601.098504	1103.81584	1184.157586	2025.666478	1049.93939	437.72484	5365.891872	1764.842347	3933.132557	313.594201	1014.637099	483.992803	582.89421	2732.458569	842.450453	1083.835117	1039.713749	1085.950857	2935.927193	1842.824646	2917.974791	1167.258861	1431.344177	2045.436507	327.513147	3631.209097	1799.393678	844.75951	1171.831631	2241.451771	2197.438143	1185.349845	913.528831	1657.484396	7341.727777	1154.446476	1417.670373	1056.806685	963.791953	2152.90238	1288.51866
hsa-mir-181a-2	620.236843	1159.759026	947.954752	2316.517258	1064.93847	567.931851	946.399118	2998.885198	830.34208	1994.471022	1361.115086	3019.387607	672.470759	200.491357	1000.461061	888.268151	3489.911555	377.573857	897.523726	94.846463	920.161068	80.516521	719.533681	785.485249	3648.876636	1283.029403	927.333518	134.858536	3033.575002	645.88024	313.157508	2575.676007	720.144461	899.325454	3241.267954	2233.344784	1303.636947	642.693191	1339.342018	720.098708	639.098141	6526.147166	3699.286093	3305.515969	1623.293104	4583.93033	569.243003	1257.785833	941.336929
hsa-mir-181b-1	236.133507	259.22622	222.620733	201.300098	886.26771	291.753207	29.622689	1144.270642	321.469936	246.817604	207.051247	599.968226	271.312563	69.755199	1271.556308	375.505911	1683.094749	55.395383	197.952692	124.97666	135.297292	355.179923	170.163204	202.088688	279.068061	173.525256	595.845053	324.168701	513.022465	132.89162	185.937271	323.998079	71.846244	662.843896	518.517079	345.72682	219.425894	454.75608	499.047465	189.063388	250.281872	456.158318	1791.506719	259.695603	381.15023	325.27511	145.082599	332.327777	277.124626
hsa-mir-181b-2	2.419125	12.855288	7.927148	5.116029	23.915562	10.331641	0.610777	37.395592	4.256118	7.259341	4.54541	10.64197	9.386431	0.438712	38.072935	9.449661	23.599354	1.475422	5.700208	2.758398	3.905489	6.010388	4.277846	5.530534	13.582959	2.211125	20.060117	5.626668	14.037928	2.0975	4.427078	11.625125	3.12375	31.82068	19.035529	7.04492	3.182799	5.819154	18.405015	7.407334	5.749719	19.199533	29.330039	13.008289	21.352483	12.532829	1.757757	4.958862	6.355391
hsa-mir-181c	136.814974	422.236574	176.599236	323.145126	271.675724	17.116599	64.131596	342.936533	124.624464	211.840778	113.321765	153.005472	103.921204	91.252084	1073.816246	245.927432	683.124493	86.245112	88.09413	162.321128	70.856726	491.490991	277.489604	51.717963	375.559988	81.042544	97.321359	66.612493	404.547566	62.625363	342.399523	717.997809	35.802978	36.863302	146.117791	507.549683	105.968478	182.764529	122.197233	82.009772	312.243546	425.213188	766.002853	714.828995	247.487048	179.701483	47.729876	141.789823	96.956669
hsa-mir-181d	12.498814	51.156095	26.974322	28.816819	38.214284	4.934515	0.916166	56.179553	21.147588	24.153808	9.561034	23.998729	15.867539	3.729052	248.171752	44.413408	296.737438	4.560395	7.254811	14.004176	11.576985	119.187132	52.950226	8.669485	42.512897	17.01605	12.711361	6.171185	75.719734	10.187858	47.18333	55.031166	4.56548	4.694854	19.571741	100.100953	18.160676	52.587907	24.439447	11.640097	84.419399	59.970306	111.663649	62.377097	55.81909	13.689705	8.924	12.271081	13.301982
hsa-mir-182	1301.623798	507.054969	847.874511	418.052693	1238.421198	455.209021	193.005564	1939.228544	46250.306574	2624.185881	2364.396715	2025.232112	1502.946445	316.640344	893.61764	2842.812446	1167.818916	460.197479	1238.75893	1110.149208	432.532889	12036.993146	1392.866625	5890.466735	854.844389	3921.670795	627.623456	490.790687	8409.676089	2972.607247	1036.984741	4263.493571	551.221687	862.809919	9451.810285	2705.880163	3431.150726	2836.298587	1374.341719	741.26252	24162.347162	7992.652678	5249.448491	688.65569	1256.770166	927.42933	3494.96274	791.652841	147.060801
hsa-mir-1825	0	0	0.110099	0.104409	0	0	0	0	0.266007	0	0	0	0	0	0	0	0	0.268259	0	0	0.139482	0	0.190126	0	0	0	0	0.181505	0	0	0	0	0	0	0	0	0	0	0	0	0	0	0	0	0	0	0	0	0.1478
hsa-mir-1827	0	0	0	0	0	0	0	0	0	0	0	0	0	0	0	0	0	0	0	0	0	0	0	0	0	0	0	0	0	0	0	0	0	0	0	0	0	0	0	0	0	0	0	0	0	0	0	0	0
hsa-mir-183	610.157154	148.432192	320.05859	114.849641	483.752349	197.843216	142.311065	947.469878	23883.739872	1173.90148	1218.013051	840.715657	718.285483	129.529701	323.121614	1029.068103	338.769424	153.041481	422.851825	799.723311	134.181438	4477.62582	699.665463	2796.955277	559.900142	1277.068979	407.955246	214.357915	2545.544303	1189.582256	352.418699	2510.357861	378.214008	294.210879	5511.857995	1061.049068	1152.360392	455.187129	426.030847	259.256699	7367.554216	3688.794994	3243.832486	362.508105	477.320468	376.948927	1494.093867	307.113226	82.620088
hsa-mir-184	0	0.397586	0.660596	0.104409	6.579943	1.542036	3.053886	0.68932	2.394067	0.65994	0	0.868732	0.670459	0.658068	6.677714	1.063087	0.418923	0.268259	0.518201	0.212184	0.418445	6.804213	0.380253	6.726325	0.705608	12.016985	1.787535	0.363011	0	9.139108	0.466008	0.752706	0.961154	1.217184	3.083219	1.577221	0	0.431048	0.603443	0	0.473506	2.371707	8.170511	0.783632	0.840649	0	1.352121	0.504291	0.2956
hsa-mir-185	121.493847	149.094835	89.841008	35.707797	96.54801	501.315896	125.209306	243.329841	123.294427	93.843485	59.56054	91.216889	214.993975	104.52312	169.633864	103.355669	127.77165	94.426996	217.644322	182.054285	121.907045	109.547831	92.021218	30.04425	131.419536	18.554224	379.950529	172.611665	56.896148	25.619467	164.384392	105.462462	223.70854	124.848352	111.666165	38.48419	17.973452	239.878444	248.618568	190.474309	104.239017	67.988935	83.800112	100.618333	82.047337	78.089164	26.501574	74.466973	135.975816
hsa-mir-186	420.927799	351.068639	193.224226	236.381443	377.207887	636.089841	480.37619	534.567399	435.853115	428.6971	393.72652	423.615575	705.770242	363.472844	575.379728	300.026743	339.467629	380.792959	600.594687	591.994704	471.448296	529.14097	472.65444	97.606445	422.306535	112.959654	576.778012	410.02077	393.381032	111.317332	718.118632	421.933482	807.128878	431.752727	373.605765	441.516702	85.186674	580.406694	414.263706	301.760688	277.204084	574.630731	353.915805	511.398161	286.997548	657.491479	102.490783	316.778804	562.82164
hsa-mir-187	98.646553	5.433678	1.871688	1.357314	1.89806	8.018587	1.221554	11.373774	9.443262	5.411509	0.470215	4.778028	7.151567	0.877424	14.750771	10.74899	55.158253	0	2.331903	3.819321	2.092226	0.680421	3.707466	47.532694	2.998835	3.076348	6.157066	4.900647	28.182204	20.975002	1.281523	1.839948	0.961154	2.086602	3.083219	8.727289	3.182799	3.232863	2.413773	2.821842	934.430749	7.566875	11.103515	169.734664	3.698855	4.434693	38.805877	1.260728	1.921397
hsa-mir-188	17.337065	6.758966	4.073673	18.271534	2.657285	8.172791	3.664663	14.303383	11.571322	16.366515	18.0249	11.727886	9.609918	6.800035	4.285697	10.630869	4.608158	7.511238	11.141316	30.554565	19.108999	5.670178	12.073032	7.025272	14.288567	8.459957	15.491971	17.787532	11.060186	15.731251	13.281234	5.018039	14.417307	3.47767	15.55015	15.982505	8.705891	11.638307	10.861976	4.938223	5.614431	13.552612	88.758285	18.650439	26.228247	23.330343	14.873333	9.161287	15.962378
hsa-mir-18a	69.482654	69.047475	219.427854	72.459683	27.83822	72.475691	45.197505	316.570056	74.881081	52.795209	48.902338	35.835206	131.410039	72.277792	163.35482	38.62549	23.040789	90.671377	156.237531	99.938891	32.917692	22.567307	94.017547	7.623168	122.070226	4.037707	164.850465	109.447775	20.844196	10.187858	247.217349	58.543793	101.161434	99.113594	82.174501	59.829246	2.340293	41.811696	160.21415	38.976687	15.219844	104.693924	79.540273	81.027536	106.426156	70.955092	7.842303	19.919495	113.510247
hsa-mir-18b	1.343958	0.530115	0.440397	8.874745	0.253075	1.387832	0.610777	1.033979	2.128059	1.97982	1.097168	4.017887	0	2.412916	2.192682	1.53557	0.139641	1.341293	0.777301	1.697476	0.418445	0.793825	1.996328	0.747369	3.351639	0.288408	0.993075	2.904087	0.957131	1.198572	0.58251	1.589046	1.441731	0.695534	10.858295	1.366925	0.374447	0	63.66325	1.410921	0.067644	4.29166	10.963848	0.940358	0.33626	2.12094	0.540848	0.420243	1.921397
hsa-mir-1908	0.134396	0.265057	0.110099	0.104409	0	0	0.305389	0.17233	0	0.131988	0.156738	0.217183	0	0	0.099667	0.118121	0.139641	0.536517	0	0.636553	0.697409	0.226807	0.190126	0	0.529206	0	0.39723	0	0.106348	0	0.466008	0.334536	0.480577	0.347767	0.268106	0.315444	0	0.215524	0	0	0.067644	0.112938	0.139667	1.253811	0.16813	0	0	0	0.591199
hsa-mir-1909	0.268792	0.265057	0.110099	0.417635	0.126537	0.154204	0.610777	0.34466	0.266007	0.131988	0.156738	0.760141	0	0.109678	0	0	0.558565	0.134129	0.518201	0.424369	0.139482	0	0.665443	0	0.529206	0	0.198615	0.363011	0.106348	0	0.116502	0.41817	0.720865	0.347767	0.134053	0.105148	0	0	0	0.176365	0.067644	0.112938	0.069833	0	0.33626	0	0	0.084049	0.591199
hsa-mir-190a	2.419125	3.975862	1.981787	3.967533	4.555345	6.476551	3.970051	8.444166	4.123115	6.467413	3.761718	1.737465	3.12881	3.29034	8.671061	4.60671	2.932464	3.353231	4.922907	4.031505	5.021343	0.907228	3.042024	13.751597	6.526876	24.130105	1.19169	5.445163	23.077503	11.985715	5.7086	3.512628	3.604327	13.041262	6.568598	5.467699	10.29729	26.725002	12.974027	3.174572	3.314544	19.538348	6.215175	3.44798	3.530726	4.820319	9.329636	2.941698	1.477998
hsa-mir-190b	0.134396	0	0.220199	0.104409	0.632687	0.925222	0	0.34466	0.266007	0.395964	0	0.325775	0	0.219356	0.099667	0.236242	0.139641	0	0.777301	0.212184	0.278963	0.226807	0.28519	0.149474	0	0.192272	0.198615	0.181505	0.212696	0.149821	0.116502	0.250902	0.720865	0	0.536212	0.420592	0.093612	1.077621	0.301722	0.176365	0.067644	0.225877	0.558667	0.783632	0.33626	0.964064	0	0	0.1478
hsa-mir-191	733.398148	697.763829	569.763745	1105.166772	584.223018	1177.652876	1210.865602	1248.702571	1542.443874	1006.936631	766.136635	707.039479	1651.788428	1159.954374	629.10044	824.364817	460.536504	1231.84309	1447.593838	2207.779532	1402.48894	739.391154	1278.505545	248.874013	1015.370264	319.747924	832.991384	1259.647694	925.014386	316.273066	1179.932755	896.389111	1498.198437	478.179621	631.79188	1335.906096	194.150727	930.849058	835.165286	950.607895	630.372097	1500.612917	990.93632	1079.531269	750.026985	890.602094	260.553745	529.001272	1116.184093
hsa-mir-1910	0.134396	0	0	0	0	0	0	0.17233	0.266007	0	0	0	0	0	0.598004	0	0.139641	0	0	0.212184	0.278963	0	0	0	0.352804	0	0.198615	0.181505	0	0	0	0.083634	0	0	0	0.105148	0	0	0	0	0	0.225877	0	0.313453	0.16813	0	0	0	0
hsa-mir-1911	0	0.927701	1.321191	2.296993	12.147587	0	0	0.86165	4.788133	0.263976	0	4.017887	0.223486	0	4.983369	0.118121	0	0	0	0.212184	1.673781	0.113404	0.095063	0	0.705608	0	0.79446	0.363011	39.136042	0.149821	0.233004	8.279765	0.480577	0.347767	4.021591	5.362551	0	0	0	0.35273	4.396844	5.75986	1.745836	1.410537	0.672519	0.385626	0.135212	0.168097	0.591199
hsa-mir-1912	0	0.397586	0.440397	1.252905	4.934957	0	0	0	1.862052	0.263976	0.470215	1.194507	0	0	23.322165	0	0	0	0	0	0.697409	0.113404	0	0	0	0.096136	0	0.363011	13.825232	0	0.58251	5.770745	0.240288	0	1.072424	0.946333	0	0	0	0	2.232244	3.726968	1.187168	1.567264	0.33626	0.385626	0	0.252146	0
hsa-mir-1913	0	0.662644	0	0	0	0	0	0	0	0	0.156738	0	0	0	0	0	0	0	0	0	0	0	0	0	0	0	0	0	0.212696	0	0	0	0	0	0	0	0.093612	0	0	0	0.067644	0	0	0.156726	0	0	0	0	0
hsa-mir-1914	0	0	0	0	0.126537	0	0.305389	0	0.266007	0.527952	0	0	0.446973	0	0.897006	0.236242	0	0	0	0.212184	0.139482	0.113404	0.095063	0.298948	0.88201	0	0.39723	0	0.106348	0	0.349506	0.167268	0	0.695534	0.268106	0.105148	0	0.215524	0.603443	0	0.202931	0.225877	0.279334	0.626905	0	0.578438	0	0.084049	0.1478
hsa-mir-1915	0.403188	0.132529	0	0	0.379612	0.154204	0	0.17233	0.399011	0	0	0.651549	0	0.109678	0.099667	0.236242	0.558565	0.134129	0.2591	0.848738	0.139482	0	0.665443	0.149474	3.351639	0	1.19169	0.181505	0.106348	0	2.912551	0.752706	0.720865	0.173883	0.536212	0.736036	0	0.431048	0.603443	0	0	0.677631	0.069833	0	0.16813	0.192813	0	0	0.886799
hsa-mir-192	477.105264	896.424414	410.560194	408.655904	485.65041	1122.910599	670.327868	595.74452	726.865204	735.569254	1217.22936	340.325868	2383.930072	867.662543	789.265904	498.587748	141.456482	1220.97862	4278.006419	1480.411129	451.920852	701.514368	355.156273	3310.846483	454.764514	317.729071	877.878378	2115.99032	813.455397	4103.309676	327.370758	612.033543	4240.610429	203.965344	422.535117	630.257469	240.207698	1242.712588	388.919095	441.794578	1930.349667	599.251309	480.942807	977.188946	459.834971	3101.393091	4327.058094	789.551628	3506.845865
hsa-mir-193a	260.055968	266.780359	429.166971	274.177416	501.97373	585.665264	119.406923	362.926803	227.569326	475.684836	557.047791	308.942915	389.983873	565.938405	90.497972	300.144863	85.600023	369.123713	487.36782	482.93188	734.092421	152.867987	325.591605	71.299042	328.813442	259.47073	402.989871	488.794127	1053.37635	55.583755	160.423322	337.63042	480.336596	408.973988	593.720823	767.580834	153.523237	2575.083246	448.961686	291.884242	95.039467	828.290444	212.922117	662.168933	190.32292	641.488021	65.172239	349.55772	291.904606
hsa-mir-193b	66.122758	84.155751	136.633199	507.531004	91.359978	327.528442	54.969939	22.575219	59.186645	683.301997	488.866646	51.580979	85.595314	21.167851	90.896642	52.799982	22.901148	215.277456	280.605715	173.354722	210.756916	146.177178	97.05957	28.549511	374.325174	18.938768	98.513049	325.257733	70.402337	42.249647	556.530289	123.945574	632.43918	233.177771	191.159606	295.781491	18.628734	894.640991	127.929943	227.687346	30.372043	244.624639	138.549518	40.592131	284.139342	535.248195	26.501574	42.528542	267.517639
hsa-mir-194-1	135.874203	211.383344	99.529744	180.418345	123.880081	315.346357	206.748049	137.691603	211.209871	201.149748	368.961874	85.67872	544.189531	326.511363	252.457449	162.416052	49.153684	350.479747	990.540763	390.843815	126.928387	220.796714	102.383112	742.586245	126.303876	63.257407	167.03523	436.883574	213.333969	855.780081	81.551434	169.107929	1028.434533	78.943108	160.863623	197.468056	46.899477	356.261517	99.266394	140.210255	438.669713	164.890108	144.066359	272.390439	93.816422	644.380212	877.120988	228.275732	838.616068
hsa-mir-194-2	146.894663	242.527599	127.605059	188.875455	149.693704	381.808108	213.771985	166.987689	221.451155	223.7197	396.077594	108.808717	674.035164	347.788892	289.135041	199.505972	59.207846	408.021198	1187.716154	443.889936	144.503087	236.446404	111.794373	885.931698	130.890329	70.756005	230.194806	485.89004	238.006691	1014.141346	99.376248	202.979695	1155.30683	86.420099	182.312106	211.87334	55.886203	393.116157	131.550601	150.615796	502.051905	180.475611	155.938041	311.25858	130.804975	744.064404	1041.403707	258.533192	940.45013
hsa-mir-195	84.266197	115.565063	98.64895	712.067774	7.718779	41.326564	89.173457	45.150438	79.935222	115.753497	28.683102	61.462808	293.884695	57.251908	9.667735	86.346279	17.03622	63.979655	50.006374	79.99355	236.979484	41.732507	34.412894	26.456877	48.510567	4.518386	30.388098	22.688179	19.142629	45.845361	248.964879	17.563138	209.050945	17.91	18.231211	8.096401	6.646433	97.201418	28.96527	14.991034	144.216473	35.575605	25.349534	35.106708	147.113565	30.078789	31.504423	68.499529	58.824321
hsa-mir-196a-1	245.944404	4216.799529	2487.693103	4423.172899	1374.069254	1933.558913	1813.397212	1149.09588	744.687699	1723.235634	756.732339	532.098517	6216.946353	796.042818	6.877049	190.528794	1962.656327	1742.204911	3031.733578	485.26591	4515.024067	458.263751	653.654854	143.943348	456.881339	184.100203	328.707854	510.574779	1353.277542	131.693048	2733.021574	736.480921	1312.215183	2284.481402	1588.662332	504.920982	169.998901	1262.756339	1116.671504	1941.427034	1250.665276	1584.752047	700.289599	594.149687	1979.560125	1721.239423	135.617751	878.474943	760.873373
hsa-mir-196a-2	15.993106	479.091404	326.884745	303.098643	118.1859	174.712676	87.951903	113.393085	56.260564	99.386982	44.513667	29.862672	754.49029	55.716417	0.598004	31.420123	283.192247	96.438935	307.293054	25.249953	392.641111	74.73294	38.025297	27.204246	25.225495	38.93503	43.099459	34.304527	68.275378	27.267503	360.573842	47.169571	90.348454	299.775151	93.569007	22.606833	30.236589	78.019764	126.421335	289.062401	126.358523	117.343029	46.788396	46.861186	204.782082	102.383571	25.014241	42.1083	58.380921
hsa-mir-196b	222.828318	170.034377	308.167869	1706.248029	1553.372702	164.535239	36.646626	1827.041769	146.570074	2207.103727	356.266074	215.771378	40.674536	187.659033	9.767402	456.418635	96.073109	1278.520071	1510.814332	1935.122473	2657.127231	978.899455	785.412507	547.074408	660.449317	387.523717	128.305301	1773.852582	712.318505	314.475208	146.210072	271.726835	171.565948	621.111856	134.857337	1290.69243	483.598195	95.046176	64.568414	1328.381942	1029.808436	2470.528152	1919.511389	142.307548	820.641496	1416.78809	339.111984	148.093461	29.26436
hsa-mir-197	698.320831	619.439342	292.75397	648.900471	426.304385	929.385084	684.070353	501.480055	705.85062	610.444608	671.936939	507.013873	1053.73866	534.131789	1478.067099	482.168962	738.422387	805.043797	713.821554	723.336898	930.761681	492.851834	385.291321	136.469654	905.118976	97.770186	575.586321	700.792471	1131.754782	134.389834	666.391722	546.129958	1147.857889	577.988749	646.671765	436.574743	75.170219	665.754281	626.072243	374.599475	517.47468	1027.626773	309.501745	666.243819	417.298134	1286.061046	117.499328	739.206575	734.121609
hsa-mir-1972-1	0	0	0	0	0	0	0	0	0	0	0	0	0	0	0	0	0	0	0	0	0	0	0	0	0	0	0	0	0	0	0	0	0	0	0	0	0	0	0	0	0	0	0	0	0	0	0	0	0
hsa-mir-1972-2	0	0	0	0	0	0	0	0	0	0	0	0	0	0	0	0	0	0	0	0	0	0	0	0	0	0	0	0	0	0	0	0	0	0	0	0	0	0	0	0	0	0	0	0	0	0	0	0	0
hsa-mir-1973	0	0	0	0	0	0	0	0	0	0	0	0	0	0	0	0	0	0	0	0	0	0	0	0	0	0	0	0.181505	0	0	0	0	0	0	0	0	0	0	0	0	0	0	0	0	0	0	0	0	0
hsa-mir-1976	10.617272	2.385517	4.62417	2.401402	2.024598	14.032527	2.748497	9.478145	11.837329	5.147533	4.231933	9.23028	6.704594	1.754848	2.790686	3.307381	1.536053	2.816714	2.850104	2.334029	3.347562	9.412495	3.137087	7.623168	5.821268	3.26862	8.341831	14.157424	9.571315	5.843036	4.54358	12.043295	3.12375	3.99932	5.898333	2.208109	2.901964	18.319558	8.448204	4.585493	1.488162	5.75986	4.329672	2.507622	4.707634	1.735315	7.977515	4.118377	12.710783
hsa-mir-198	0	0	0	0	0	0	0.305389	0.34466	0.133004	0	0	0.108592	0	0	0	0	0	0.268259	0	0	0.139482	0	0	0	0	0	0.198615	0	0	0	0	0	0	0	0	0	0	0.215524	0	0	0	0	0.069833	0	0	0	0	0.084049	0.886799
hsa-mir-199a-1	9008.553758	14301.57419	7318.84926	16758.755197	20605.344635	16241.339733	5107.928895	19080.195967	9247.215036	14488.721293	18103.426251	8585.463872	15325.584015	8312.713872	473.220673	15592.177192	19747.63214	6696.134864	20767.413878	16838.111728	17183.035059	21772.801428	8848.011272	996.093949	13897.659991	750.052106	10510.110895	7168.194005	17692.362421	921.851338	18182.125324	11681.744899	22648.146835	17445.383628	13038.666923	16001.957436	639.648949	24974.298738	11778.606372	13727.730379	24147.194963	17423.350382	11094.087274	18743.063878	15066.278444	18794.808478	915.250804	7760.114145	8880.698809
hsa-mir-199a-2	13001.588828	19365.232383	11243.998489	24783.926062	26862.237758	23985.29021	8344.131363	28540.763694	14306.409661	20859.255231	26089.554288	13874.197359	21521.299154	13675.41897	731.06016	21835.804577	28782.414376	9279.330212	29336.122635	23947.352786	24176.37076	28601.736481	14901.828665	1491.898815	19103.814024	1071.338204	14088.359055	10907.568904	26092.467195	1432.442815	24347.297269	15972.670419	31700.052743	23354.118787	18639.40207	22112.742063	983.016773	37713.288145	15355.817222	19316.740434	32138.424545	24952.390805	15879.77198	25586.050851	21120.295855	26113.980486	1384.436842	11191.98258	12953.174511
hsa-mir-199b	12052.082155	15385.261717	11944.560171	23841.323736	18529.752225	24361.238582	9939.481151	31127.608062	15084.747296	19110.809885	23789.890476	16266.577448	20725.016896	16574.208125	804.614679	19398.855079	27199.861253	8461.678265	27752.241996	23800.308941	20731.7296	20481.8154	18419.548881	1568.72839	16006.899437	1038.748142	11112.311629	12116.939593	25028.98779	1523.38443	19270.487468	13071.825457	31053.917122	17314.27547	16709.440751	18600.271135	1084.585499	38255.978103	10781.718328	16954.859	23799.911955	22916.901484	14273.323841	21187.838598	18597.340254	21829.488358	1513.4292	10698.870018	13235.32433
hsa-mir-19a	72.036175	123.119202	403.183543	75.069902	122.361633	197.689012	49.472945	280.380773	68.3639	86.716131	74.450675	42.024924	373.669362	61.200316	195.049043	118.120765	99.703779	184.02534	238.890553	86.571269	72.391025	59.423461	86.982867	21.823187	101.431185	15.670148	221.058515	134.314019	41.901089	25.319824	390.747873	92.331926	153.544315	175.44845	81.370183	78.966193	16.194829	222.205459	423.013631	119.399173	73.393468	131.799148	95.113127	118.328413	207.135899	127.063603	20.417029	35.216322	177.064161
hsa-mir-19b-1	15.186731	10.337242	65.068671	24.014016	14.804872	22.513725	7.634714	22.919879	15.960444	21.38206	16.144041	11.836477	36.204807	15.79363	28.106198	15.237579	28.905718	60.626424	27.20554	21.642817	23.014488	9.072284	26.522645	3.587373	13.406557	3.941571	31.182558	25.955277	14.037928	5.693215	55.454975	16.9777	21.145383	18.605534	18.097158	25.761275	3.744469	27.371575	50.689223	13.051017	12.581737	30.606314	36.383215	20.531155	22.025002	22.366279	3.109879	10.590111	37.09775
hsa-mir-19b-2	376.845961	357.032432	1285.298928	488.737427	424.532862	658.140955	200.334889	674.843951	292.209122	421.041795	350.466759	251.497993	991.609424	271.562692	950.926378	438.109917	387.364543	940.648475	557.065823	374.717795	388.59614	218.075029	370.936771	128.99596	475.579957	82.196174	643.314043	514.749404	214.397448	163.305373	1277.561472	437.573039	585.342645	561.122049	423.071329	512.701938	75.919113	1028.912573	2271.359925	402.817891	333.010177	799.265268	597.145629	628.15931	835.605047	672.723686	138.457205	195.24467	755.25698
hsa-mir-200a	216.780504	3.843334	89.620809	0.417635	11.894512	1.387832	0.305389	7.237856	27.265758	253.417005	2.66455	239.335741	1.117432	0.438712	0.099667	465.513934	15.360526	0.402388	2.850104	0	20.922262	1.474246	54.090985	781.150506	1.411216	790.909853	3.376455	33.215494	0.957131	739.668463	120.579621	48.340447	0.480577	0.347767	1.742689	0.105148	730.545938	2.370766	1.206886	54.496816	7.440812	0.338815	1.187168	71.78068	122.734745	0.385626	717.300268	55.55606	2.069197
hsa-mir-200b	284.247221	4.108391	73.216017	0.208818	11.135288	0.925222	0.305389	5.859217	15.561433	221.607891	2.66455	213.925322	1.340919	0.54839	0.299002	387.67235	12.428062	0.268259	1.036402	0.636553	27.338422	2.494878	57.037945	844.676906	1.411216	874.451929	2.979225	29.585385	1.063479	800.346147	124.191185	56.202042	0.240288	0.52165	1.876742	0.630888	872.46132	3.232863	1.206886	50.440419	6.020294	0.790569	1.536335	74.131575	164.430933	0	797.481052	50.51315	1.625798
hsa-mir-200c	480.868348	30.746668	266.660442	7.204205	44.541153	234.852079	7.634714	41.87617	83.127311	714.451171	34.168942	533.618799	34.193428	10.638765	17.740792	691.478957	59.347488	32.325151	58.556686	12.094515	209.780544	57.722408	230.813552	1124.940435	32.105175	4521.84707	65.940186	107.632721	68.70077	974.288843	239.178707	141.341444	23.548267	27.299709	44.505602	123.54897	3000.068711	14.224598	24.137725	114.10822	72.71703	25.749962	22.975197	251.702558	415.616836	11.954391	1360.909934	82.115386	49.069534
hsa-mir-202	0	0	0.110099	0	0	0.616814	0	0.34466	0.399011	0.131988	0	0.108592	0	0.109678	0.199335	0	0.977488	0	0.2591	0	1.394817	0	0.665443	0	0	0	0	0	0.106348	0	0.116502	1.003608	0.720865	0	0.134053	186.95325	0	0.215524	1.206886	0	0.067644	1.4682	0.838001	0	0.504389	0	0	0	0
hsa-mir-203a	425.09407	54.601842	392.063516	33.724031	223.971137	24.364168	29.622689	54.800913	1025.591507	325.614454	20.532713	321.213758	27.041862	49.464771	166.045839	493.626676	63.25744	6.035817	35.496752	54.743596	174.491662	356.087151	142.880053	989.367624	95.786319	2557.502713	35.154858	118.886058	153.566426	1281.272979	66.406168	203.146963	19.223075	24.86534	789.84039	601.972641	2328.87261	27.802623	84.783759	141.444811	652.491603	368.631035	100.350634	160.331081	119.20402	23.330343	951.082015	119.853164	34.880753
hsa-mir-203b	9.004522	0.662644	5.284765	0.417635	3.036897	0.154204	0.305389	0.17233	3.325092	9.107174	0.470215	9.990421	0.446973	0.54839	115.614149	11.930197	3.909952	0.268259	0	0.424369	0.139482	4.649546	1.901265	9.267381	0.705608	38.838894	0.79446	2.359571	1.914263	25.469645	1.281523	2.425386	0.240288	0	9.115605	3.469886	35.104399	1.077621	0.905165	2.821842	3.923337	0.225877	1.396669	1.880716	2.690077	0.192813	11.763454	2.689552	0.1478
hsa-mir-204	51.876798	6.096322	9.358438	0.522044	10.755676	4.934515	28.401135	2.584949	4.788133	6.203437	1.097168	6.406901	14.973593	1.864526	24.518173	12.28456	0.418923	0.536517	2.591004	0.424369	4.463416	0.340211	499.842528	787.876831	1.764021	428.766008	8.937676	3.993119	10.31575	696.070423	27.960492	6.941621	0	195.445052	93.837114	6.51918	467.496978	0	32.284207	5.290953	10.146562	17.505457	0.698334	60.339654	11.937215	1.542502	800.050083	2.857649	1.182398
hsa-mir-205	52.414381	10.072184	16.514891	1.461723	50.741484	9.252216	7.329325	2.584949	274.519631	22.965916	3.291504	24.75887	325.843259	8.883917	0	2.480536	1.536053	0.670646	2.072803	10.609224	68.903982	0.113404	10431.004382	16.143179	323.874184	24.130105	22.244882	15.790973	456.339013	0.599286	1.514527	4.265334	1.201442	4.173204	96.518174	1749.66371	0.748894	3.879436	2861.829024	1.410921	2.70575	20.89361	1.466502	1.880716	21.184353	54.758821	1.757757	1.260728	56.755123
hsa-mir-2052	0	0	0	0	0	0	0	0	0	0	0	0	0	0	0	0	0	0	0	0	0	0	0	0	0	0	0	0	0	0	0	0	0	0	0	0	0	0	0	0	0	0	0	0	0	0	0	0	0
hsa-mir-2053	0	0	0	0	0	0	0	0	0	0	0	0	0	0	0	0	0	0	0	0	0	0	0	0	0	0	0	0	0	0	0	0	0	0	0	0	0	0	0	0	0	0	0	0	0	0	0	0	0
hsa-mir-2054	0	0	0	0	0	0	0	0	0	0	0	0	0	0	0	0	0	0	0	0	0	0	0	0	0	0	0	0	0	0	0	0	0	0	0	0	0	0	0	0	0	0	0	0	0	0	0	0	0
hsa-mir-206	14.111564	214.298977	208.528026	2.192584	71.240537	0.308407	11.299376	15.682022	275.184649	8.447233	0.470215	99.904211	195.327166	118.561902	19.534805	393.460267	2.513541	2.548456	3.368305	6.365534	1.394817	0.113404	531.213398	4.035795	58.565484	8.075414	46.475914	2.722581	216.418059	10.787144	1.864033	2.174484	0.961154	0.347767	51.342306	164.977305	18.160676	3.448387	26.853219	0.176365	3.517475	5610.329439	11435.572728	80.870809	189.986661	49.938502	8.247939	0.58834	3.842795
hsa-mir-208a	0.134396	0	0	0	0	0	0	0	0	0	0	0	0	0	0	0	0	0	0	0	0	0	0	0	0	0	0	0	0	0	0	0	0	0	0	0	0	0	0	0	0	0	0.279334	0	0	0	0	0	0
hsa-mir-208b	0	0	0	0	0	0	0	0	0	0	0	0	0	0	0.099667	0	0	0	0	0	0	0	0	0	0	0	0	0	0	0	0	0.083634	0	0	0	0	0	0	0	0	0	0	0.698334	0	0	0	0	0	0
hsa-mir-20a	1069.253375	1928.69079	7232.971826	1431.235344	1966.390663	2170.415639	886.542962	2995.783259	774.347524	1137.076822	1017.388073	508.859929	4487.831609	1023.185926	4544.433408	1915.918805	2077.860273	4320.437476	3223.726962	1408.904958	1475.298411	700.153526	1140.663844	213.000282	1263.21516	175.928653	2954.994234	1289.051574	576.618533	208.851091	6653.432034	1456.56958	2147.457808	2253.356256	1509.97321	795.339922	171.871136	3594.297229	6219.688297	1730.847103	1405.028312	1436.125073	2125.869164	2552.759191	2820.209066	2149.090917	202.547748	749.460493	2545.112564
hsa-mir-20b	16.530689	37.770692	11.670523	596.382863	39.353121	74.326134	5.191605	84.441659	39.236091	33.656946	15.36035	281.68644	22.795619	10.748443	64.285454	58.469779	12.567703	18.509837	24.873637	22.70374	9.484759	52.959458	19.487965	22.122135	135.476783	39.127302	30.983943	37.390119	15.845843	52.886969	13.514238	69.667114	24.74971	42.079807	698.550284	12.617767	54.013968	65.734884	7220.800443	39.329418	37.745212	27.556977	812.372248	71.467227	32.953438	17.738773	33.938241	7.564365	12.119584
hsa-mir-21	233011.356718	59507.128257	299264.801086	176664.745545	246848.966519	232295.692184	106805.370074	182923.380568	245029.917852	152833.419895	92123.384989	273490.927883	218538.023092	288789.264719	108994.142947	283618.350864	271233.239397	63977.106819	98242.314824	26650.795267	224525.019329	252119.115461	276646.773416	212307.171219	142332.649129	28267.600748	336052.836361	226295.889791	219345.392268	113829.687778	225439.387479	365586.921183	51629.095566	58474.760028	227976.462971	49242.623785	69331.00003	129060.422212	308058.017436	257534.669852	58715.585904	128784.030325	311642.768504	131924.112462	186826.156825	85948.211652	141191.600029	201757.672704	246967.997944
hsa-mir-210	1520.42024	993.700511	478.821744	298.400249	1501.745456	2905.812597	47.946002	1997.993046	994.601646	477.664657	303.602018	1646.464841	1804.876653	270.57559	1046.706721	1092.617074	2565.626801	81.818846	1627.927705	763.864134	132.368175	2981.606171	538.153014	77.576945	1789.069705	340.897817	1732.91603	230.511898	2101.222608	64.42322	715.788591	1122.619055	283.78065	1526.175465	1928.620789	910.792491	215.96226	1367.501105	1366.79868	299.820672	292.82979	2288.245526	1075.155432	1459.122549	706.985759	659.419607	73.149754	553.039143	941.041329
hsa-mir-211	0.134396	0	0	0	0	0	0	0	0	0.131988	0	0.217183	0	0	0	0	0	0	0	0	0	0	0	0.149474	0	0.384544	0	0	0	0	0	0.083634	0	0	0	0	0	0	0	0	0	0	0.069833	0	0	0	0.405636	0	0
hsa-mir-2110	2.553521	3.18069	1.211092	1.67054	3.036897	6.322348	1.221554	4.997568	2.660074	2.903737	1.253906	1.194507	10.056891	0.329034	5.382038	3.543623	2.653182	0.670646	6.99571	2.546214	2.231708	6.237195	1.901265	0.597896	2.822433	0.384544	7.547371	2.722581	3.61583	1.04875	4.427078	1.170876	4.325192	3.303786	1.34053	3.049294	0.468059	3.017339	2.715494	2.292746	2.908681	1.919953	0.488834	2.194169	2.858206	3.856255	0.135212	2.017164	2.216997
hsa-mir-2113	0	0	0	0	0	0	0	0	0	0	0	0	0	0	1.096341	0	38.540957	0	0	0	0	0	0	0	0	0	0	0	0.106348	0	0	0	0	0	0	0	0	0	0	0	0	0	0.069833	0	0.16813	0	0	0	0
hsa-mir-2114	0.134396	0.132529	0	0.104409	0.253075	0.616814	0	1.550969	0.665018	1.97982	0	0.434366	0	0	0.099667	0.590604	0	0	0	0.212184	0	0.340211	0.380253	0.896843	1.058412	0.576815	0	0	0.319044	0.749107	0	0.41817	0	0.173883	0.402159	1.156629	0.655282	0.646573	0	0	0.067644	2.710522	1.047501	0	0.16813	0.578438	0.946485	0.168097	0.1478
hsa-mir-2115	0	0.132529	0	0	0	0.925222	0	0.34466	0	0	0	0	4.246243	0	0.099667	0.236242	0.279282	0.134129	0	0.424369	0	0.113404	0	0	0	0	0	0.544516	0	0	0.116502	0	0	0.173883	0	0	0	9.267541	0	0	0	0.225877	0.069833	0	0.16813	0	0	0	0
hsa-mir-2116	1.881542	0.795172	0.220199	0.313226	0.126537	1.233629	0	0.51699	0.266007	1.055904	0.470215	0.542958	0.446973	0.54839	0.199335	1.063087	0.418923	0.402388	0.2591	0.212184	0.557927	0.453614	0.190126	0.149474	0.705608	0.288408	2.78061	0.363011	0.425392	0.149821	0.233004	0.501804	0.240288	0.173883	0.134053	0.105148	0	0.215524	0.301722	0	0.338219	0.225877	0.069833	0.783632	0.672519	0.771251	0.135212	0.084049	0.1478
hsa-mir-2117	0	0	0	0	0	0	0	0	0	0	0	0	0	0	0	0	0	0	0	0	0	0	0	0	0	0	0	0	0	0	0	0	0	0	0	0	0	0	0	0	0	0	0	0	0	0	0	0	0
hsa-mir-212	45.694589	92.637591	321.820179	260.917502	27.078996	222.824199	530.459912	285.550671	52.004446	224.37964	51.253412	296.020522	256.115483	709.177854	111.02945	53.98119	18.153349	161.894012	447.207261	239.344095	59.698187	5.556774	704.513688	7.473694	44.100515	3.653163	50.845445	169.526073	27.756812	3.445893	128.385258	24.504759	855.426854	22.083204	22.386854	194.313614	2.901964	65.734884	15.689521	114.10822	87.733943	59.405614	21.648362	83.84861	67.420045	354.197023	6.354969	216.761087	254.659056
hsa-mir-214	705.712603	672.318311	305.415387	1357.940391	416.814083	560.992689	714.609208	1123.763382	557.817505	687.261638	819.114169	438.275432	686.773892	604.654734	11.162745	581.390404	608.975044	487.693976	772.896442	782.536368	1146.818903	418.118894	725.047349	40.656896	1227.758346	13.074479	588.694913	470.462078	545.883978	29.964289	684.566042	596.310353	1171.165868	713.965644	580.315521	672.211544	11.139796	849.165383	405.212059	476.538503	590.935792	1236.336991	299.794899	723.605672	942.367462	1046.780422	32.045271	471.680193	501.336923
hsa-mir-215	2.015938	3.048161	1.981787	2.610219	0.885762	4.626108	1.832331	3.963588	5.719159	2.375784	1.880859	4.995211	2.458351	2.083882	117.607497	2.480536	1.25677	1.341293	3.627405	3.182767	1.813263	2.381475	3.897593	5.978955	1.234814	1.153631	0.79446	3.085592	2.765046	6.142679	1.16502	2.09085	5.046057	2.086602	3.217272	0.841184	0.748894	3.879436	2.413773	1.763651	1.149944	4.630476	2.583837	2.350896	1.849428	4.049068	4.462	4.118377	4.877393
hsa-mir-216a	253.739363	0.132529	509.649541	398.215028	0.506149	5.397126	7.940102	0.17233	6.783189	150.862311	0.156738	0.217183	44.920779	0.109678	2.790686	12.048318	0.279282	0.134129	11.918618	0.848738	1.813263	0	1.045696	3.886321	0	0	56.406665	0	0.744436	2.397143	61.97909	0.334536	0	0.347767	1.34053	0.420592	0.093612	0.215524	0	19.400161	12.852312	0.225877	20.670694	1025.147217	4.875764	0	3.650727	140.27695	7.981189
hsa-mir-216b	184.256709	0	347.583409	138.759248	0.379612	3.084072	9.161657	0	3.857107	18.346335	0.156738	0	33.075996	0	3.388691	7.441608	0	0.268259	8.550313	0.424369	0	0	0.095063	2.391582	0	0.096136	70.508331	0	0.212696	1.498214	56.503494	0	0.240288	0	0.670265	0	0.187223	0.215524	0	14.814668	6.155581	0.112938	12.989017	670.161978	3.362596	0	2.839454	92.369304	4.729594
hsa-mir-217	10885.660581	3.578276	27125.268312	10643.63827	11.894512	249.809828	262.939542	6.893197	238.87464	4763.051801	4.231933	23.238588	1930.029071	6.032289	126.079223	412.713952	10.612727	11.400987	602.66749	17.186943	55.374253	5.670178	35.838842	129.145434	2.998835	3.557027	3226.898194	4.900647	16.271235	115.062868	3841.422071	7.192523	16.339614	2.956019	38.60727	6.729476	7.114491	10.129638	5.73271	1059.248798	497.249199	10.955028	649.869865	44119.258114	271.529608	5.59157	127.91066	4701.589155	306.093387
hsa-mir-218-1	0.268792	5.036092	0.330298	0	0.126537	0.154204	0	0.34466	1.463041	0.395964	0	0.434366	0	0.438712	1.993347	0.354362	66.748468	0	0	0.212184	0.697409	0.567018	0.950632	0.597896	0	0.096136	0	0.907527	0	0.898929	2.796049	11.123321	0	1.217184	12.064772	0.210296	0.56167	55.605246	3.92238	0	1.285231	0.564692	0.907835	1.253811	5.548283	0.192813	1.216909	0.084049	0
hsa-mir-218-2	29.432691	509.573015	17.285586	9.710015	14.42526	20.200671	14.353262	27.572787	84.856359	46.72376	18.808592	30.079855	140.572984	17.877512	4824.199716	25.868447	2290.114817	7.24298	25.391838	19.945341	46.726384	20.75285	61.886171	60.985344	16.22899	12.978343	42.304999	49.550983	20.312457	53.036791	363.020386	1332.624006	106.207491	255.434859	1100.039076	18.506058	13.105642	4183.324892	195.515573	10.052811	176.144323	51.499924	111.733482	118.641866	478.161117	8.290948	63.414482	19.583301	24.534767
hsa-mir-219-1	3.628688	5.30115	7.156453	4.385168	8.224929	7.555976	6.107771	17.922311	10.241285	11.746934	8.934081	5.972534	27.488835	10.529087	15.448442	6.024159	5.027081	12.205762	21.764432	11.670146	4.742379	3.742317	16.160751	2.69053	15.346979	1.63431	16.485046	10.890326	7.550704	1.04875	16.426789	12.545099	15.37846	11.824078	17.292839	9.883918	0.936117	56.251818	61.85292	5.114588	7.440812	22.926501	13.617518	13.791921	5.043894	19.088462	2.56903	4.454571	17.735976
hsa-mir-219-2	2.284729	0	0	0.104409	0.885762	0.154204	0	0	1.330037	0.263976	0.156738	0.217183	0.670459	0.219356	0.299002	0.118121	0.418923	0.134129	0.2591	0.212184	0	12.247584	0.665443	0	1.587619	0	3.9723	0.363011	0.319044	0.149821	0.116502	0.334536	0	0.869417	0.536212	0.105148	0.280835	1.293145	0.905165	0	0.202931	0.564692	0.279334	0.313453	4.539504	0.771251	0	0.084049	0.2956
hsa-mir-22	166065.96202	57024.997439	64455.087864	57919.822422	36151.345775	201623.825566	28927.625051	58704.530536	134242.094393	107395.090969	64452.028138	100868.612822	56448.880601	46418.24603	39938.808221	54027.492844	27519.63948	46411.539408	61607.075306	53114.656007	56649.952569	89737.250776	66978.803654	87400.069236	76445.773654	36698.428678	74328.095326	76474.046448	88971.963173	69346.353016	47953.525003	49236.668386	114412.62091	33239.917322	77360.388807	27842.470121	45849.246547	150020.582562	80024.40324	86255.761848	69834.188937	47229.044331	67340.652342	85525.112502	65065.387356	39014.888808	72725.728851	49502.802681	94394.559548
hsa-mir-221	338.543144	20.939541	51.306262	11.484964	28.723982	283.73462	3.053886	118.218322	728.062237	82.360527	25.078122	117.387448	22.572132	24.458191	357.307522	237.304616	1213.621212	8.181885	16.841525	10.821409	27.338422	784.412364	58.083641	145.737035	215.739721	127.764579	413.119237	329.613864	125.384222	184.580018	31.455553	140.756006	202.08258	24.169806	489.561627	9.989066	144.630122	72.847183	872.57876	43.91491	12.175875	26.201716	157.54421	26.173305	71.45516	645.537089	161.984113	17.902331	42.566343
hsa-mir-222	85.206968	10.204713	14.863402	5.742482	11.388363	52.120816	1.832331	47.046067	190.32829	23.097904	8.777343	24.215912	7.151567	12.174256	91.793648	72.880512	347.706457	2.280197	10.364015	1.90966	9.205795	222.270961	14.35455	36.920049	43.042103	34.224372	155.118329	89.663683	18.398194	36.106968	8.854156	30.442773	61.75413	8.520291	104.829461	2.208109	33.232164	15.517743	253.446113	12.874652	3.382187	8.357444	43.715725	5.328697	18.830536	147.694567	32.045271	7.564365	11.823984
hsa-mir-223	893.866792	301.900475	159.31365	39.779739	108.822135	1830.550909	12.215542	1111.183298	363.499104	201.941676	87.773428	123.685757	7989.640956	197.749408	435.147738	173.04692	127.632009	56.602546	300.556444	125.401029	235.724148	165.682588	179.099148	97.158023	355.097349	11.920849	354.726422	630.91288	236.943211	38.653932	101.240281	256.421815	41.329612	97.548643	97.992757	35.75034	16.569276	5131.415886	387.410487	401.7597	57.226612	239.54241	123.605165	50.936072	484.04566	81.559793	57.329937	72.9541	309.788382
hsa-mir-224	11.558043	2.915632	18.056281	4.071942	12.274124	6.01394	4.580828	5.514557	5.05414	16.102539	4.858886	3.692112	2.681838	10.748443	16.544783	17.245632	4.189234	4.158007	7.254811	3.182767	7.671496	5.670178	7.700123	8.370537	1.764021	7.210191	8.739061	6.35269	4.466613	5.992858	10.834691	5.854379	1.441731	7.47699	10.724242	2.73385	7.208103	6.034678	6.637874	18.871066	7.846675	3.726968	6.634176	4.388338	12.609734	2.12094	7.301454	3.698134	5.320793
hsa-mir-2276	0.134396	0.132529	0	0	0	0	0	0	0	0.131988	0	0.108592	0	0.109678	0.498337	0	0	0	0.2591	0	0.278963	0	0.095063	0.298948	0	0	0	0	0	0	0.116502	0	0.480577	0	0	0	0.093612	0	0	0	0	0	0.069833	0	0.16813	0	0.270424	0	0.1478
hsa-mir-2277	2.015938	0.795172	2.862581	1.879358	1.265374	2.313054	0	3.446598	2.660074	4.355605	24.137693	2.82338	6.704594	1.64517	3.189356	2.716778	5.725287	4.158007	4.404707	4.24369	2.929117	0.567018	1.140759	0.448422	2.293227	0.288408	1.58892	0.726022	2.126959	0.299643	3.728066	5.101673	11.533845	1.043301	2.815113	1.366925	0.280835	5.172581	1.206886	1.763651	2.570462	1.807015	2.025169	7.993045	1.176909	4.049068	0.676061	2.605504	6.503191
hsa-mir-2278	0	0.265057	0	0	0	0.154204	0	0.34466	0.266007	0	0.156738	0	0	0	0.398669	0.118121	0.279282	0	0	0	0	0	0	0	0.176402	0	0.39723	0	0.212696	0	0	0.167268	0.480577	0.347767	0.268106	0	0	0	0.301722	0	0.135287	0.225877	0.069833	0	0.16813	0.385626	0	0	0.1478
hsa-mir-2355	41.528317	48.50552	40.296334	109.524794	38.593897	58.134756	65.963927	50.148006	54.132505	102.950658	95.296865	53.10126	41.121509	38.387295	99.966372	30.002674	32.536387	17.168545	33.164849	42.436896	190.392581	11.226952	25.762139	38.11584	146.766515	27.687132	60.18035	93.293792	124.639786	28.01661	17.591809	92.83373	100.440569	7.824757	117.162339	29.967197	21.062639	77.373191	21.120509	29.276607	15.828637	57.937414	37.71005	122.560025	53.465273	108.553579	31.233998	46.983113	54.094727
hsa-mir-2392	0	0	0	0	0	0	0	0	0	0	0	0	0	0	0	0	0	0	0	0	0	0	0	0	0	0	0	0	0	0	0	0	0	0	0	0	0	0	0	0	0	0	0	0	0	0	0	0	0
hsa-mir-23a	3578.827063	2152.399307	2320.342206	1246.014195	2549.095233	2044.122892	2289.192574	2827.244601	3992.504976	2515.031786	2687.591016	4542.926831	3432.528544	2541.019567	973.052534	1378.941808	862.284085	2800.216485	1533.096965	5607.823666	1690.518742	1862.880137	3106.286504	1438.686113	6353.296637	1485.299286	2936.920268	2718.951363	2136.530124	1156.471717	4291.935495	3658.234381	1236.764612	1219.271091	3108.153306	5102.309588	1146.462853	3116.911107	3517.168259	2156.592457	666.561503	2620.962141	3007.376505	3373.691942	2001.248868	1670.144045	1330.757633	2722.162884	3561.679591
hsa-mir-23b	709.341291	274.997141	510.420236	294.432716	416.434471	356.056107	237.286904	634.518751	1606.418652	1543.995898	844.035553	1424.612336	194.656707	529.854348	1580.624823	3762.500721	2767.128977	375.561918	1337.735276	771.502775	749.853858	338.509601	932.570406	1209.991073	409.95839	2179.784856	478.662193	469.19154	562.793301	1201.118507	474.745851	648.916133	587.024664	3264.314916	4694.804842	1461.873471	1206.561583	187.075013	370.212358	445.498246	387.936901	1715.308872	585.413613	1513.349874	436.63306	1104.81706	1242.734546	305.264159	975.922082
hsa-mir-23c	0.537583	0.132529	0.440397	0.208818	0	0.154204	0.305389	0.86165	0.532015	0.791928	0.313477	0.977324	0	0	1.794013	3.07114	1.675694	0.134129	0.2591	0.424369	0.139482	0.226807	0.28519	0.747369	0.176402	1.345902	0.39723	0.181505	0.212696	1.04875	0.233004	0.083634	0.240288	0.52165	1.474583	0.420592	1.216952	0	0	0.176365	0	0.338815	0.069833	0.470179	0.16813	0.578438	0.270424	0.084049	0.443399
hsa-mir-24-1	9.945293	6.096322	10.349332	5.638073	3.669584	10.485845	6.718548	18.783961	25.270702	40.388335	21.159666	30.948587	3.79927	9.432307	23.421832	55.989243	44.824808	10.193823	23.837235	17.611312	15.761437	3.742317	22.434925	27.204246	11.466134	33.935964	11.321056	15.064951	7.338008	39.852504	11.184197	9.952445	12.254711	46.253011	78.957228	29.546605	20.875416	1.939718	9.956812	7.230969	3.855694	45.175372	7.891177	19.90425	13.954772	31.814104	29.611453	7.31222	21.283171
hsa-mir-24-2	2192.668276	1562.91146	1805.4079	1664.171297	985.599542	1189.063943	4773.83382	3331.309606	4389.388007	2041.98671	1745.907525	6297.983205	1635.026944	2355.663771	2873.509948	2951.011066	1550.575301	1625.646587	1620.413794	5426.830303	1403.744276	757.875933	3224.545177	1104.910934	5421.188145	1110.753913	2736.3191	2007.994588	1131.648435	1172.053147	2906.260121	2150.480799	1105.567123	1865.248287	4679.924957	2766.971186	771.454264	1541.213617	1880.027058	989.231852	318.128552	2883.092236	2262.253846	2125.993273	1471.808165	2133.665897	1037.75298	2801.252524	2855.344345
hsa-mir-2467	0.134396	0	0.220199	0	0	0.154204	0.305389	0	0	0	0	0	0	0.109678	0.199335	0.118121	0.418923	0.134129	0.777301	0	0.418445	0	0.095063	0	0	0.096136	0	0	0	0	0.233004	0.250902	0	0	0.134053	0	0	0	0	0	0	0	0	0	0.16813	0	0.135212	0.168097	0
hsa-mir-25	11028.120181	12331.401904	10443.246466	18664.215149	9332.763409	13001.213737	24791.747913	19974.588231	15240.228617	16126.2967	17236.977127	6787.731024	16419.103265	15804.707379	19958.291199	12662.309743	11800.095878	14017.982709	12835.832961	19893.35608	20151.20658	6064.935327	14058.902896	3843.27245	18502.459398	3466.082878	11277.360708	17066.592709	22950.523641	3797.673932	15486.384406	17980.8898	29338.738221	10478.04573	16195.213369	17282.660801	3353.359379	12869.381553	11534.815349	7526.909787	11626.269369	33316.610916	16141.158495	20707.158806	12554.251279	40337.969902	3539.447526	11905.722459	11643.372679
hsa-mir-2681	0	0	0	0	0	0	0	0	0	0	0	0	0.223486	0	3.089688	0	0	0	0	0	0	0	0	0	0	0	0	0	0	0	0	0	0	0	0	0.105148	0	0	0	0	0	0	0	0	0	0	0	0	0
hsa-mir-2682	0.134396	0.132529	0	0	1.265374	0	0	0	0	0	7.366698	1.194507	0	0	14.152767	0.826845	1.25677	0	0	20.36971	0	2.948492	0	0	0	0	0.198615	0	0	0	63.260613	1.923582	0.240288	0.347767	2.815113	0.210296	0	0	0	0	0	0.225877	28.003204	0.470179	0.16813	0	0	0	0
hsa-mir-26a-1	1.343958	2.783104	1.100993	2.088175	1.89806	0.616814	0.916166	1.378639	0.399011	2.63976	1.880859	0.217183	3.575783	0.767746	3.189356	1.299328	26.252536	1.74368	1.813703	2.970583	2.789635	0.680421	3.137087	1.046317	0.705608	0.672951	1.58892	1.452043	2.977742	0.898929	2.796049	0.83634	4.084904	1.738835	2.412954	0.52574	0.936117	9.052017	1.508608	0.35273	1.217587	2.597584	2.304503	2.507622	1.345038	2.313753	0.676061	1.008582	2.069197
hsa-mir-26a-2	1969.436771	2155.845054	1950.408644	3942.788173	1575.137129	2645.054313	2812.017772	2949.771172	2118.349882	1909.206759	1515.815753	2156.73646	3914.365352	2245.437396	1200.194471	2376.707908	3641.003277	1424.586832	2028.755997	2020.632819	3122.856776	2183.812187	2393.40725	1672.463264	1498.182706	1416.658271	2121.804235	2755.433955	3265.200816	2212.263424	3119.575373	2257.197771	1750.74159	2433.325677	2174.474026	2524.184317	1172.206078	3191.051435	1974.767629	2029.962314	1183.765608	4543.964785	2637.818013	1074.045846	3075.934474	3707.982004	1776.011126	1943.537561	1785.569389
hsa-mir-26b	967.918904	717.113026	489.941771	1422.987051	571.695818	1529.853894	2532.892637	1296.093298	1039.423892	1056.696115	968.485734	990.029017	1725.315473	961.656576	467.140964	746.286992	1019.240735	1454.497656	997.277373	1590.32269	2258.06996	800.855879	1039.421491	688.626174	1327.249109	561.433517	1032.798092	1701.250409	1024.875102	815.627935	1561.826473	893.796457	1169.483848	936.014872	1267.203192	1123.29672	362.464617	1097.880319	871.371874	553.610053	553.73173	2038.086904	825.710433	749.62225	1057.704497	1630.617431	736.365177	1198.195445	1041.397394
hsa-mir-27a	2393.321279	736.594751	975.699769	1190.155506	410.866827	860.764483	1320.500092	1849.099998	2576.813625	1477.73791	878.517971	3733.702718	1512.77985	1587.698517	603.386259	823.419851	455.509423	1439.34105	500.063739	1019.33425	1226.044533	526.305882	2330.38032	1028.380307	1744.96919	758.223655	1407.386016	2076.24063	1134.200785	827.763471	1865.081307	2102.223987	605.767163	463.74729	2143.239673	903.957868	552.683652	1035.378299	1826.018899	832.796008	119.594148	1431.607536	2646.477358	1518.678571	1946.270427	1286.832297	805.728991	1638.021256	1982.290924
hsa-mir-27b	1328.906155	489.296117	772.126211	992.300898	331.780973	551.894676	867.303483	1552.175553	2802.121888	4049.656534	1727.41241	3072.597458	381.267901	1099.74116	2481.318846	7304.469973	5268.381209	1146.134495	1922.52484	1196.296108	1687.450144	279.42635	1718.363167	2470.504319	833.499739	2773.808434	931.504433	1435.707963	964.788516	2356.841117	819.475415	1220.554458	1277.853936	4476.978433	10345.139606	2496.845821	1516.041961	264.448204	684.002783	587.472152	300.541177	4885.603535	1177.112234	2399.637523	1349.40968	4191.170757	2188.408076	824.683902	2219.805203
hsa-mir-28	3931.884958	1936.377457	2252.300855	1963.09359	2096.344538	2896.406177	3611.219609	2879.115906	3073.183422	3357.115375	2585.240929	3289.889118	1346.282437	2387.799421	1342.818478	3003.220445	3172.227945	1023.272097	1023.446512	319.12546	3569.058876	3789.606474	1890.237509	2631.936111	3283.72437	1507.60281	2673.556754	2653.609408	4742.373709	2327.176471	1000.403097	1915.97109	1399.199599	2055.129068	2309.465417	1162.83239	1351.004482	1728.073106	1624.167173	1876.877407	3527.756801	3706.526328	1605.679972	2867.465752	2446.288417	3451.541046	2113.365352	2118.694639	1387.396727
hsa-mir-2861	0	0	0	0	0	0	0	0	0	0	0	0	0	0	0	0	0	0	0	0	0	0	0	0	0	0	0	0	0	0	0	0	0	0	0	0	0	0	0	0	0	0	0	0	0	0	0	0	0
hsa-mir-2909	0	0	0	0	0	0	0	0	0	0	0	0	0	0	0	0	0	0	0	0	0	0	0	0	0	0	0	0	0	0	0	0	0	0	0	0	0	0	0	0	0	0	0	0	0	0	0	0	0
hsa-mir-296	43.544255	0.265057	1.211092	0.417635	14.678334	26.523019	0.305389	1.033979	1.463041	51.475329	144.355941	2.171831	8.715972	1.535492	84.218928	1.889932	1.396411	3.62149	5.441108	68.747772	1.394817	1.814457	4.658099	4.334743	0.705608	3.749299	9.732136	1.452043	3.509482	3.14625	38.795182	0.83634	163.636429	17.736117	29.625717	3.049294	1.872235	0.862097	23.836003	8.99462	2.908681	70.586519	1.257002	1.410537	1.008779	0.964064	4.462	0.252146	10.050386
hsa-mir-2964a	1.075167	0.795172	1.100993	0.83527	0.885762	1.69624	0.916166	2.929609	1.06403	0.65994	1.253906	0.868732	0.893946	0.658068	2.192682	1.53557	3.909952	1.207163	4.145606	5.941165	0.976372	0.567018	1.045696	0.448422	1.411216	0.192272	0.993075	2.178065	0.957131	0.299643	4.194074	2.174484	5.046057	1.043301	2.547007	1.261777	0.187223	0.215524	1.206886	0.70546	0.473506	1.4682	1.117335	2.350896	1.849428	1.735315	0	0.58834	1.773598
hsa-mir-297	0	0	0	0	0	0	0	0	0	0	0	0	0	0	0	0	0	0	0	0	0	0	0	0	0	0	0	0	0	0	0	0	0	0	0	0	0	0	0	0	0	0	0	0	0	0	0	0	0
hsa-mir-298	0	0	0	0	0	0	0	0	0	0	0	0	0	0	0.099667	0	0	0	0	0.424369	0	0	0	0	0	0	0	0	0	0	0.116502	0	0	0.173883	0	0	0	0	0	0	0	0	0	0	0	0	0	0	0
hsa-mir-299	1.343958	10.602299	15.523998	17.540672	32.773178	51.349798	8.550879	45.839758	52.935471	52.399245	22.100095	66.349427	71.96264	59.555146	19.534805	3.661744	40.495933	39.836389	104.417454	249.104581	2.929117	8.61867	33.272135	5.231586	82.203361	0.672951	65.145726	251.022012	58.065975	6.142679	2.097037	17.061334	65.839033	24.169806	37.132686	362.129917	1.029729	75.864521	16.594686	13.580113	45.321312	160.146693	66.760756	35.576887	19.166796	40.105052	5.13806	44.713803	132.576421
hsa-mir-29a	13285.029673	2833.729572	4244.547223	592.832965	2719.667602	5922.651784	6769.547997	3217.571861	4738.522712	1829.61798	12115.711083	14514.12727	6013.126701	19094.60823	3221.548404	1930.093297	609.254326	3781.237865	5178.63935	14853.338086	1508.355584	3474.798215	8813.883568	4748.635752	4648.899921	4470.991192	3965.944675	11527.046941	6700.664685	5349.82408	1261.833696	6929.159752	13028.919915	5826.662148	13968.592718	11583.846272	2621.409265	8574.199597	2747.17483	12447.319744	418.714807	4127.673733	2126.008831	338.215517	1941.058404	5033.762477	4404.80506	8350.722968	7098.233216
hsa-mir-29b-1	688.509934	135.311846	300.901317	21.717023	148.048718	220.511145	124.598529	277.795825	227.702329	52.795209	273.351533	457.170359	431.999328	545.5383	87.009614	149.895251	40.775215	120.582201	351.081019	685.992429	83.270601	327.62286	482.350891	197.90342	171.109999	178.620458	448.274095	551.776512	129.531791	165.253051	80.852422	333.281452	631.237738	196.488353	512.618746	541.407358	95.203129	403.461319	245.299631	990.642773	26.448706	127.507487	95.532127	17.239901	110.96566	77.1251	193.0829	155.657826	346.147133
hsa-mir-29b-2	682.865309	147.637019	310.479954	26.937461	157.53902	220.048534	126.125471	301.405023	253.372043	61.110455	272.567841	488.661904	423.283356	540.273756	109.036103	159.344912	50.829378	122.191753	337.607799	654.589126	91.221061	341.458093	480.449626	208.665539	172.168412	198.328312	441.918415	564.300386	125.596918	174.541981	87.493039	350.342786	611.774374	194.575635	499.213444	530.682256	115.984933	411.866763	252.239227	982.882709	45.050737	137.220192	105.588141	25.703125	115.337035	78.860415	203.764657	158.263329	332.697351
hsa-mir-29c	1675.781841	416.27278	610.390377	335.674178	186.38954	337.243268	101.999776	697.76383	887.666674	575.59977	410.340776	2292.041511	182.811925	352.176011	694.581902	1198.453279	525.190355	143.518304	231.376642	288.146526	930.901162	1090.034935	801.478195	1222.845827	382.792473	1326.867362	438.939189	982.670406	1052.525567	1896.889287	374.321084	1131.400624	250.380557	151.974178	550.153591	342.99297	807.588391	611.011132	294.480245	374.952205	498.737362	644.42668	478.777971	227.096517	675.377359	298.088512	1345.360541	350.398205	659.48271
hsa-mir-300	0	0	0	0	0	0	0	0	0	0	0	0	0	0	0	0	0	0	0	0	0	0	0	0	0	0	0	0	0	0	0	0	0	0	0	0	0	0	0	0	0	0	0.069833	0	0	0	0	0	0
hsa-mir-301a	36.018088	30.746668	25.983429	32.784352	19.107142	17.116599	24.125695	124.766859	37.507043	37.880563	21.943357	38.984361	22.795619	17.109766	64.684123	60.005349	41.33378	9.254919	51.301876	71.718355	29.012203	36.629347	55.611997	8.968433	56.977866	7.498598	53.03021	33.396999	24.672722	10.487501	56.619996	51.853074	58.390091	41.73204	55.49795	30.282641	6.646433	10.991735	26.853219	10.229176	28.207443	31.848637	41.830222	50.936072	28.582064	59.000702	9.735272	8.488899	31.185758
hsa-mir-301b	2.956709	3.975862	3.743375	3.967533	2.024598	1.387832	4.886217	18.266971	5.985166	3.035725	2.66455	8.578731	2.458351	2.412916	28.4052	5.315434	8.51811	0.536517	3.886506	5.941165	5.57927	1.020632	13.403917	0.298948	7.408887	0.096136	9.334906	3.267098	2.977742	0.149821	7.805637	7.861595	4.084904	8.520291	10.992348	6.939772	0.187223	1.939718	3.620659	1.410921	3.111612	6.43749	4.609006	6.89596	3.530726	4.434693	0.946485	2.353358	2.364797
hsa-mir-302a	0.403188	0	1.54139	0	119.577811	0.154204	0.305389	33.432004	1.330037	1.187892	0.156738	12.270843	0.446973	0.109678	0.199335	0.708725	2.653182	0.536517	2.850104	0.212184	0.418445	0.453614	20.248471	0.149474	1.587619	0.096136	35.949318	0	0.106348	0	118.715588	45.245989	0.240288	0	18.901476	11.35599	0	0	24.439447	0.176365	40.789181	5.308106	10.335347	0.783632	0.16813	0	0	0.084049	0.443399
hsa-mir-302b	0.671979	0.132529	2.312085	0	206.508981	0.308407	0	41.53151	0.532015	0.527952	0.470215	10.64197	1.340919	0.109678	0.199335	0.354362	2.234258	0	0.777301	0.424369	0.139482	1.134036	17.396573	0	1.411216	0	42.900844	0.363011	0	0.149821	131.996822	44.576917	0.720865	0	17.963105	7.886104	0.187223	0	32.88765	0	66.358518	6.43749	10.19568	0.783632	0.16813	0	0.135212	0	0.1478
hsa-mir-302c	0	0	0	0	5.567644	0	0	3.101938	0.133004	0	0.156738	2.931971	0	0	0	0	0	0	0	0	0	0.113404	3.992656	0	0.176402	0	4.170915	0	0	0	10.601686	4.599869	0.240288	0	2.412954	1.787517	0	0	1.206886	0	1.961669	1.4682	0.419001	0	0	0	0	0	0.1478
hsa-mir-302d	0	0	0.220199	0	12.274124	0	0	7.237856	0.266007	0.395964	0	4.017887	0	0	0	0	0.279282	0	0	0	0	0.113404	7.890249	0	0.88201	0	8.540446	0	0	0.149821	27.144977	11.123321	0.480577	0	3.753485	3.575034	0	0	3.017216	0	4.87035	0.790569	2.65367	0.156726	0	0	0	0	0
hsa-mir-302e	0	0	0	0	0	0	0	0	0	0	0	0	0	0	0	0	0	0	0	0	0	0	0	0	0	0	0	0	0	0	0	0	0	0	0	0	0	0	0	0	0	0	0	0	0	0	0	0	0
hsa-mir-302f	0	0	0	0	0	0	0	0	0	0	0	0	0	0	0	0	0	0	0	0	0	0	0	0	0	0	0	0	0	0	0	0	0	0	0	0	0	0	0	0	0	0	0	0	0	0	0	0	0
hsa-mir-3064	0.403188	0.397586	0	0.208818	0	0.308407	0	0.51699	0.266007	0.263976	0	0.651549	0.893946	0.438712	0.897006	0.354362	0	0.134129	1.295502	1.060922	0.557927	0.226807	1.806202	0.149474	0.176402	0.288408	0.993075	0.544516	0.106348	0.149821	1.048518	0.41817	1.441731	0	0.536212	0.105148	0.374447	0.431048	0	0.35273	0.202931	0.903507	0.558667	0.470179	0.16813	0	0	0.504291	0.591199
hsa-mir-3065	9.542105	101.119431	63.196983	20.2553	28.091295	41.789175	33.287352	45.667428	150.826192	55.566958	15.203612	41.264783	30.170672	19.961393	72.159176	66.147628	98.58665	14.35183	37.310455	40.102867	57.187515	61.691532	67.209712	32.136885	81.674154	99.596768	19.067042	28.314847	17.653758	77.008222	48.231848	33.202694	78.574321	50.252331	66.490298	56.464508	92.862836	22.414518	39.827246	22.927463	119.661792	17.618395	23.533865	37.144151	13.618513	16.389084	53.949634	13.868003	72.126303
hsa-mir-3074	9.407709	28.49368	4.954467	13.468731	17.462156	12.336288	24.431084	31.881034	7.847218	23.097904	28.369626	8.687323	12.962215	5.483899	3.588025	3.307381	7.680263	17.034416	25.132737	36.707915	13.948174	10.319723	30.420238	2.840004	40.925278	5.479745	16.286431	28.133342	34.456733	2.397143	16.310287	15.639556	80.016051	5.564272	9.249658	14.08984	2.995575	12.715928	6.939596	2.998207	20.428412	18.070149	21.508695	24.449314	13.786643	33.356606	1.216909	18.322573	48.921734
hsa-mir-30a	44841.712601	2828.958537	13680.165131	2718.282183	5152.348458	1124.452635	2615.042157	9470.907522	4607.913082	39831.873656	3602.785741	26597.107274	1293.763119	3664.012459	2884.573026	56588.823508	4990.355684	2327.947373	2388.128228	1308.541698	4188.636785	5671.538408	10991.307132	198141.830385	1704.043911	273592.224684	2646.147882	8925.166581	1896.60917	240856.696989	17354.611268	12649.975608	1963.63715	4197.026001	7162.184716	988.391759	246425.48291	1690.356369	2590.279617	9279.097067	2319.77473	1693.060001	3391.530183	11320.346046	38105.43957	2546.09237	233273.889581	10705.173656	6104.131758
hsa-mir-30b	374.292439	135.046789	201.701871	682.102458	112.744793	298.383962	183.538519	591.953261	412.577468	547.090357	315.514126	388.106143	339.922906	425.550583	372.955299	555.403836	169.803635	105.559725	232.153943	210.274821	322.342311	292.467759	486.438611	987.573937	374.325174	645.648544	224.03774	647.97439	405.717393	1331.463162	318.516603	239.025945	204.966041	203.26981	291.833423	227.330105	481.632349	313.156675	206.075827	199.82166	164.577241	668.482566	533.108377	272.233713	491.77963	458.508721	1230.430244	207.095509	313.483377
hsa-mir-30c-1	1.209563	2.385517	3.413078	3.863124	2.783822	1.69624	3.053886	6.031547	2.128059	2.111808	4.702148	1.520281	4.246243	1.535492	0.897006	2.244295	2.3739	4.158007	6.47751	2.758398	5.300306	1.58765	2.186455	1.345265	5.644866	0.961359	2.78061	3.811614	2.765046	2.247322	3.728066	2.341752	8.650384	2.086602	2.278901	3.154442	0.842506	2.801815	3.92238	1.940016	4.058625	4.969291	2.723504	4.231612	2.690077	9.255012	1.89297	2.941698	3.990595
hsa-mir-30c-2	743.343441	649.655896	624.703282	864.400161	593.71332	760.686348	242.17312	1161.158974	454.606636	1088.901193	480.246041	407.00107	1348.517301	646.332368	369.765943	1829.218163	817.8782	352.625815	1109.98604	387.873233	702.430065	946.012425	480.639753	2017.299509	597.297379	2397.628751	604.981344	653.056542	477.076861	2248.070749	1262.299704	522.377905	661.994658	721.268751	531.386169	785.14056	1736.591196	593.769195	570.857197	706.34223	1546.336103	966.978836	618.095656	712.164647	1295.608147	966.570318	2515.080545	282.823209	635.391342
hsa-mir-30d	2788.848263	1766.078023	2378.584722	1076.663179	4014.397928	4080.689808	393.340453	5541.096118	2278.220325	3322.270537	2263.77075	1324.599533	2194.413554	1916.074406	3700.549785	5042.81169	4142.873561	843.538893	3807.998325	3313.048497	3240.858332	7428.726435	2696.183677	8207.760325	1348.417356	8846.71173	1942.653489	2033.949865	3128.650061	9817.649326	4340.167344	2815.28739	2204.886746	2738.838983	3574.791866	2374.558628	9190.425168	5512.678212	1885.759768	2146.892376	4894.566394	1701.417445	5386.042672	4514.973403	2548.343199	2090.475841	10382.938286	749.62859	3413.584191
hsa-mir-30e	9422.761765	9493.298883	8721.624114	14587.157304	10720.751774	9709.429535	17398.901884	14462.615868	9805.564555	14790.577903	11477.943086	8820.564543	15337.87577	11544.595069	5118.916129	10749.225837	13212.14716	10176.520808	16946.719634	10283.945273	17224.461137	13954.193584	7378.99899	7118.99257	10381.966911	8911.315039	8642.533883	12242.541352	15437.679735	10164.336144	14694.286973	12382.17957	15680.502876	8436.305692	9794.851962	12610.932517	10128.133863	16171.212431	8306.092905	7807.153933	20187.668112	16462.470221	10248.963148	12897.013375	9541.197346	20807.002342	9177.25186	9418.979429	13008.008237
hsa-mir-31	7.257376	0.265057	2.862581	0	0.126537	0	0	0.17233	2.128059	14.650671	0.313477	11.076336	0	0.54839	0	5.197314	1.675694	0	0	0	2.510671	1.92786	1.711138	2.092634	0.529206	27.398725	0.39723	1.452043	0.106348	0.599286	0.699012	2.258118	0	0	2.815113	0	8.893114	0	0	0.70546	0.54115	2.597584	0.768168	0.470179	6.557062	0.192813	1.487333	0.840485	0.443399
hsa-mir-3115	0	0.265057	0.110099	0.208818	0	0	0	0.34466	0.133004	0.263976	0.313477	0.325775	0	0	0.099667	0.118121	0.977488	0.134129	1.295502	0	0.83689	0	0.380253	0	0.529206	0.096136	0.198615	0.181505	0.212696	0	0.466008	0.41817	0.240288	0	0.402159	0.105148	0	0	0.603443	0.176365	0.405862	0	0.139667	0.156726	1.345038	0.578438	0	0.336194	0.1478
hsa-mir-3116-1	0	0	0	0	0	0	0	0	0	0	0	0	0	0	0	0	0	0	0	0	0	0	0	0	0	0	0	0	0	0	0	0	0	0	0	0.105148	0	0	0	0	0	0.112938	0	0.156726	0	0	0	0	0
hsa-mir-3116-2	0.134396	0	0	0	0	0	0	0	0.133004	0	0	0	0	0	0.099667	0	0	0	0	0	0	0	0	0	0	0	0	0	0	0	0	0	0	0	0	0	0	0	0	0	0	0	0	0	0	0	0	0	0
hsa-mir-3117	0.671979	0	0.220199	0.626453	1.012299	0	0	0.86165	0.931026	1.715844	0.156738	1.085915	0.670459	0.877424	40.066283	2.008053	2.3739	0.804776	0	0.424369	0.418445	0	0.28519	0.747369	1.764021	1.249766	0	0.726022	0.425392	1.648036	1.631029	0.083634	0.480577	0	1.34053	0.420592	1.029729	0	0.603443	0.176365	0.135287	0.225877	1.885503	0	0.33626	0	0.946485	0.252146	0.738999
hsa-mir-3118-1	0	0	0	0	0	0	0	0	0	0	0	0	0	0	0	0	0	0	0	0	0	0	0	0	0	0	0	0	0	0	0	0	0	0	0	0	0	0	0	0	0	0	0	0	0	0	0	0	0
hsa-mir-3118-2	0	0	0	0	0	0	0	0	0	0	0	0	0	0	0	0	0	0	0	0	0	0	0	0	0	0	0	0	0	0	0	0	0	0	0	0	0	0	0	0	0	0	0	0	0	0	0	0	0
hsa-mir-3118-3	0	0	0	0	0	0	0	0	0	0	0	0	0	0	0	0	0	0	0	0	0	0	0	0	0	0	0	0	0	0	0	0	0	0	0	0	0	0	0	0	0	0	0	0	0	0	0	0	0
hsa-mir-3118-4	0	0	0	0	0	0	0	0	0	0	0	0	0	0	0	0	0	0	0	0	0	0	0	0	0	0	0	0	0	0	0	0	0	0	0	0	0	0	0	0	0	0	0	0	0	0	0	0	0
hsa-mir-3118-5	0	0	0	0	0	0	0	0	0	0	0	0	0	0	0	0	0	0	0	0	0	0	0	0	0	0	0	0	0	0	0	0	0	0	0	0	0	0	0	0	0	0	0	0	0	0	0	0	0
hsa-mir-3118-6	0	0	0	0	0	0	0	0	0	0	0	0	0	0	0	0	0	0	0	0	0	0	0	0	0	0	0	0	0	0	0	0	0	0	0	0	0	0	0	0	0	0	0	0	0	0	0	0	0
hsa-mir-3119-1	0	0	0	0	0	0	0	0	0	0	0	0	0	0	0	0	0	0	0	0	0	0	0	0	0	0	0	0	0	0	0	0	0	0	0	0	0	0	0	0	0	0	0	0	0	0	0	0	0
hsa-mir-3119-2	0	0	0	0	0	0	0	0	0	0	0	0	0	0	0	0	0	0	0	0	0	0	0	0	0	0	0	0	0	0	0	0	0	0	0	0	0	0	0	0	0	0	0	0	0	0	0	0	0
hsa-mir-3120	0.403188	0.397586	0.110099	0.939679	0.253075	0.154204	0.305389	0.51699	0.532015	0.263976	0.470215	0.217183	0.670459	0	0	0.118121	1.536053	0	0	0.636553	0.697409	0.113404	0.380253	0	0.176402	0	0.198615	0.544516	0.425392	0	0	0.250902	1.201442	0.173883	0.402159	1.051481	0	0	0	0	0.270575	0.677631	0.349167	0.470179	0.16813	2.12094	0	0.168097	0.443399
hsa-mir-3121	0	0.397586	0.110099	0	0.126537	0	0.610777	0.17233	0	0	0	0.108592	0	0.109678	0	0	0	0.268259	0.2591	0.424369	0	0	0	0	0	0	0	0	0	0	0.233004	0	0	0	0.134053	0.105148	0	0	0	0	0.067644	0	0.069833	0	0	0	0	0	0
hsa-mir-3122	0	0	0	0	0	0	0	0	0	0	0	0	0	0	0	0	0.139641	0	0	0	0	0	0	0	0	0	0	0	0	0	0	0	0	0	0	0	0	0	0	0	0	0	0	0	0	0	0	0	0
hsa-mir-3123	0	0	0	0	0	0	0	0	0	0	0	0	0	0	0	0	0	0	0	0	0	0	0	0	0	0	0	0	0	0	0	0	0	0	0	0	0	0	0	0	0	0	0	0	0	0	0	0	0
hsa-mir-3124	0.134396	0.132529	0.330298	0	0.253075	0.154204	0	0.34466	0.266007	0	0.156738	0	0.223486	0.109678	0.299002	0	0	0	0.2591	0.212184	0.139482	0.113404	0.28519	0	0.176402	0	0	0	0.53174	0	0.116502	0.167268	0.240288	0.173883	0	0.315444	0	0	0	0.176365	0.067644	0	0.279334	0.470179	0.16813	0.385626	0	0	0
hsa-mir-3125	0	0	0	0	0	0	0	0.51699	0	0	0	0	1.117432	0.109678	1.594678	0.236242	0	0.804776	0.2591	0	0	0	0	0	0	0	0	0	0.957131	0	0	0.752706	4.56548	0	0	0.52574	0	0	0.603443	0	2.908681	0.903507	0	0	0.33626	0	0	0.252146	0
hsa-mir-3126	0	0	0.220199	0.208818	0.126537	0.154204	0.610777	0.17233	0.133004	0	0	0	0.223486	0	0.797339	0.472483	0.279282	0.402388	0	0.424369	0.278963	0.113404	0.190126	0	0.88201	0	0	0	0.425392	0.149821	0	0.167268	0	0	0.268106	0.105148	0	0	0.603443	0	0.135287	0.338815	0.2095	0.313453	0.16813	0.771251	0	0.084049	0
hsa-mir-3127	6.047813	4.505977	4.403971	1.461723	4.934957	4.780312	8.245491	7.065527	4.389122	3.299701	4.702148	2.931971	4.693216	2.083882	5.481705	5.551676	6.14421	2.548456	8.291212	5.941165	5.997715	6.237195	5.133415	1.793687	8.820103	2.980212	6.951526	6.534196	6.593572	0.898929	8.970658	6.272549	11.774134	4.173204	7.641022	7.360364	2.246682	7.974396	3.620659	2.292746	4.261556	4.404599	2.23467	6.739234	3.362596	6.170008	0.676061	2.857649	4.729594
hsa-mir-3128	0	0	0.110099	0	0.126537	0.154204	0	0.17233	0	0	0	0	0.223486	0	0	0.118121	0	0	0	0.212184	0	0.113404	0.095063	0	0	0	0	0	0	0.149821	0.116502	0	0.480577	0.347767	0.134053	0	0	0	0	0.35273	0	0	0	0	0	0	0	0	0
hsa-mir-3129	4.435063	0.662644	2.422184	4.698394	4.555345	15.882971	8.550879	3.446598	10.507292	5.015545	5.642578	2.063239	4.916702	0.109678	0.199335	0.708725	0.558565	5.096912	8.032112	11.033593	0	0.453614	5.608731	0.149474	2.469629	0	6.752911	9.256777	0.212696	0	1.864033	3.847164	1.922308	2.956019	0.268106	1.366925	0	0	2.413773	0.529095	0	4.065783	4.818506	2.664348	3.194466	8.290948	0	7.144123	4.877393
hsa-mir-3130-1	6.585397	2.12046	0.990893	0.522044	2.530747	3.238276	4.580828	3.101938	10.507292	6.335425	4.702148	9.013097	4.022756	4.496797	1.196008	2.126174	5.585646	2.682585	4.663807	3.394952	0.557927	2.041264	9.506324	1.345265	3.351639	0.961359	0.79446	2.541076	14.250624	1.498214	4.194074	3.428994	8.890672	2.782136	3.619432	2.418405	1.778623	1.724194	1.508608	1.410921	2.435175	3.952845	2.095003	1.097085	0.33626	9.83345	1.352121	4.202425	4.433994
hsa-mir-3130-2	0	0	0	0	0.126537	0.462611	0	0.34466	0	0	0.156738	0	0.223486	0.109678	0.099667	0	0.139641	0.134129	0	0.212184	0	0.113404	0	0.149474	0	0	0	0	0	0	0	0.167268	0	0.173883	0.268106	0	0	0	0	0	0	0	0.069833	0	0	0.192813	0	0.084049	0
hsa-mir-3131	0	0	0.220199	0	0.126537	0.462611	0	0.51699	0	0.263976	0.156738	0	0	0.219356	1.395343	0	0.139641	0.134129	0.518201	1.060922	0	0	0.665443	0.149474	0.88201	0	0	0	0.319044	0	0.466008	0	0	0.347767	0.402159	0.52574	0	0.646573	1.206886	0.70546	0	0	0.279334	0	0	0.192813	0	0.168097	0.1478
hsa-mir-3132	0	0	0	0	0.126537	0	0	0.51699	0.266007	0.131988	0	0.651549	0.223486	0	0.498337	0	0	2.011939	0	2.334029	0.139482	0	1.901265	0	0.529206	0.096136	0.198615	0	0	0.149821	0.116502	0.167268	0.720865	0	0	0.105148	0	0.215524	1.810329	0	0	0	0	0.156726	0	0.192813	0.270424	0	0.443399
hsa-mir-3133	0	0	0	0	0	0	0	0	0	0	0	0	0	0.109678	0	0	0	0.134129	0.2591	0	0	0.113404	0	0	0	0	0.198615	0	0	0	0.116502	0	0	0	0.134053	0	0	0	0.301722	0	0	0	0	0.156726	0.16813	0	0	0	0
hsa-mir-3134	0	0	0	0	0	0	0	0	0	0	0	0	0	0	0	0	0	0	0	0	0	0	0	0	0	0	0	0	0	0	0	0	0	0	0	0	0	0	0	0	0	0	0	0	0	0	0	0	0
hsa-mir-3135a	0	0	0	0	0	0	0.305389	0.17233	0.133004	0	0	0	0	0	0.199335	0	0	0.134129	0	0	0	0	0	0	0	0	0	0	0	0	0	0	0	0	0	0	0	0	0	0	0	0	0.139667	0	0	0	0	0	0
hsa-mir-3135b	0	0	0	0	0	0	0	0	0	0	0	0	0	0	0	0	0	0	0	0	0	0	0	0	0	0	0	0	0	0	0	0	0	0	0	0	0	0	0	0	0	0	0	0	0	0	0	0	0
hsa-mir-3136	0.671979	0.530115	0.440397	0.626453	0.506149	0.771018	0.305389	1.206309	0.665018	0.65994	0.470215	1.085915	1.340919	0.438712	0.099667	0.236242	0.279282	0.134129	1.295502	2.121845	0.418445	0.793825	1.045696	0.298948	1.587619	0.096136	1.19169	1.815054	0.850784	0.449464	1.281523	0.41817	1.922308	0.52165	0.804318	0.52574	0	0.862097	1.508608	0.70546	0.338219	0.338815	0.488834	0.156726	0.672519	0.964064	0	1.428825	1.921397
hsa-mir-3137	0.134396	0	0.220199	0.104409	0	0	0	0.17233	0.133004	0.131988	0	0.325775	0	0.109678	0.299002	0	0	0	0.2591	0	0	0.113404	0.190126	0	0.176402	0.096136	0.198615	0	0.106348	0	0.466008	0.167268	0.720865	0	0	0.105148	0.093612	0.215524	0	0.176365	0	0.112938	0	0.313453	0.16813	0	0	0	0.1478
hsa-mir-3138	0.268792	0	0	0.104409	0	0.462611	0	0	0.399011	0.131988	0.313477	0.325775	0.223486	0.219356	0.099667	0.354362	0.279282	0	0.2591	0.212184	0.139482	0.113404	0.190126	0	0.176402	0	0.198615	0.544516	0.106348	0	0.233004	0.167268	0	0	0.134053	0	0	0.215524	0	0	0	0	0	0	0	0	0	0.084049	0
hsa-mir-3139	0	0	0	0	0.126537	0	0	0	0	0	0	0	0	0.109678	0.498337	0	0.139641	0	0	0	0	0	0.380253	0	0	0.096136	0	0.181505	0	0	0.116502	0	0.240288	0.347767	0	0	0	0	0	0	0	0	0.139667	0.156726	0	0	0	0	0
hsa-mir-3140	0	0.265057	0.440397	0	0.126537	0.308407	0	0.68932	0.665018	0.131988	0.156738	0	0	0.109678	0	0.118121	0	0.134129	0.2591	0.424369	0.139482	0.340211	0.28519	0.597896	0	0	0.595845	0.363011	0.212696	0	0.233004	0	0.961154	0	0.402159	0	0	0.431048	0	0	0.067644	0	0.279334	0.156726	0	0.192813	0.135212	0	0.1478
hsa-mir-3141	0	0	0	0	0	0	0	0	0	0	0	0	0	0	0	0	0	0	0	0	0	0	0	0	0.176402	0	0	0	0	0	0	0	0	0	0	0	0	0	0	0	0	0	0	0	0	0	0	0.084049	0
hsa-mir-3142	0	0	0	0	0	0	0.305389	0	0	0	0	0	0	0	0	0	0	0	0	0	0	0	0	0	0	0	0	0.181505	0	0	0	0	0	0	0	0	0	0	0	0	0	0	0	0	0	0	0	0	0
hsa-mir-3143	0.134396	0	0.330298	0.104409	0	0	0	0.86165	0.399011	0	0.156738	0	0	0.109678	0	0	0	0	0	0	0.139482	0.680421	0.190126	0	0	0.096136	0	0.363011	0.425392	0	0.349506	0	0.480577	0	0	0.210296	0	0.215524	0	0	0	0	0.2095	0	0	0.964064	0	0.252146	0
hsa-mir-3144	0	0	0	0	0	0	0	0.17233	0.133004	0	0	0	0	0	3.189356	0	0	0	0	0	0	0.113404	0	0	0	1.057495	0	0.363011	0	0.299643	0	0	0	0	0.134053	0	0.280835	0	0	0	0	0	0	0	0	0	0.135212	0	0
hsa-mir-3145	0	0.397586	0.330298	0	0	0.154204	0.610777	0	0	0	0.156738	0	0.223486	1.09678	0	0.236242	0	0	0	0	0.139482	0	1.521012	0.149474	0	0	0	0	0	0	0.116502	0	0	0	0	0	0.093612	0	0	1.410921	0.067644	0	0	0.156726	0	0	0	0.084049	0.1478
hsa-mir-3146	0	0	0.110099	0	0	0	0	0.17233	0.133004	0.131988	0	0	0	0	0.099667	0.118121	0	0	0	0.212184	0	0	0	0	0	0	0	0	0	0	0.116502	0.083634	0	0	0	0	0	0.215524	0	0	0	0	0.069833	0	0.33626	0	0	0	0
hsa-mir-3147	0	0	0	0.104409	0	0	0	0	0	0	0	0	0	0	0.099667	0	0	0	0	0	0	0	0	0	0	0	0	0	0	0	0	0	0.240288	0	0.134053	0	0	0	0	0	0	0	0	0	0	0	0	0	0
hsa-mir-3148	0	0	0	0	0	0	0	0	0	0	0	0	0	0	0	0	0	0	0	0	0	0	0	0	0	0	0	0	0	0	0	0	0	0	0	0	0	0	0	0	0	0	0	0	0	0	0	0	0
hsa-mir-3149	0	0	0	0	0.126537	0	0.610777	0.17233	0	0	0	0	0	0	0.199335	0	0.418923	0	0	0.212184	0.139482	0.113404	0	0	0	0	0	0	0	0.149821	0	0	0.240288	0	0.268106	0.105148	0	0.215524	0	0.176365	0.067644	0.225877	0.139667	0	0.504389	0	0	0	0
hsa-mir-3150a	0.134396	0.132529	0.110099	0	0.126537	0.154204	0.305389	0.17233	0	0.263976	0	0	0.223486	0.219356	0	0	0.698206	0	0	0.212184	0.418445	0	0.095063	0	0.529206	0	0.39723	0	0.212696	0.449464	0	0	0.240288	0	0.268106	0.210296	0	0	0	0	0	0.112938	0.139667	0.156726	0	0.192813	0	0.168097	0.1478
hsa-mir-3150b	0.403188	0	0	0	0	0.154204	0	0.34466	0	0.131988	0.313477	0	0.670459	0.219356	0.199335	0.590604	0	0	0	0	0.278963	2.381475	0	0	0.176402	0.096136	0	0.363011	0.106348	0	0	0.083634	0	0	0	0	0	2.155242	0	0.35273	0	0.225877	0.069833	0	0	0.192813	0.135212	0.168097	0
hsa-mir-3151	0	0	0	0	0	0	0	0	0	0	0	0	0	0	0	0	0	0	0	0	0	0	0	0	0	0	0	0	0	0	0	0	0	0	0	0	0	0	0	0	0	0	0	0	0	0	0	0	0
hsa-mir-3152	0.134396	0	0	0	8.098391	0	0	0	6.251174	0.263976	0.156738	0.108592	0.223486	0.109678	0	0.118121	0.139641	0.134129	5.959309	0	0.139482	0	0.950632	0	0.352804	0	0.595845	0.363011	0.212696	0	0	5.185307	0.480577	0	3.485379	3.575034	0	0	3.620659	0.176365	0.135287	3.501091	0	0.626905	0	0.192813	0.135212	0	0
hsa-mir-3153	0.134396	0.265057	0	0	0	0	0	0	0.133004	0	0	0	0	0.109678	0	0	0	0	0	0	0	0	0.095063	0	0.352804	0	0	0	0	0	0	0	0	0	0	0	0	0	0	0	0	0	0	0	0	0	0	0	0
hsa-mir-3154	0.134396	0.397586	0.880794	0	0.126537	0.925222	1.221554	2.584949	0.133004	0.131988	0.313477	0.651549	3.12881	0.438712	0.299002	0.472483	0.139641	0.268259	2.331903	0.848738	0.139482	0	0.665443	0.149474	0	0.384544	0.198615	0.907527	0	0	1.514527	0.334536	1.682019	0.347767	0.268106	0.52574	0	0	0	0.176365	0.067644	1.242323	0	0.940358	0.504389	0.578438	0	0.840485	1.330198
hsa-mir-3155a	0.403188	0	0	0.104409	0.126537	0.462611	0	0	0.532015	0	0	0.108592	0.670459	0.329034	0	0	0	0.268259	0.2591	0	0.139482	0	0.570379	0	0.176402	0	0.198615	0.544516	0.212696	0	0	0.167268	0.480577	0.173883	0.402159	0	0.093612	0.431048	0.603443	0.176365	0	0.225877	0.139667	0	0	0	0	0.420243	0
hsa-mir-3155b	0	0	0	0	0	0	0	0	0	0	0	0	0	0	0	0	0	0	0	0	0	0	0	0	0	0	0	0	0	0	0	0	0	0	0.134053	0	0	0	0	0	0	0	0	0	0	0	0	0	0
hsa-mir-3156-1	0	0	0	0	0	0	0	0	0	0	0	0	0	0	0	0	0	0	0	0	0	0	0	0	0	0	0	0	0	0	0	0	0	0	0	0	0	0	0	0	0	0	0	0	0	0	0	0	0
hsa-mir-3156-2	0	0	0	0	0	0	0	0	0	0	0	0	0	0	0	0	0	0	0	0	0.278963	0	0	0	0.176402	0	0	0	0	0	0	0	0	0	0	0	0	0	0	0	0	0	0	0	0	0	0	0	0
hsa-mir-3156-3	0	0	0	0	0	0	0	0	0	0	0	0	0	0	0	0	0	0	0	0	0	0	0	0.149474	0	0	0	0	0	0	0	0	0	0	0	0	0	0	0	0	0	0	0	0	0	0	0.135212	0	0
hsa-mir-3157	0.268792	0.132529	0.220199	0.104409	0.126537	0.616814	0	0.51699	0.665018	0.263976	1.097168	0.434366	1.117432	0.219356	0.797339	0.236242	0	0.268259	0.2591	0.636553	1.255336	0.907228	0.665443	0.149474	0.88201	0.192272	1.19169	1.633549	1.701567	0.149821	1.16502	1.338144	1.441731	0.347767	0.670265	0.315444	0.187223	1.508669	0.905165	0	0.405862	1.4682	0.907835	0.940358	1.176909	1.542502	0	0.672388	1.477998
hsa-mir-3158-1	0.671979	0	0.330298	0.104409	0.126537	0.308407	0.610777	0.34466	0	0.131988	0.313477	0.108592	0	0	0.099667	0.236242	0	0.268259	0	0.636553	0.418445	0	0.28519	0	0.705608	0.096136	0.39723	0	0.106348	0	0.58251	0.501804	0.240288	0	0.268106	0.210296	0	0	0.301722	0	0.405862	0	0.139667	1.253811	0	0.578438	0	0.252146	0.1478
hsa-mir-3158-2	0.671979	1.457816	0.550496	1.461723	0.253075	1.233629	1.832331	2.929609	0.532015	1.451868	1.253906	0.542958	2.011378	0.658068	1.694345	0.826845	0.837847	1.341293	0.2591	2.334029	1.952744	0.113404	0.570379	0.149474	1.234814	0.192272	2.581995	1.633549	1.701567	0	1.281523	0.669072	2.883461	0.695534	1.072424	0.315444	0	2.370766	1.508608	0.70546	0.811725	2.258769	0.698334	1.72399	1.176909	1.928128	0.135212	0.672388	1.477998
hsa-mir-3159	0	0	0	0	0	0	0.305389	0.17233	0	0	0	0	0	0	0	0.118121	0	0	0	0	0.139482	0	0	0	0	0	0	0	0	0	0	0	0	0	0	0	0	0.215524	0	0	0	0	0	0	0	0	0	0	0
hsa-mir-3160-1	0	0	0	0	0	0.154204	0	0.17233	0	0	0	0	0	0	0	0.118121	0	0	0	0	0	0	0	0	0	0	0.198615	0	0	0	0	0	0	0	0	0	0	0	0	0.176365	0	0	0.069833	0	0.16813	0	0	0	0
hsa-mir-3160-2	0	0	0	0	0	0	0	0	0	0	0	0	0	0	0	0	0	0	0	0	0	0	0	0	0	0	0	0	0	0	0	0	0	0	0	0	0	0	0	0	0	0	0	0	0	0	0	0	0
hsa-mir-3161	0	0.397586	0.440397	0.104409	0	0.462611	0.916166	0	0	1.451868	0.783691	0.651549	0.893946	0	1.594678	0	0.977488	0	0	0	0	0	0	0	0	0	1.390305	0	0	0	0.349506	0	0	1.217184	1.072424	0	0	0	0.905165	0	0	0.903507	0	0	0	0	0	0	2.069197
hsa-mir-3162	0	0	0	0	0	0	0	0	0	0.131988	0	0	0	0.109678	0	0	0	0	0	0	0	0	0	0	0	0	0	0.181505	0	0	0	0	0	0	0	0.105148	0	0	0	0	0	0	0.069833	0	0	0	0	0	0
hsa-mir-3163	0	0	0	0.104409	0	0.462611	0	0	0.133004	0	0	0	0	0	0	0	0	0	0	0	0	0	0	0	0	0	0	0	0	0	0	0	0.961154	0	0	0	0	0	0	0	0.067644	0	0	0.156726	0	0.192813	0	0.084049	0
hsa-mir-3164	0.134396	0	0.110099	0	0	0	0	0.17233	0.399011	0	0	0.108592	0	0	0.697672	0	0.279282	0	0	0.424369	0	0	0.28519	0	0	0	0.39723	0.544516	0.212696	0	0	0	0.240288	0	0	0	0	0	0	0	0	0	0.2095	0	0	0	0	0.168097	0.443399
hsa-mir-3165	0	0	0	0	0	0	0	0	0	0	0	0	0	0	0.099667	0	0	0	0.2591	0	0	0	0	0	0	0	0	0	0	0	0	0.083634	0	0	0	0	0	0	0	0	0	0	0	0.156726	0	0	0	0	0
hsa-mir-3166	0	0	0	0	0	0	0	0	0	0	0	0	0	0	0	0	0	0	0	0	0.139482	0	0	0	0	0	0	0	0	0	0	0	0	0	0	0	0.093612	0	0	0	0	0	0.069833	0	0	0	0	0	0
hsa-mir-3167	0	0	0	0	0	0	0	0	0	0	0	0	0	0	0.099667	0	0	0	0	0	0	0	0	0	0	0	0	0	0	0	0	0	0	0	2.144848	0	0	0	0	0	0	0	0	0	0	0	0	0	0
hsa-mir-3168	0	0	0	0	0	0	0	0	0	0	0	0	0	0	0	0	0	0	0	0	0	0	0	0	0.176402	0	0	0	0	0	0	0	0	0	0	0	0	0	0	0	0	0	0	0	0	0	0	0	0
hsa-mir-3169	0	0	0	0	0	0	0	0	0	0	0	0	0	0	0.697672	0	0	0	0	0	0	0	0	0	0	0	0	0	0	0	0	0	0	0	0	0	0	0	0	0	0	0	0	0	0	0	0	0	0
hsa-mir-3170	1.61275	1.855402	1.100993	0.939679	1.138836	0.925222	2.443108	1.378639	0.931026	1.847832	0.783691	0.651549	3.575783	1.64517	1.694345	0.826845	1.536053	1.87781	1.295502	1.273107	1.952744	0.113404	0.855569	1.345265	0.529206	0.672951	1.19169	0.907527	0.744436	3.895358	0.116502	0.83634	2.643173	0.347767	1.608636	0.841184	1.404176	2.586291	1.206886	3.350937	0.135287	1.694076	0.977668	3.291254	0.504389	1.735315	1.622545	1.512873	1.330198
hsa-mir-3171	0.134396	0	0	0	0	0	0	0	0	0.131988	0	0	0	0	0.199335	0	0	0	0	0	0	0	0	0	0	0	0	0	0.425392	0	0	0.083634	0.480577	0	0	0	0	0	0	0	0.067644	0	0	0	0	0	0	0	0
hsa-mir-3173	0.268792	0.530115	0.880794	0.104409	0.632687	0.771018	0	1.206309	0.798022	0.527952	0.94043	0.108592	1.787892	2.083882	0.598004	0.472483	0.977488	0.134129	0.2591	0	0.976372	0.567018	0.095063	0.149474	1.940423	0.192272	0.39723	0.181505	0.53174	0	0.466008	0.334536	0.961154	0.52165	0.402159	0.105148	0	1.939718	0.905165	0.70546	0.473506	1.242323	0.349167	0.470179	0.504389	1.156877	0.405636	0.58834	0.738999
hsa-mir-3174	0	0.530115	0.110099	0.104409	0.253075	0	0.610777	0	0.399011	0.263976	0.156738	0.108592	0	0.219356	0.099667	0	0.139641	0	0.2591	0.848738	0.139482	0.340211	0.380253	0	0.705608	0.096136	0.595845	0.544516	0.106348	0	0.58251	0.250902	0.480577	0	0.268106	0.210296	0.093612	0.431048	0	0	0.067644	0.903507	0.139667	0	0.33626	0.192813	0	0.336194	0.738999
hsa-mir-3175	0	0	0.110099	0	0.126537	0	0	0.17233	0	0.131988	0	0.108592	0	0	0	0	0	0	0	0.424369	0	0	0.095063	0	0.352804	0	0	0	0	0	0.116502	0.167268	0.480577	0.173883	0	0.105148	0	0	0	0	0	0	0.069833	0.156726	0	0.192813	0.135212	0	0.1478
hsa-mir-3176	0.403188	0.132529	0	0.313226	0	0.308407	0.305389	1.723299	1.06403	0.131988	0	0.651549	0.670459	0.329034	0.099667	0.118121	0	0.134129	1.554602	1.060922	0.139482	0	1.330885	0	1.234814	0.096136	1.19169	0.363011	0.425392	0	0.466008	0.501804	0.480577	0.173883	0.402159	0.52574	0	0	0	0.176365	0.067644	0.112938	0.488834	0.470179	0	0.192813	0	0.084049	0.443399
hsa-mir-3177	0.134396	0.132529	0.110099	0.104409	0.253075	0.616814	0	0.34466	0.266007	0	0.313477	0.217183	0	0.219356	0.697672	0.118121	0.279282	0.268259	1.036402	0.424369	0.418445	0.340211	0.190126	0	0.529206	0	0.595845	0.181505	0.106348	0	0.116502	0.167268	1.441731	0.347767	0.670265	0.420592	0	0.215524	0	0	0.135287	0.338815	0.069833	0.783632	0.16813	0.385626	0	0	0
hsa-mir-3178	0.134396	0	0.220199	0.83527	0.379612	0	0	0	0.399011	0.395964	0.626953	0	0	0.329034	0	0.236242	0.139641	0	0	0	0.278963	0.113404	0.28519	0	0	0	0.39723	0.363011	0.319044	0	0	0	0.480577	0.347767	0.402159	0	0.093612	0	0.603443	0	0.473506	0.338815	0	0.626905	0	0.771251	0	0.756437	0.738999
hsa-mir-3179-1	0	0	0	0	0	0	0	0	0.133004	0	0	0	0	0	0.099667	0	0	0	0	0	0	0	0	0	0	0	0	0	0	0	0	0	0.240288	0	0.134053	0	0	0	0	0	0	0	0.069833	0	0	0	0	0	0
hsa-mir-3179-2	0	0.132529	0	0	0	0	0	0	0.133004	0	0	0	0	0	0	0	0	0	0	0	0.139482	0	0	0	0	0	0	0	0	0	0	0.083634	0	0	0	0	0	0	0	0	0	0	0.069833	0	0	0	0	0	0.1478
hsa-mir-3179-3	0	0.132529	0.220199	0.104409	0.126537	0	0	0	0.133004	0	0.156738	0	0.223486	0.109678	0	0	0	0	0	0	0.278963	0	0	0	0	0	0	0	0.106348	0	0	0.083634	0	0	0	0	0	0	0	0	0	0	0	0	0	0	0	0	0.2956
hsa-mir-3180-1	0	0	0	0	0	0	0	0	0	0	0	0	0	0	0	0	0.139641	0	0	0	0	0	0	0	0	0	0	0	0	0	0	0	0	0	0	0	0	0	0	0	0	0	0	0	0	0	0	0	0
hsa-mir-3180-2	0	0	0	0	0	0	0	0	0	0	0	0	0	0	0	0	0	0	0	0	0	0	0	0	0	0	0	0	0	0	0	0	0	0	0	0	0	0	0	0	0	0	0	0	0	0	0	0	0
hsa-mir-3180-3	0	0	0	0	0	0	0	0	0	0	0	0	0	0	0	0	0	0	0	0	0	0	0	0	0	0	0	0	0	0	0.116502	0	0	0	0.134053	0	0	0	0	0	0	0	0	0	0	0	0	0	0
hsa-mir-3180-4	0	0	0.110099	0	0	0	0	0	0	0.527952	0	0	0	0.109678	0	0	0.139641	0	0	0	0.139482	0.113404	0	0.149474	0	0	0	0	0.319044	0	0.233004	0	0	0	0	0.420592	0	0.215524	0	0	0.135287	0.338815	0.2095	0	0	0	0	0	0
hsa-mir-3180-5	0	0	0	0	0	0	0	0	0	0	0	0	0	0	0	0	0	0	0	0	0	0	0	0	0	0	0	0	0	0	0.116502	0	0	0	0	0	0	0	0	0	0	0	0	0	0	0	0	0	0
hsa-mir-3181	0.403188	0	0	0	0	0	0	0	0	0	0	0	0	0	0	0	0	0	0	0	0	0	0.095063	0.149474	0	0	0	0	0	0	0	0.083634	0	0	0.134053	0	0	0.215524	0	0	0.135287	0	0	0	0	0.192813	0	0	0
hsa-mir-3182	0	0	0	0	0	0	0	0	0	0	0	0	0	0	0	0	0	0	0	0	0	0	0	0	0	0	0	0	0	0	0	0	0	0	0	0	0	0	0	0	0	0	0	0	0	0	0	0	0
hsa-mir-3183	0	0	0.110099	0	0	0	0	0	0.266007	0.131988	0	0	0	0.109678	0.398669	0	0.279282	0.134129	0.518201	0.424369	0	0.113404	0.095063	0	0	0	0.198615	0	0	0	0	0.250902	0	0	0.134053	0.105148	0	0	0	0	0.202931	0	0.2095	0.313453	0	0	0	0	0
hsa-mir-3184	0	0	0	0	0	0	0	0.17233	0	0	0	0	0	0.109678	0	0	0	0	0	0	0	0	0	0	0	0	0	0	0	0	0	0	0	0	0	0.210296	0	0	0	0	0	0	0	0	0	0	0	0	0
hsa-mir-3185	0	0	0	0	0	0	0	0	0	0	0	0	0	0	0	0	0	0	0	0	0	0	0	0	0	0	0	0	0	0	0	0.083634	0	0	0	0.105148	0	0	0	0	0.067644	0	0	0	0	0	0	0	0
hsa-mir-3186	0	0	0	0	0	0	0	0	0	0	0	0	0	0	0	0	0	0	0	0	0	0	0	0	0	0	0	0	0	0	0	0.250902	0	0.52165	0	0	0	0	0.301722	0	0	0	0.139667	0	0	0	0	0	0.1478
hsa-mir-3187	1.075167	0.530115	0.110099	0.417635	0.126537	0	1.832331	1.378639	1.197033	0.527952	0.783691	0.760141	0.893946	0.329034	0.099667	0.118121	0.279282	0	0.777301	2.121845	0.278963	0.567018	3.23215	0	2.293227	0.096136	1.787535	1.452043	0.319044	0	1.514527	0.585438	3.604327	0.695534	1.742689	1.051481	0	0.215524	0	0	0.744081	1.016446	1.396669	1.567264	0	2.313753	0.135212	0.336194	2.069197
hsa-mir-3188	0	0.132529	0	0.208818	0	0	0.305389	0.17233	0.266007	0	0.313477	0.108592	0.223486	0.109678	0.199335	0	0.139641	0	0.2591	0.212184	0.139482	0	0.190126	0	0.176402	0.192272	0.198615	0.181505	0.106348	0	0.233004	0	0.240288	0	0.134053	0.841184	0.280835	0	0	0.176365	0.135287	0	0	0.156726	0	0	0.135212	0	0.2956
hsa-mir-3189	0.268792	0.397586	0.550496	0.104409	0	0	0.610777	0.86165	0.133004	0.131988	0.156738	0.868732	0.223486	2.303238	0	0	0	0	0.2591	0	0	0	0.760506	0.149474	0.176402	0	0.198615	0	0.106348	0	0.116502	0.334536	0.720865	0	0.134053	0.105148	0	0.215524	0	1.410921	0	0	0.139667	0	0	0	0.135212	0	0.591199
hsa-mir-3190	0.134396	0.265057	0	0.104409	0	0.154204	0.610777	0	0.399011	0	0	0.108592	0	0.438712	0	0.118121	0	0	0	1.060922	0.139482	0	0.190126	0.149474	0.176402	0	0	0.181505	0.106348	0	0.116502	0	0	0	0.134053	0.52574	0.093612	0.215524	0.301722	0	0.067644	0.112938	0.069833	0.626905	0	0.192813	0	0.168097	0.1478
hsa-mir-3191	0.537583	0	0.440397	0.104409	0.506149	0.308407	1.221554	0.34466	0.532015	0.131988	0.626953	0.651549	0.670459	0.219356	0	0.236242	0	0.268259	0	0.848738	0	0.226807	0.475316	0.149474	0.705608	0	0.79446	0.726022	0.319044	0	0.233004	0.585438	1.201442	0.173883	0.536212	0.315444	0	0.431048	0.301722	0	0.270575	0	0.349167	0.156726	0.16813	0	0	0.336194	1.182398
hsa-mir-3192	0.134396	0	0	0	0	0.154204	0.305389	0.34466	0	0.263976	0.470215	0.108592	0.223486	0	0.299002	0.236242	0	0.134129	0	0	0.139482	0.113404	0.190126	0.298948	0	0	0	0	0	0	0.233004	0.083634	0.961154	0.347767	0.268106	0	0	0.215524	0	0	0.270575	0	0.069833	0.156726	0	0	0	0	0.2956
hsa-mir-3193	0.268792	0.132529	0.220199	0.626453	0.885762	0.462611	0	0.17233	1.197033	0	2.351074	0.542958	0	0.658068	0.199335	0.708725	0.279282	0.134129	1.295502	0	1.115854	0.907228	0.190126	0.149474	1.764021	0	0.993075	0.363011	1.276175	0.449464	1.514527	1.087242	0.961154	1.217184	2.68106	0.52574	0.187223	0.862097	0.905165	0.35273	0.608794	0.225877	0.838001	0.626905	0.16813	1.542502	0	0.504291	0.738999
hsa-mir-3194	1.075167	1.457816	2.422184	0.208818	0	0.154204	0.305389	3.791258	0.798022	1.055904	0.626953	0.434366	4.916702	2.74195	0	0.236242	0.418923	1.341293	1.036402	2.546214	0.278963	0.567018	5.513668	0.149474	1.234814	0	1.787535	1.270538	2.233307	0	0.815514	1.003608	0	0	1.742689	0.736036	0.093612	0.862097	1.508608	1.234556	0.338219	2.032892	1.187168	0.626905	1.345038	0.578438	0.135212	0.336194	4.138394
hsa-mir-3195	0	0	0	0	0	0	0.305389	0	0	0	0	0	0	0	0	0	0	0.134129	0	0.212184	0	0	0	0	0	0	0	0	0	0	0	0	0	0	0	0	0	0	0	0	0	0	0	0	0	0	0	0	0
hsa-mir-3196	0	0	0	0	0.126537	0	0	0	0	0	0.156738	0.108592	0	0	0	0	0.418923	0	0	0	0	0	0.190126	0	0	0	0	0	0.212696	0	0	0	0	0	0	0.210296	0	0	0	0	0	0.112938	0	0	0	0	0	0.084049	0.1478
hsa-mir-3197	0	0	0.110099	0	0	0	0	0	0	0	0	0	0	0	0	0	0	0	0	0	0	0	0.095063	0	0	0	0	0	0	0	0	0	0	0	0	0	0	0	0	0	0	0	0.069833	0	0	0	0	0	0
hsa-mir-3198-1	0	0	0	0	0	0	0	0.17233	0.133004	0.131988	0	0	0	0	0	0	0.139641	0.268259	0	0.424369	0	0.113404	0	0	0.176402	0	0	0	0	0	0	0.083634	0.240288	0.173883	0	0	0	0	0	0	0	0	0.069833	0.156726	0.33626	0	0.135212	0.168097	0.2956
hsa-mir-3198-2	0.134396	0	0.440397	0.104409	0.126537	0.616814	0	0.68932	0.399011	0.131988	0.313477	0.542958	0	0.109678	0.398669	0	0.698206	0.134129	0.2591	0.636553	2.231708	0	0.760506	0	1.058412	0	0.39723	0.181505	0	0.149821	0	0.334536	0.240288	0.173883	0.804318	0	0	0.215524	0.905165	0	0.270575	0	0	0.156726	1.008779	0.578438	0	0.252146	0.738999
hsa-mir-3199-1	0.806375	0.132529	0.440397	0.730861	0	0.771018	0.610777	0.17233	1.06403	0.65994	0.156738	0.760141	0.223486	0.658068	0.199335	0.826845	0.418923	0.804776	0.2591	1.273107	0.418445	0.226807	1.521012	0.448422	0	0.384544	0.595845	0.907527	2.233307	0.299643	0.233004	0.83634	1.682019	0.695534	1.072424	0.420592	0.468059	0.646573	0.603443	0.529095	1.488162	0.790569	0.279334	0.626905	0.504389	1.542502	0.540848	0.672388	0.591199
hsa-mir-3199-2	0.940771	0.927701	0.990893	1.879358	1.265374	4.471904	0.916166	1.033979	2.394067	2.243796	0.783691	3.149154	2.458351	2.74195	0.897006	0.944966	0.977488	1.073034	2.591004	1.90966	0.83689	0.226807	1.806202	0.149474	0.529206	0.480679	0.79446	1.270538	4.466613	0.299643	1.864033	1.839948	1.201442	2.434369	1.474583	0.420592	0.280835	0.431048	1.206886	1.587286	1.894025	2.371707	1.257002	4.074886	0.840649	0.964064	0.946485	2.26931	0.591199
hsa-mir-32	59.268569	19.084139	25.983429	99.814779	25.813623	39.321917	68.712424	79.444091	78.07317	61.374431	79.309562	54.838725	33.969942	53.413179	62.591108	34.01878	33.653517	47.347627	32.387548	87.207822	105.727162	50.12437	64.928194	34.528467	99.667165	19.515583	34.956243	80.769917	79.548259	50.489826	36.348639	79.870461	91.06932	29.734078	78.957228	71.290384	19.658463	52.372383	30.473878	19.047431	7.237881	148.739912	72.207763	48.898629	42.200577	109.517642	36.101635	60.767067	61.928116
hsa-mir-3200	11.692439	11.795058	2.091886	0.939679	10.755676	1.69624	22.598753	11.029115	5.320148	8.447233	11.75537	7.601407	8.045513	8.335527	35.282249	11.103352	32.955311	3.353231	7.513911	36.9201	12.274394	12.247584	21.008977	2.541056	16.934598	2.114989	15.094741	4.174625	5.636441	2.247322	13.747242	12.545099	38.926728	7.129223	24.263596	8.411845	1.029729	2.586291	7.241318	6.349144	17.384444	12.19735	5.726341	36.360519	3.866985	14.268144	2.298606	2.941698	5.468593
hsa-mir-3201	0	0	0	0	0	0	0	0	0	0	0	0	0	0	0	0	0	0	0	0	0	0	0	0	0	0	0	0	0	0	0	0	0	0	0	0	0	0	0	0	0	0	0	0	0	0	0	0	0
hsa-mir-3202-1	0	0	0	0	0	0	0	0	0	0	0	0	0	0	0	0	0	0	0	0	0	0	0	0	0	0	0	0.181505	0	0	0	0	0	0	0	0	0	0	0	0	0	0	0	0	0	0	0	0	0
hsa-mir-3202-2	0	0	0	0	0	0.308407	0	0.17233	0.133004	0	0	0.108592	0	0	0	0.118121	0	0	0	0	0	0	0	0	0	0	0.198615	0	0.106348	0	0	0	0	0	0	0	0	0	0	0	0	0	0	0	0	0.385626	0	0.084049	0
hsa-mir-320a	1362.236325	618.246584	640.007082	1748.011535	581.69227	392.756564	1210.865602	1205.275432	1795.150898	946.88208	997.325575	905.219029	1035.189284	1329.297183	714.714711	914.727202	876.806764	477.097765	1085.371503	1338.035341	1167.462201	758.896565	1551.812366	460.827978	1437.323995	929.826194	512.029516	1417.55742	1255.756481	461.150401	1003.665154	1030.454398	771.085611	403.235833	972.554655	2338.072251	518.608982	623.296012	380.772612	369.132157	1235.513076	1799.673879	571.726261	672.826327	679.076214	2065.410183	442.819676	669.866561	1114.262696
hsa-mir-320b-1	0	0	0	0.104409	0	0	0	0	0	0	0	0	0	0	0	0	0	0	0	0	0	0	0	0	0	0	0	0	0	0	0	0	0	0	0	0	0	0	0	0	0	0	0	0	0	0	0	0	0
hsa-mir-320b-2	8.198147	7.686667	4.734269	21.194979	2.657285	7.864383	10.993988	8.788826	20.349566	7.259341	7.680175	16.28873	5.363675	15.574274	10.066404	7.559729	14.801962	3.219102	8.032112	8.06301	12.692839	4.876353	13.974297	3.736847	7.408887	10.767218	2.979225	10.527315	146.65381	4.794286	6.291111	7.025255	4.56548	2.608252	10.992348	24.289202	4.680586	12.500404	0.905165	1.587286	7.643744	29.251053	6.145342	3.291254	9.415268	19.474088	2.974667	10.001772	9.459187
hsa-mir-320c-1	0.806375	0.662644	0.330298	0.730861	1.012299	0.462611	0	0.34466	0.266007	0.395964	0.470215	1.520281	0.893946	0.658068	0	0.708725	2.094617	0.268259	1.036402	0	0.697409	0.793825	0.855569	0.298948	0.88201	0.384544	0.79446	0.907527	1.595219	0.149821	1.980535	0.334536	0.480577	0.695534	0.134053	1.051481	0.280835	0	0.301722	0.70546	0.879369	1.129384	0.069833	0	0.16813	1.735315	0.270424	0.756437	0.443399
hsa-mir-320c-2	0.537583	0.132529	0.220199	0.626453	0.506149	0	0.305389	0.34466	1.330037	0.395964	0.783691	0.868732	0.223486	0.658068	0.398669	0.236242	0.558565	0	0	0.212184	0.278963	0.113404	0.475316	0.298948	0	0.672951	0	0.907527	1.914263	0.449464	0.466008	0.167268	0	0.173883	0.804318	1.997813	0.280835	0.431048	0.301722	0	0.608794	0.677631	0.349167	0.156726	0.504389	0.771251	0.270424	0.58834	0.1478
hsa-mir-320d-1	1.478354	0.265057	0.110099	1.566131	0	0	0	0.34466	1.330037	0.395964	0.156738	0.977324	0	0.987102	0.398669	0.354362	0.977488	0	0.2591	0	0.557927	0.567018	0.190126	0.149474	0.352804	0.576815	0.198615	0.544516	2.977742	0.299643	0.466008	0.41817	0.240288	0	0	1.366925	0.093612	0	0	0.176365	0.067644	0.338815	0.279334	0	0.16813	1.156877	0.540848	0.672388	0.1478
hsa-mir-320d-2	0.806375	0.132529	0.110099	1.566131	0.126537	0	0.305389	0.17233	0.665018	0.65994	0.470215	0.434366	0.223486	0.877424	0.199335	0	0.977488	0.134129	0	0	0.418445	0.113404	1.140759	0	0	0.480679	0	0.181505	2.339655	0.149821	0.233004	0.083634	0	0	0.134053	0.946333	0.093612	0.215524	0	0	0.135287	1.807015	0.419001	0	0	0.385626	0.270424	0.504291	0.1478
hsa-mir-320e	0.268792	0	0	0.417635	0	0.308407	0	0	0.133004	0.263976	0	0.217183	0.223486	0.438712	0	0	0.279282	0	0	0	0	0.113404	0.190126	0	0	0.192272	0	0.363011	1.382523	0.449464	0.116502	0.167268	0.240288	0	0.134053	0	0	0.215524	0	0	0.202931	0	0	0	0.33626	0.771251	0	0.252146	0.1478
hsa-mir-323a	1.209563	10.999886	14.312906	36.229841	53.398768	32.382756	21.682587	139.070242	91.639547	112.18982	71.472648	86.547453	50.954913	107.26507	154.484424	3.779864	94.95598	47.079369	133.695797	582.658587	2.37119	49.217141	93.732357	5.082112	139.357628	1.153631	75.076477	229.24136	96.457582	9.288929	1.980535	46.751401	122.787394	54.425535	82.710713	437.521076	0.748894	58.622585	14.482635	8.112795	73.664043	243.156439	101.747302	48.42845	44.218134	80.59573	9.735272	50.176956	249.190464
hsa-mir-323b	0.940771	4.24092	9.688736	6.160117	36.695836	17.733414	2.13772	57.730522	23.674658	25.473689	35.266109	71.127455	20.560754	30.49048	29.302207	2.716778	15.500167	5.4993	77.471014	404.423622	1.813263	21.660078	41.827827	3.288425	103.724412	0.288408	55.612205	66.612493	33.924993	6.741965	1.514527	22.497543	97.316819	21.561554	23.861437	329.218574	0.655282	14.655646	8.146482	2.998207	46.065393	72.054718	47.48673	28.5242	11.096566	27.572223	9.735272	20.339737	86.462883
hsa-mir-324	120.553077	111.589201	63.307083	51.160295	102.748341	103.470614	97.724336	180.946412	108.66402	95.295353	101.723133	89.15365	122.247094	75.568132	160.962803	103.119428	86.577511	64.516172	199.248194	340.980462	118.420001	120.774782	196.400658	34.677941	223.677814	17.689001	180.938281	98.557449	75.613386	26.068931	207.373648	100.611691	308.53036	144.844954	151.882071	177.595073	14.416206	85.994159	95.947457	62.080516	80.360774	126.491041	97.976297	205.625004	75.994664	127.449228	37.048119	52.446265	163.909979
hsa-mir-325	0	0	0	0	0	0	0	0	0	0	0	0	0	0	0.099667	0	0	0	0	0	0	0	0	0	0	0	0	0	0	0	0	0	0	0	0	0	0	0	0	0	0	0	0	0	0	0	0	0	0
hsa-mir-326	7.660563	2.252989	1.100993	2.610219	1.391911	3.238276	1.526943	2.067959	8.778244	7.127353	2.66455	9.338872	0.223486	4.935509	9.568068	0.590604	5.446005	3.487361	0.518201	2.970583	4.742379	0.793825	4.563036	0.448422	12.348144	3.364756	3.376455	10.34581	10.84749	1.648036	2.446543	5.018039	3.364038	1.217184	4.289697	1.577221	1.778623	1.724194	1.810329	0.529095	0.270575	4.630476	3.701172	1.253811	1.345038	10.026263	0.676061	5.967444	9.459187
hsa-mir-328	38.8404	34.457473	14.202806	17.436264	62.889071	39.476121	9.772434	26.366477	62.112726	60.054551	92.632314	42.024924	70.845208	17.548478	86.909947	30.357037	66.88811	31.788634	50.265474	97.180493	58.582333	95.826001	26.237455	27.35372	78.851721	21.822844	22.244882	35.75657	129.000052	22.173574	52.30942	38.889806	72.56711	45.035826	63.809237	121.340861	20.688192	70.260892	30.473878	20.634717	158.827523	43.368357	32.123376	79.616998	11.264696	61.892893	20.146605	19.919495	96.21767
hsa-mir-329-1	0.403188	1.457816	2.97268	5.116029	6.959555	8.943809	1.221554	18.439301	7.714214	7.259341	4.388671	11.184928	6.704594	9.651663	14.551436	1.063087	3.351388	3.487361	14.250521	41.588158	0.697409	3.51551	6.654427	0.298948	10.760526	0.192272	10.129366	18.876565	7.657052	0.898929	0.349506	3.512628	10.092115	4.520971	5.630227	24.709794	0.187223	6.68125	2.413773	1.587286	5.276212	16.037257	10.544847	6.89596	4.875764	5.398757	0.405636	9.749626	20.248573
hsa-mir-329-2	0.403188	0.927701	3.192879	7.62184	6.200331	8.943809	0.916166	19.81794	11.438318	8.843198	6.896484	12.596618	6.704594	11.077477	14.651103	0.944966	2.653182	3.755619	19.950729	48.802431	1.115854	4.082528	7.605059	0.448422	12.87735	0.288408	14.896126	19.784092	8.082443	0.898929	0.233004	4.348968	8.169807	4.694854	6.434545	31.43927	0.093612	7.543347	2.112051	2.116381	7.102594	19.42541	10.405181	6.582508	4.203245	8.098136	0.540848	13.111566	19.509574
hsa-mir-330	80.368718	21.07207	39.195342	29.130045	27.078996	31.765941	47.640614	74.618854	118.506294	50.551413	60.187493	266.049259	42.015455	28.29692	69.468157	21.025496	29.185	28.569532	52.856478	159.56273	32.080801	24.608571	299.35415	6.726325	34.574804	8.844501	112.614715	85.126047	40.412217	5.693215	141.083982	64.816343	68.722494	84.681264	59.251435	32.701047	7.676162	42.027221	46.465121	15.167399	28.342731	28.347546	40.852554	23.038777	25.219468	47.624749	5.949333	23.869775	155.48539
hsa-mir-331	43.006672	14.975748	22.129954	20.881753	14.045648	19.121246	16.79637	21.36891	60.383678	43.952012	36.520016	31.274362	34.416915	17.877512	83.421589	27.75838	22.621866	10.327953	36.014953	36.283546	32.359765	31.752994	29.279479	11.210541	103.54801	7.594734	16.485046	20.328608	24.566374	10.787144	15.145266	35.126276	37.484997	12.693495	37.668898	37.117265	7.676162	8.836493	22.327396	11.463732	25.839912	58.050353	34.916713	72.094132	16.812979	42.418805	9.329636	10.08582	30.151159
hsa-mir-335	5869.066726	18623.60154	3226.349134	4464.831996	4704.153108	3448.455057	34.508906	6748.784169	229.697385	5982.885113	4120.648965	1289.415876	14452.422414	145.103975	246.776408	1917.808737	3343.288351	14706.736441	20730.880724	7000.602604	4526.46157	41.052086	57.893515	82.659057	445.0624	35.474138	16433.605184	3101.927824	2405.803109	79.105722	12097.689298	3210.290728	8357.712598	845.769336	3393.552184	810.481243	55.324532	1719.883186	5989.173023	16410.772663	1067.756579	2895.967217	4568.08375	1409.126835	6374.809047	4449.154217	103.707692	1714.841587	14923.49365
hsa-mir-337	11.692439	76.071498	57.912218	187.204915	222.073077	304.397902	47.029837	214.895405	334.770305	391.608465	252.662082	507.122464	234.660783	232.188295	113.022798	24.923481	177.763181	136.677712	547.479109	1715.511534	26.222568	70.196798	117.973484	37.966366	583.538019	15.38174	314.606188	755.2441	566.834523	42.399468	16.193785	142.09415	479.856019	155.104081	274.138424	1791.722934	13.01203	380.400228	90.516469	70.722406	151.995504	970.366989	387.086682	298.72047	115.841424	301.944767	46.242543	558.250151	944.736324
hsa-mir-338	628.300594	1142.662818	596.958265	204.849996	1170.091021	1288.062652	210.107323	1461.185358	748.278799	403.751364	261.909639	342.280516	2817.493805	295.033781	3933.07376	452.166288	704.62923	296.693915	395.646284	878.868123	727.118334	674.864534	563.915153	206.124483	896.122471	191.021986	1525.164721	684.819993	689.34735	272.375383	1217.329913	542.282795	311.173533	362.199327	3318.214387	866.630306	294.128054	2850.523185	1986.233049	516.220651	319.075564	643.974927	838.48995	460.148636	514.813411	219.228097	292.19338	260.970599	1126.08668
hsa-mir-339	101.33447	57.252417	33.690378	52.099973	37.708135	80.648482	65.963927	70.138276	89.378484	91.599688	52.977533	75.145342	120.682689	52.206721	41.461626	45.358374	55.018612	42.116586	64.256895	168.262294	162.356751	53.753283	130.426768	40.208474	109.016474	20.188534	130.887297	154.098111	101.455935	29.664646	111.958469	68.998042	112.935568	23.648156	73.192949	52.784326	12.543972	61.639924	104.093939	75.836993	30.777906	92.04482	58.171244	62.847276	79.861649	134.5833	28.935393	53.959138	117.353042
hsa-mir-33a	125.391327	39.228508	25.983429	92.08853	18.094843	7.864383	113.909929	60.487801	43.359205	74.045281	176.9575	59.725344	43.57986	101.671492	26.51152	17.954356	84.482894	128.495828	34.201251	68.959957	140.73708	25.85601	86.412487	26.456877	101.078381	11.247898	41.113309	102.006052	78.378432	46.444647	53.357939	63.645467	73.287975	19.822719	86.196091	124.495302	12.918419	28.66472	28.663548	31.040258	15.1522	203.176235	23.464031	43.569932	54.978441	176.038041	43.943937	98.925087	48.330535
hsa-mir-33b	19.353002	2.252989	1.761588	6.473343	1.265374	2.467258	6.107771	8.961156	6.11817	8.447233	12.695799	14.442674	2.905324	6.690357	1.295676	1.063087	3.491029	4.828653	2.850104	11.670146	19.806408	2.041264	19.202775	0.896843	7.232485	0.192272	5.759836	15.064951	10.31575	0.898929	4.54358	10.705151	7.448942	1.564951	10.322082	12.722915	0.187223	3.879436	3.017216	2.821842	1.555806	11.971474	3.212338	2.194169	6.220802	12.340016	0.811273	6.891977	9.754787
hsa-mir-340	48.785693	75.541383	43.379114	65.04666	61.370622	108.096722	133.454797	130.626076	25.53671	36.824659	28.526364	23.021405	67.716397	42.555058	163.952824	52.44562	74.847655	41.714199	81.616621	38.193207	41.286596	77.341222	35.1734	9.267381	56.095855	8.267685	120.956546	47.191412	29.139336	7.341251	111.492461	58.794695	78.093744	91.46272	42.226701	20.188427	7.208103	84.269966	57.93054	63.844167	31.048481	56.695092	49.791233	69.273058	70.446381	77.896351	13.926848	47.235258	46.113538
hsa-mir-342	230.757673	186.998056	251.136445	263.214495	161.082067	370.088635	78.790246	552.662041	245.125814	195.606251	158.305647	300.472775	211.641678	104.52312	416.609607	309.948887	136.708683	108.24231	181.370268	163.382051	169.888765	1058.395344	261.804169	56.501127	242.376432	21.149893	531.295173	350.668494	223.968763	44.047504	280.886441	372.42216	179.495466	119.28408	180.167258	188.845915	23.590156	167.031262	234.739376	159.963147	242.638128	313.63002	261.945182	188.855282	486.231347	369.043604	43.673513	114.894302	328.115557
hsa-mir-345	46.097776	26.108162	6.936254	19.628848	6.70648	27.294037	7.023937	23.092209	28.329787	27.717485	18.338377	10.859153	14.52662	10.419409	33.488236	16.891269	60.464617	3.889748	4.404707	12.094515	30.128057	11.680566	14.734803	6.875799	55.919453	2.211125	19.265657	22.688179	41.688393	4.195	10.601686	30.693675	20.905094	10.606893	32.708937	97.051659	2.901964	13.146977	8.146482	5.996413	16.572719	73.297041	24.302032	47.017912	28.077675	74.618534	5.678909	5.63125	36.358751
hsa-mir-346	0	0	0	0.208818	0.126537	0	0	0	0.266007	0.131988	0	0.108592	0.223486	0.109678	13.355428	0	0.139641	0	0	0	0.139482	0.567018	0.190126	0	0	0.096136	0.39723	0.726022	0	0	0.349506	0	0	0.347767	0.268106	0.105148	0	0	0.301722	0	8.590756	0	0	0.940358	0	0.385626	0	0.168097	0
hsa-mir-34a	640.127429	349.478294	297.488239	240.87102	105.532163	653.360644	205.221106	545.596514	504.882034	214.34855	245.922337	418.29459	483.848187	609.590243	83.720591	182.378461	417.945954	202.803436	300.038243	214.94288	341.730274	144.249317	529.502259	29.446355	425.128968	30.667344	616.501015	512.752844	395.295295	37.904825	596.37399	294.642549	604.325432	191.271848	338.081715	305.244817	19.190405	627.606496	393.74664	757.84084	156.595279	274.327446	381.919009	291.82451	381.654619	371.742983	35.560786	205.582636	573.167626
hsa-mir-34b	0.940771	0.530115	0.990893	0.939679	0.506149	0.771018	0.305389	2.240289	1.197033	1.187892	0.94043	0.651549	0.893946	0.109678	8.073057	0.236242	0	0.402388	0.2591	0	0.139482	1.134036	0.28519	0.149474	0.352804	0	1.390305	0.726022	0.744436	0	0.349506	1.421778	2.402884	0.52165	1.206477	0.315444	0.468059	0.431048	3.017216	0.881826	0.405862	0.903507	1.745836	1.410537	1.008779	0.578438	0.135212	0.084049	0.886799
hsa-mir-34c	1.881542	4.24092	4.403971	11.902599	3.163434	4.471904	2.748497	8.788826	7.980222	4.883557	2.037597	4.452253	2.905324	2.74195	31.993226	4.842951	1.954976	2.011939	4.145606	0.424369	1.115854	4.082528	2.756834	0.896843	6.174072	1.249766	14.896126	5.082152	3.509482	0.149821	1.514527	7.443425	4.325192	3.99932	5.76428	0.52574	2.340293	8.405444	6.637874	8.465525	2.773394	4.517537	16.131521	5.17197	4.875764	3.47063	0.270424	3.109795	6.207592
hsa-mir-3529	0	0	0	0	0	0.154204	0	0	0	0	0	0	0	0	0	0	0	0	0	0	0	0	0	0	0	0	0	0	0.106348	0	0	0	0	0	0	0	0	0	0	0	0	0.112938	0	0.313453	0	0	0	0	0
hsa-mir-3591	0	0	0	0	0	0	0	0	0	0	0	0	0	0	0	0	0	0	0	0	0	0	0	0	0	0	0	0	0.212696	0	0	0	0	0	0	0	0	0	1.508608	0	0	0.112938	0.279334	0	0	0	0.270424	0	0
hsa-mir-3605	2.553521	0.662644	1.651489	1.461723	2.151135	3.084072	0.610777	1.378639	1.463041	0.65994	1.097168	0.868732	2.234865	1.64517	1.196008	1.889932	1.396411	0.268259	0	1.060922	1.673781	1.247439	1.425949	1.494739	1.058412	0.672951	1.390305	1.452043	2.871394	0.449464	1.16502	1.421778	0.961154	1.738835	1.34053	1.051481	1.029729	0.431048	0.603443	0.70546	1.691094	1.807015	1.396669	3.44798	1.008779	1.928128	1.081697	0.672388	0.886799
hsa-mir-3606	0.403188	0	0	0.313226	0.126537	0.308407	0	0.51699	0	0.131988	0.313477	0	0	0.219356	0	0.118121	0.418923	0.134129	0	0	0	0	0.095063	0	0	0	0.595845	0.181505	0	0	0	0	0.240288	0	0	0	0	0	0	0.176365	0	0.112938	0.279334	0.313453	0	0.385626	0	0	0
hsa-mir-3607	25.938399	28.626208	12.771516	136.87989	17.082544	22.667929	122.15542	48.941696	32.585906	48.043641	65.830071	47.563092	28.38278	95.419847	84.11926	20.553013	67.027751	101.535847	73.325408	74.476753	66.532792	16.783726	49.623012	11.808437	32.810783	12.016985	32.771478	52.636575	39.029694	13.034466	33.902096	29.188263	100.440569	24.517573	43.299125	36.276081	8.050609	31.25101	14.180913	23.103828	14.475762	45.401249	31.913876	32.599086	42.704966	97.177626	12.033878	99.597475	41.827344
hsa-mir-3609	0.134396	0.265057	0.220199	0.83527	0.379612	0	0.305389	1.550969	0.133004	0	0	0.108592	0	0	1.295676	0.354362	6.423493	0	1.036402	0	0	0.113404	0	0	0.176402	0	0.198615	0.363011	0.212696	0	0.233004	0.167268	0.240288	0.347767	0.536212	0.210296	0	1.293145	0	0.176365	0.202931	0.790569	0.069833	0	1.176909	0.771251	0	0.168097	0
hsa-mir-361	639.321054	759.654752	707.718135	572.264438	703.800828	901.78264	803.171888	1068.790139	748.544807	784.404823	700.776779	587.914566	1855.831566	627.358077	1212.054888	774.045372	507.595571	685.132241	994.94547	805.664477	848.467451	1542.855315	608.785003	280.861424	1561.687448	257.740284	759.305213	733.281943	1286.703732	273.573955	1111.779056	691.4022	1959.07167	1172.148663	822.68338	1109.312028	207.162758	696.789767	930.5093	687.471164	1030.620161	1099.907368	660.694046	789.430749	477.992988	1197.36718	275.832714	601.451081	809.795107
hsa-mir-3610	1.61275	0.795172	0.440397	5.011621	1.391911	0.154204	1.526943	0.51699	1.06403	1.97982	1.253906	0.651549	0.446973	2.303238	0.099667	1.063087	0.837847	0.938905	2.072803	3.819321	1.255336	0.907228	1.140759	0.149474	0.529206	0.096136	1.58892	1.633549	3.296786	0.898929	1.864033	1.087242	3.364038	1.043301	0.804318	1.156629	0.187223	0.646573	0.603443	0.35273	1.014656	2.936399	3.910672	1.880716	1.345038	1.156877	0.270424	1.596922	1.625798
hsa-mir-3611	0.268792	0.265057	0	0.208818	0	0.154204	0	0.34466	0.399011	0	0	0.108592	0.223486	0	0.199335	0	0.139641	0.268259	0.2591	0	0.139482	0	0	0	0	0	0	0.363011	0.106348	0.149821	0.116502	0.083634	0.480577	0.173883	0.134053	0.105148	0.093612	0	0	0.35273	0	0	0	0.313453	0	0	0.405636	0.084049	0.1478
hsa-mir-3612	0	0	0	0	0	0	0	0	0	0	0	0	0	0	0.099667	0	0	0	0.2591	0	0	0	0	0	0	0	0	0.181505	0	0	0	0	0	0	0	0	0	0	0	0	0	0	0	0	0	0	0	0.084049	0
hsa-mir-3613	35.346108	33.264714	22.129954	27.668323	14.045648	95.452027	45.502894	163.024101	48.147338	39.464419	42.319331	16.071547	82.68999	19.632359	7.076383	18.190598	13.545191	32.861668	59.074887	32.888595	28.454276	26.19622	18.727459	6.277903	108.134464	4.229979	56.60528	65.523461	30.840903	9.438751	43.105758	16.392262	93.712492	31.125146	28.955452	27.969384	4.86781	28.018147	59.740869	38.094862	14.137544	78.718086	37.50055	30.718369	18.662406	71.340718	6.084545	25.466696	42.418543
hsa-mir-3614	3.628688	0.795172	0.440397	0.417635	2.277673	2.775665	0.305389	3.274268	10.507292	3.299701	0.783691	2.714788	10.72735	0.219356	1.096341	1.53557	0.837847	1.341293	1.295502	0.424369	0.418445	3.855721	2.186455	1.195791	3.528041	0.192272	9.732136	14.520435	5.530093	1.498214	1.16502	2.92719	0.480577	0.347767	1.608636	1.787517	1.497788	8.620968	10.861976	4.056397	1.014656	1.581138	2.164836	0.940358	2.521947	0.192813	0.270424	1.428825	3.399395
hsa-mir-3615	9.273314	6.36138	3.963574	1.566131	8.351466	7.864383	2.748497	16.888332	7.315203	4.619581	6.583007	7.05845	17.878917	5.812933	16.744118	5.787917	9.216316	1.341293	6.99571	4.24369	8.508386	20.979657	7.700123	0.896843	9.525711	2.403397	7.348756	5.263658	5.317397	0.898929	7.106625	4.432601	4.325192	3.651553	6.568598	11.35599	1.497788	5.603629	7.241318	4.232762	6.899662	8.696259	7.33251	5.015244	5.548283	11.568765	2.163394	2.185261	7.24219
hsa-mir-3616	0	0	0	0	0	0	0	0	0	0	0	0	0	0.109678	0	0	0.139641	0	0	0	0.139482	0	0.095063	0	0.176402	0.096136	0	0.726022	0.53174	0	0	0	0	0	0.134053	0.105148	0	0	0	0	0	0.112938	0.069833	0	0	0	0	0.084049	0
hsa-mir-3617	0	0	0.110099	0	0	0	0	0	0	0	0	0	0	0.219356	0.099667	0	0	0	0	0	0	0.226807	0.095063	0	0	0	0	0	0	0	0	0	0	0	0	0	0	0	0	0	1.0823	0	0.139667	0.156726	0	0	0	0	0
hsa-mir-3618	0	0.265057	0.550496	1.044088	0	0	0.916166	1.206309	0.133004	0.791928	0.470215	0.651549	0	0.109678	0.299002	0.118121	0.139641	0.134129	0	0	0.278963	0	0.28519	0	0.176402	0	0.39723	0.181505	0	0	0.349506	0	0	0.173883	0	0.210296	0.093612	0.215524	0	0	0.473506	0.564692	0.069833	0.313453	0.840649	1.349689	0	0.504291	0.2956
hsa-mir-3619	0.403188	0.530115	0.110099	0	0	0.154204	1.526943	0.34466	0.665018	0.131988	0.313477	0	0.223486	0.219356	0.199335	0.354362	0.418923	0.134129	0	0.848738	0.83689	0.226807	0.570379	0	1.411216	0	0	0.544516	0.425392	0	0.699012	0.501804	1.201442	0.173883	0.804318	0.315444	0.187223	0.215524	0	0	0	0.112938	0.069833	0.626905	0.16813	0	0.135212	0.084049	0.591199
hsa-mir-362	34.808525	32.337013	20.038068	32.366717	19.739829	44.56484	12.826319	45.495098	23.940665	31.149174	34.32568	23.238588	56.765561	23.142055	29.999878	54.808035	18.153349	18.778096	36.533154	55.167965	37.799553	20.866253	24.146064	32.73478	23.285072	37.685263	67.727721	53.181091	27.118725	93.338759	68.270201	22.330275	37.244709	14.258447	27.346816	27.023051	44.93363	33.190728	52.19783	36.683941	16.978581	38.399066	161.873882	25.703125	58.172907	49.552877	59.087694	19.331155	39.166947
hsa-mir-3620	0.403188	0	0.550496	0	0	0	0.305389	0.51699	0.399011	0.131988	0	1.520281	0	0.109678	0.498337	0.236242	0.139641	0	0.518201	1.060922	0	0.226807	0.380253	0.149474	0.176402	0	0.39723	0.726022	0.106348	0.299643	0	0.167268	1.201442	0	0.804318	0.315444	0	0	0	0	0.135287	0.338815	0.558667	0.156726	0	0	0.135212	0.084049	0.886799
hsa-mir-3621	0	0	0	0	0	0	0	0	0	0	0	0	0	0	0	0	0	0	0	0	0	0	0	0	0	0	0	0	0	0	0	0	0	0	0	0	0	0	0	0	0	0	0	0	0	0	0	0	0
hsa-mir-3622a	0	0	0.220199	0	0.126537	0.154204	0	0.34466	0.266007	0.263976	0.156738	0	0	0	0.199335	0.118121	0	0	0	0	0.139482	1.020632	0.190126	0	0.176402	0.672951	0	0	0.106348	0	0	0	0.240288	0.173883	0.268106	0.105148	0.187223	0	0	0	0.067644	0.112938	0	0.156726	0	0.192813	0	0.168097	0.443399
hsa-mir-3622b	0.134396	0	0	0	0	0	0	0	0	0	0	0	0	0	0	0	0	0	0	0	0	0	0	0	0	0	0	0	0	0	0	0	0	0	0	0	0.093612	0	0	0	0	0	0	0	0	0	0	0	0
hsa-mir-363	12.230022	17.361265	3.302978	454.073717	12.527199	28.373462	0.610777	41.18685	26.733743	18.478323	4.54541	200.568564	9.609918	8.993595	25.415179	25.986568	4.608158	8.047755	8.032112	14.21636	2.929117	28.691098	10.361893	22.72003	62.44633	30.475073	22.046267	22.869684	11.910969	42.399468	6.291111	22.999347	11.533845	17.91	319.314292	7.255216	29.581307	42.889318	2328.385301	10.758271	12.175875	18.296026	406.640042	22.098419	12.945994	9.83345	34.208665	5.967444	7.981189
hsa-mir-3646	0	0	0.110099	0	0	0	0	0	0	0	0	0	0	0	0	0	0	0	0	0	0	0	0	0	0	0	0	0	0	0	0	0	0	0	0	0	0	0	0	0	0	0	0	0	0	0	0	0	0
hsa-mir-3648	3.359896	8.349311	6.275659	16.809811	14.931409	8.172791	10.993988	11.890764	8.911248	7.655305	4.858886	3.800704	7.151567	10.529087	31.096219	10.630869	294.642821	9.523177	23.059934	16.338205	9.205795	1.58765	8.745818	1.494739	11.642536	0.096136	4.965375	4.537636	7.976096	0.449464	5.475596	5.185307	5.526634	18.083884	52.548784	5.257403	0.374447	62.717545	23.23256	0.35273	18.534387	17.392518	9.287846	2.194169	129.796196	11.568765	1.216909	23.281435	27.047363
hsa-mir-3649	0	0	0	0	0	0	0	0	0	0	0	0	0	0	0	0	0	0	0	0	0	0	0	0	0	0	0	0	0	0	0	0	0	0	0	0	0	0	0	0	0	0	0	0	0	0	0	0	0
hsa-mir-3650	0.134396	0	0	0	0	0	0	0	0	0	0.156738	0.108592	0	0.109678	0	0	0	0	0	0	0	0.113404	0	0	0	0	0	0	0	0	0	0	0	0	0	0	0	0	0	0	0	0	0	0	0	0	0.135212	0	0
hsa-mir-3651	0.671979	6.493908	9.248339	16.705402	2.024598	2.313054	10.077822	34.121323	2.660074	3.431689	4.231933	1.628873	6.257621	9.541985	19.933474	7.205367	14.383038	2.146068	23.059934	4.880243	2.092226	0.113404	1.996328	0	6.350474	0.480679	3.57507	2.904087	1.063479	0.299643	6.524115	0.919974	5.046057	3.47767	4.42375	1.787517	0	8.18992	1.810329	3.527302	1.149944	2.597584	1.606169	1.72399	14.459162	17.931586	0	6.555783	3.694995
hsa-mir-3652	2.015938	2.783104	1.321191	1.461723	1.138836	0.925222	1.221554	3.791258	3.059085	1.715844	1.097168	1.846056	0.670459	2.19356	0.398669	0.944966	7.680263	3.084973	2.072803	1.697476	2.092226	0.680421	9.98164	0.448422	3.351639	0.192272	1.58892	1.452043	2.020611	0.149821	1.980535	1.505412	6.247499	0.52165	4.021591	1.051481	0	3.663912	2.715494	0	0.676437	1.242323	1.606169	2.350896	13.786643	3.663442	0.135212	2.26931	6.059792
hsa-mir-3653	5.107042	2.650575	5.835262	8.143884	2.40421	3.85509	5.496994	17.577651	4.256118	2.375784	2.66455	6.624084	5.587162	6.580679	20.930148	5.315434	28.067871	3.755619	10.623116	2.758398	2.510671	9.639302	3.707466	1.046317	2.116825	1.345902	15.293356	6.35269	3.828526	1.648036	5.825102	3.094458	2.643173	2.086602	4.557803	0.315444	1.497788	17.241937	6.637874	4.938223	4.126269	3.388153	1.536335	0.940358	9.583398	2.699379	1.216909	4.034328	3.547195
hsa-mir-3654	0	0.795172	3.192879	1.357314	0.126537	0.154204	0	2.240289	0.665018	0	0.156738	0.651549	0	0.329034	0.199335	0.944966	2.513541	0.804776	6.218409	1.060922	1.255336	0	1.616075	0	0.352804	0	0.595845	0.544516	0.106348	0.149821	0.233004	0.250902	0.240288	0.347767	0.938371	0.315444	0	0.862097	0.603443	0.176365	0.135287	0.790569	0.419001	0	1.849428	0.192813	0	0.58834	3.842795
hsa-mir-3655	0.537583	0.265057	0.110099	0.208818	0.506149	0.308407	0.305389	0.68932	0.266007	0.527952	0	0.325775	0.446973	0.767746	0	0.354362	0	0	0.2591	0.424369	0	0.340211	0.095063	0	0.352804	0.288408	0	1.089033	0.106348	0.299643	0.349506	0.250902	1.201442	0.173883	0.536212	0.105148	0	0.431048	0	0.176365	0.54115	0.225877	1.047501	0.156726	0	0	0	0.252146	0
hsa-mir-3656	0	0	0	0	0	0	0	0	0	0	0	0	0	0	0	0	0.279282	0	0	0	0.139482	0	0	0	0	0	0	0	0	0	0	0	0	0	0.134053	0	0	0	0	0	0	0.112938	0	0	0.16813	0	0	0	0
hsa-mir-3657	0	0.132529	0	0.417635	0	0	0	0	0	0	0.156738	0	0	0	0	0	0	0	0.2591	0.212184	0	0	0.190126	0	0	0	0	0	0	0	0	0.083634	0	0	0.134053	0	0	0	0	0	0	0	0.069833	0	0	0	0	0.084049	0
hsa-mir-3658	0	0	0.110099	0	0	0	0	0	0	0	0.156738	0	0	0	0	0	0	0	0	0	0	0	0	0	0	0	0	0	0.106348	0.149821	0	0	0	0	0	0	0	0.215524	0	0	0	0	0	0	0	0	0	0	0
hsa-mir-3659	0	0.132529	0	0.313226	0	0	0	0	0.133004	0	0	0	0.446973	0	0.498337	0	0.139641	0	0	0	0	0.113404	0.095063	0	0	0	0.198615	0.363011	0.212696	0	0.233004	0.334536	0.480577	0	0	0.105148	0	1.724194	0	0.35273	0	0	0	0	0.16813	0	0	0.336194	0.2956
hsa-mir-365a	29.835878	40.288738	80.702768	176.033177	67.824028	150.811119	31.455021	44.805778	40.832135	195.342275	124.920397	41.699149	35.98132	21.277529	26.212518	44.885891	12.986627	57.943839	75.139111	83.388501	85.641791	62.031743	57.798451	16.890549	143.944082	23.937833	42.106384	73.146689	24.24733	25.769288	193.85941	56.536578	151.14143	112.32874	72.254577	94.948698	19.658463	178.885093	66.680465	94.002599	14.949269	107.969139	53.562238	57.675306	88.100009	124.942662	18.929696	25.634793	98.582467
hsa-mir-365b	29.970274	39.891151	79.381577	169.664242	67.444416	149.269083	31.455021	45.322768	40.699131	191.382634	122.882799	42.242107	35.534347	21.825919	25.813849	45.004011	12.428062	57.273192	74.62091	82.964132	85.362828	60.557496	57.418198	16.741075	143.062072	24.033969	40.914694	71.150129	24.140982	25.619467	189.199328	56.285676	145.855084	111.633206	71.450259	95.89503	19.845687	175.867754	66.680465	93.120773	14.408119	107.743262	52.37507	57.988759	87.42749	124.364224	18.794484	25.718842	98.139067
hsa-mir-3660	0	0	0	0	0	0	0	0	0	0	0	0	0	0	0	0	0	0	0	0	0	0.113404	0	0	0.88201	0	0	0	0	0	0	0	0	0	0	0.105148	0	0	0.905165	0	0	0	0	0	0	0	0	0	0
hsa-mir-3661	0	0	0	0	0	0	0	0	0	0	0	0	0	0	0	0	0	0	0.2591	0	0	0	0	0	0	0	0.198615	0.181505	0.106348	0	0	0	0.240288	0	0	0	0.093612	0	0	0	0	0.225877	0.069833	0.470179	0	0	0	0	0.1478
hsa-mir-3662	1.075167	3.843334	2.97268	2.923445	4.934957	5.397126	16.490982	4.652908	1.06403	5.675485	4.388671	0.542958	5.587162	1.316136	1.295676	1.181208	0	7.913626	8.291212	10.609224	3.487044	0.680421	2.281518	0	2.822433	0	12.115516	6.715701	0.212696	0	3.029053	1.170876	17.541056	2.260485	3.753485	0.946333	0	2.155242	9.956812	0	2.435175	0.564692	1.187168	8.306498	3.866985	8.098136	0	3.698134	1.477998
hsa-mir-3663	0.134396	0	0	0	0	0	0	0	0	0	0	0	0	0	0	0	0	0	0	0	0	0.113404	0	0	0	0	0	0	0	0	0	0	0	0	0	0	0	0	0.301722	0	0.202931	0	5.447007	0	0	0	0	0	0
hsa-mir-3664	0	0.132529	0	0	0	0	0	0	0.532015	0	0	0.108592	0	0	0	0.236242	0	0	0	0	0	0	0	0.149474	0	0.192272	0	0	0.957131	0.299643	0.116502	0.083634	0	0	0.536212	0	0.093612	1.077621	0	0	0.676437	0.112938	0	0	0.16813	0	0.540848	0	0
hsa-mir-3665	0	0	0	0	0	0	0	0	0	0	0	0	0	0	0	0	0	0	0	0	0	0	0	0	0	0	0	0	0	0	0	0	0	0	0	0	0	0	0	0	0	0	0	0	0	0	0	0	0
hsa-mir-3666	0	0	0	0	0	0	0	0	0	0	0	0	0	0	0	0	0	0	0	0	0	0	0	0	0	0	0	0	0	0	0	0	0	0	0	0	0	0	0	0	0	0	0	0	0	0	0	0	0
hsa-mir-3667	0	0	0	0	0.379612	0.154204	0.610777	0.17233	0.665018	0	0	0.760141	0.446973	0	0	0.118121	0.139641	0	0	0	0	0.340211	0.380253	0	0.529206	0	0	0	0	0	0.349506	0	0	0.347767	0.268106	0	0	0	0	0	0	0.225877	0.279334	0	0.16813	0	0	0	0.1478
hsa-mir-3668	0	0	0	0	0	0	0	0	0	0	0	0	0	0	0	0	0	0	0	0	0	0	0	0	0	0	0	0	0	0	0	0	0	0	0	0	0	0	0	0	0	0	0	0	0	0	0	0	0
hsa-mir-3669	0	0	0	0	0	0	0	0	0	0	0	0	0	0	0	0	0	0	0	0	0	0	0	0	0	0	0	0	0	0	0	0	0	0	0	0	0	0	0	0	0	0	0	0	0	0	0	0	0
hsa-mir-367	0	0	0	0	1.644986	0	0	0.86165	0	0	0	0.325775	0	0	0	0	0	0	0	0	0	0	0.570379	0	0	0	0.595845	0	0.106348	0	1.980535	1.421778	0	0	0.134053	0.210296	0	0	0	0	0.608794	0.338815	0.2095	0	0.16813	0	0	0	0
hsa-mir-3670-1	0	0	0	0	0	0	0	0	0	0	0	0	0	0	0	0	0	0	0	0	0	0	0	0	0	0	0	0	0	0	0	0	0	0	0	0	0	0	0	0	0	0	0	0	0	0	0	0	0
hsa-mir-3670-2	0	0	0	0	0	0	0	0	0	0	0	0	0	0	0	0	0	0	0	0	0	0	0	0	0	0	0	0	0	0	0	0	0	0	0	0	0	0	0	0	0	0	0	0	0	0	0	0	0
hsa-mir-3671	0	0	0	0	0	0	0	0	0	0	0	0	0	0	0.099667	0	0	0	0	0	0	0	0	0	0	0	0	0	0	0	0	0	0	0	0	0	0	0	0	0	0	0	0	0	0	0	0	0	0
hsa-mir-3672	0	0	0	0	0	0	0	0	0	0	0	0	0	0	0	0	0	0	0	0	0	0	0	0	0	0	0	0	0	0	0	0	0	0	0	0	0	0	0	0	0	0	0	0	0	0	0	0	0
hsa-mir-3673	0	0	0	0	0	0	0	0	0	0	0	0	0	0	0	0	0	0	0	0	0	0	0	0	0	0	0	0	0	0	0	0	0	0	0	0	0	0	0	0	0	0	0	0	0	0	0	0	0
hsa-mir-3674	0	0	0	0	0	0	0	0	0	0	0	0	0	0	0	0	0	0	0	0	0	0	0	0	0	0	0	0	0	0	0	0	0	0	0	0	0	0	0	0	0	0	0	0	0	0	0	0	0
hsa-mir-3675	0	0.132529	0	0	0	0	0	1.206309	0	0	0	0.325775	0	0	0.398669	0	0	0.268259	0	0	0.139482	0	0.095063	0	0	0	1.58892	0	0	0	0.466008	0	0	0.347767	0	0	0	1.077621	0.603443	0	0	0	0	0	0	0	0	0	0.1478
hsa-mir-3676	1.209563	2.518046	5.174666	3.027854	0	2.15885	0	9.995135	7.847218	5.279521	4.858886	6.298309	0.223486	1.974204	3.887027	4.961072	2.653182	0.268259	1.554602	5.092428	1.952744	0.680421	2.851897	0.298948	3.351639	0	5.362605	3.993119	7.550704	0.599286	9.08716	1.505412	0.961154	1.912718	5.094015	0.315444	0	3.017339	3.318937	0.529095	0.473506	4.404599	3.980505	0.470179	4.371374	2.12094	0.135212	3.36194	2.512597
hsa-mir-3677	15.455523	6.891495	1.761588	4.593986	4.681883	2.621461	36.341238	13.958723	15.82744	10.955006	10.344725	18.460561	8.045513	6.690357	3.488358	2.362415	0.698206	7.24298	7.254811	32.888595	14.924547	2.381475	25.096696	1.195791	40.21967	1.249766	17.478122	14.520435	5.104701	0.449464	11.999711	9.367007	39.167016	6.433689	14.075567	9.042733	0.280835	5.172581	9.051647	4.761858	2.570462	12.987919	11.243182	10.500667	3.698855	14.653769	1.352121	11.598693	20.544172
hsa-mir-3678	0.268792	0.132529	0.220199	0.208818	0.126537	1.079425	1.221554	0.17233	0.798022	0.395964	0.470215	0.868732	0.223486	0.54839	0.897006	0	0	0	0.777301	1.273107	0.697409	1.020632	0.380253	0.149474	0.176402	0.096136	1.19169	1.089033	0.212696	0	0.815514	0.752706	0.240288	0	0.670265	0.210296	0.093612	0.646573	0.905165	0.35273	0	0.451754	0.628501	0.313453	0.33626	0.385626	0	0.58834	0.591199
hsa-mir-3679	0.403188	0.265057	0.110099	0.104409	0	0	0.305389	0.34466	0.133004	0.131988	0.156738	0.217183	0	0	0.398669	0	0.139641	0.134129	0.518201	0.212184	0.139482	0.226807	0.095063	0.149474	0.176402	0.096136	0	0	0.212696	0	0.233004	0	1.441731	0	0.134053	0.105148	0	0.215524	0.603443	0.35273	0.135287	0.112938	0.069833	0	0	0.385626	0.135212	0	0.1478
hsa-mir-3680-1	2.015938	0.265057	0.110099	0.522044	0.379612	0.308407	1.221554	1.033979	0.266007	0.395964	0.313477	0.325775	0.446973	0.219356	0.697672	0.118121	0.279282	2.414327	0.777301	1.273107	1.394817	0.113404	0.475316	0.149474	0.705608	0	2.38338	1.089033	0.744436	0.449464	0.233004	0.752706	2.883461	0.173883	0.804318	0.315444	0	1.293145	0.905165	0.35273	0.202931	0.338815	0.139667	0.783632	0.672519	0.578438	0.135212	0.336194	0.591199
hsa-mir-3680-2	0.403188	0.132529	0.220199	0.522044	0.126537	0.308407	0.610777	0.17233	0.665018	0.263976	0.94043	0	0	0	0.797339	0.118121	0.279282	0.134129	0.518201	0.424369	0.418445	0	0.475316	0	0.705608	0	0.79446	0.363011	0.53174	0.149821	0.58251	0.585438	1.682019	0.173883	0.536212	0.105148	0.093612	0.215524	0.301722	0.35273	0.067644	0.112938	0.069833	0.156726	0	0.385626	0	0	0.2956
hsa-mir-3681	68.541883	0	0	0	0.379612	0	0.305389	0.51699	6.517181	0	0	2.171831	0	0.438712	0.199335	0	0.558565	8.584272	3.368305	2.334029	0	0.907228	2.376581	0	0	0	10.129366	0	0.638088	0	0.58251	0.334536	11.774134	0.695534	1.876742	0.630888	0	0	3.92238	0	0.54115	1.129384	0.069833	1.097085	0.840649	0	0	0.840485	0.1478
hsa-mir-3682	1.209563	1.06023	0.990893	0.313226	1.012299	1.542036	5.496994	3.101938	1.862052	1.31988	1.253906	1.520281	0.446973	1.316136	1.096341	0.590604	0.558565	1.475422	3.627405	3.607136	1.534299	0.680421	1.996328	0.298948	1.411216	0.384544	1.98615	1.270538	0.53174	0.299643	1.631029	1.338144	9.611538	1.043301	1.206477	0.210296	0.187223	1.508669	1.206886	0.35273	1.014656	1.807015	1.117335	3.134527	0.840649	2.506566	0	1.428825	2.512597
hsa-mir-3683	0	0	0	0	0	0	0	0	0	0	0	0	0	0	0	0	0	0	0	0	0	0	0	0	0	0	0	0	0	0	0	0	0	0	0	0	0	0	0	0	0	0	0	0	0	0	0	0	0
hsa-mir-3684	0.403188	1.987931	0.550496	1.044088	0.632687	1.233629	0	2.412619	0.399011	0	0.626953	0.651549	0.670459	0.987102	2.790686	0.472483	0.558565	0.938905	0.518201	0.636553	0.697409	0.340211	0.28519	0	0.529206	0.096136	0.79446	1.633549	0.957131	0	0.815514	1.170876	2.162596	0.695534	1.474583	0.315444	0	0.646573	0.603443	1.234556	0.473506	0.338815	0.698334	0.470179	0.672519	1.156877	0.270424	0.924534	1.330198
hsa-mir-3685	0	0.132529	0	0	0	0	0	0.34466	0.133004	0	0	0	0	0	0	0	0	0	0	0.212184	0	0	0	0	0	0	0	0	0.106348	0	0.116502	0	0	0.52165	0	0	0	0	0	0	0	0	0	0	0.16813	0	0	0	0
hsa-mir-3686	0	0	0	0	0	0	0	0	0	0	0	0.108592	0	0	0	0	0	0	0	0	0	0	0	0	0	0	0	0	0	0	0	0	0	0	0	0	0	0	0	0	0	0	0	0	0	0	0	0	0
hsa-mir-3687	1.209563	1.457816	2.97268	3.863124	8.984153	1.387832	1.832331	3.791258	2.660074	2.63976	1.567383	1.085915	1.340919	3.29034	12.657756	2.244295	276.489472	2.280197	15.286923	4.880243	5.160825	0.680421	3.80253	0.448422	5.292062	0	2.979225	1.270538	2.871394	0.449464	3.844568	2.759922	1.441731	6.607573	23.325225	0.52574	0	13.146977	9.956812	0.35273	3.652762	2.823461	3.561505	0.626905	49.262028	5.59157	0.135212	8.825093	15.518979
hsa-mir-3688-1	0.134396	0.662644	0	0	0.379612	0.616814	0.305389	0	0.266007	0	0.313477	0.325775	0	0	0	0.118121	0.418923	0.134129	0.2591	0	0.139482	0.113404	0.095063	0.298948	0	0	0.39723	0	0.106348	0	0.233004	0.167268	0	0.52165	0.536212	0.210296	0	0.215524	0.301722	0.35273	0.067644	0.225877	0.139667	0.470179	0	0	0	0	0
hsa-mir-3688-2	0	0	0	0	0	0.308407	0	0	0	0	0	0	0	0	0	0	0	0	0	0	0	0	0	0	0	0	0	0	0	0	0	0	0	0	0	0	0	0	0	0	0	0	0	0	0	0	0	0	0
hsa-mir-3689a	0.537583	0	0.660596	0	0	0	0.305389	0	0	0	0.156738	0	0	0	0	0.118121	0	0	0	0	0	0	0	0	0	0	0	0.726022	0	0	0	0	0	0	0	0	0	0	0	0	0	0	0	0.156726	0.504389	0	0	0	0
hsa-mir-3689b	1.209563	0	0.550496	0	0	0	0.305389	0	0	0	0.156738	0	0	0	0	0.118121	0	0.134129	0	0	0	0	0	0	0	0	0	1.270538	0	0	0	0	0	0	0	0	0	0	0	0	0	0	0	0.313453	0.504389	0	0	0	0
hsa-mir-3689c	0.134396	0	0	0	0	0	0	0	0	0	0	0	0	0	0	0	0	0	0	0	0	0	0	0	0	0	0	0	0	0	0	0	0	0	0	0	0	0	0	0	0	0	0	0.156726	0	0	0	0	0
hsa-mir-3689d-1	0	0	0	0	0	0	0	0	0	0	0	0	0	0	0	0	0	0	0	0	0	0	0	0	0	0	0	0	0	0	0	0	0	0	0	0	0	0	0	0	0	0	0	0	0	0	0	0	0
hsa-mir-3689d-2	0	0	0	0	0	0	0	0	0	0	0	0	0	0	0	0	0	0	0	0	0	0	0	0	0	0	0	0	0	0	0	0	0	0	0	0	0	0	0	0	0	0	0	0	0	0	0	0	0
hsa-mir-3689e	1.075167	0.132529	0.110099	0	0	0	0.305389	0	0	0	0.313477	0	0.223486	0	0	0	0	0	0	0	0	0	0	0	0	0	0	0.544516	0	0	0	0	0	0	0	0	0	0	0	0.176365	0	0	0	0.470179	0.672519	0	0	0	0
hsa-mir-3689f	5.107042	0	1.651489	0	0	0	4.27544	0	0	0	0.783691	0	0	0	0	0.118121	0	0.268259	0.2591	0	0	0	0.095063	0	0	0	0	6.534196	0	0	0.116502	0.083634	0.240288	0	0.268106	0	0	0	0	0	0	0	0	0.156726	0	0	0	0	0
hsa-mir-369	4.300667	33.132186	44.700305	103.364677	98.066458	91.905344	21.682587	262.458462	109.196035	122.088922	75.86132	158.217865	115.5425	168.575064	110.531113	18.899322	112.690406	55.127124	361.704134	476.990715	9.763722	32.206609	75.480214	14.050545	163.171907	3.749299	147.173728	363.010863	112.090729	28.615896	6.873621	44.326015	95.875088	78.421458	81.638289	502.29228	4.30614	151.08247	39.525525	30.158432	57.02368	281.781382	177.93557	60.339654	74.817756	94.478248	25.690302	130.611372	267.961038
hsa-mir-3690-1	3.359896	0.530115	0.220199	0.730861	0.379612	0.925222	1.221554	4.308248	3.192089	0.131988	0.313477	0.108592	1.340919	0.219356	0.299002	0.944966	0.139641	0.402388	3.109205	0.424369	0.418445	1.020632	0.380253	0	1.587619	0	1.98615	3.267098	0.106348	0	5.242592	2.258118	1.682019	0.173883	0.536212	0	0	6.250202	0.603443	0.529095	1.0823	1.016446	0.488834	1.097085	0.672519	0.192813	0.405636	0.084049	2.660396
hsa-mir-3690-2	0	0	0	0	0	0	0	0	0	0	0	0	0	0	0	0	0	0	0	0	0	0	0	0	0	0	0	0	0	0	0	0	0	0	0	0	0	0	0	0	0	0	0	0	0	0	0	0	0
hsa-mir-3691	1.343958	0.927701	0.660596	0.522044	0.379612	0.925222	3.970051	2.412619	1.06403	0	0	1.194507	2.458351	3.619374	6.777381	1.653691	1.815335	1.609551	2.331903	5.516797	0.557927	1.247439	2.756834	0	1.058412	0	3.376455	3.448603	0.319044	0.149821	0.699012	3.428994	4.084904	0.52165	2.144848	0.420592	0.187223	1.293145	1.810329	0.881826	2.908681	0.338815	1.047501	2.037443	0.33626	1.156877	0.135212	0.924534	1.773598
hsa-mir-3692	0.268792	0	0	0	0.126537	0	0	0	0	0	0	0	0	0	0	0	0	0	0	0	0	0	0	0	0	0	0.198615	0	0	0	0	0	0	0	0	0	0	0	0	0	0	0	0.2095	0	0	0.192813	0	0	0
hsa-mir-370	3.763084	30.349082	31.378293	83.422603	142.227999	81.111092	26.263415	189.218248	161.998503	154.293999	116.770007	239.770107	95.652205	117.355444	101.162381	13.702009	159.330549	73.100445	405.492099	1619.391964	6.137197	45.248017	71.677685	9.117907	324.050586	3.460892	210.730534	415.828943	143.03798	10.936965	4.077572	66.321755	252.543153	83.637963	163.544684	901.749758	1.778623	140.737308	41.034133	20.987447	171.544548	228.70032	163.619718	174.279729	34.970996	93.899809	11.898666	129.854936	433.349015
hsa-mir-3713	0	0	0	0	0	0	0	0	0	0	0	0	0	0	0	0	0	0	0	0	0	0	0	0	0	0	0	0	0	0	0	0	0	0	0	0	0	0	0	0	0	0	0	0	0	0	0	0	0
hsa-mir-3714	0	0	0	0	0	0	0	0	0	0	0	0	0	0	0	0	0	0	0	0	0	0	0	0	0	0	0	0	0	0	0	0	0	0	0	0	0	0	0	0	0	0	0	0	0	0	0	0	0
hsa-mir-371a	0	0	0	0.104409	1.012299	0	0.610777	0.17233	0.532015	0.131988	0	0.217183	0	0.219356	0	0	0	0	0	0.212184	0	0	0.190126	0	0.176402	0.096136	0.39723	0	0.425392	0	0	0.250902	0	0	1.742689	0.105148	0.093612	0.431048	477.021791	0.176365	250.552446	10.164459	0.349167	0	117.522722	0.192813	0	0.168097	3.547195
hsa-mir-371b	0	0	0.110099	0	0	0.154204	0	0.17233	0	0	0	0	0.223486	0	0	0.118121	0.139641	0	0	0	0	0	0.095063	0	0.176402	0	0.198615	0.181505	0	0	0	0.083634	0.240288	0	0	0	0	0	0	0	0	0	0	0	0	0	0	0	0
hsa-mir-372	0.806375	0.530115	0.440397	2.088175	14.045648	0.462611	3.359274	1.550969	4.921137	3.695665	0.626953	0.977324	0.446973	1.974204	0.498337	0.472483	0.558565	0.134129	1.813703	1.485291	0.976372	0.453614	1.235822	0	6.87968	2.307261	2.581995	0.726022	3.934874	0.149821	0.58251	7.276157	0.240288	0	12.064772	5.572847	3.557246	0.431048	2162.740163	0.176365	3774.521197	184.089641	3.771005	0.156726	739.602938	13.689705	0.135212	3.698134	41.531744
hsa-mir-373	0.268792	0.132529	0.110099	0.313226	1.012299	0.616814	0	0.17233	0.665018	0.263976	0	0.325775	0.223486	0.109678	0	0.118121	0.279282	0	0.518201	0	0	0.226807	0	0	0.88201	0.096136	0.993075	0	0.425392	0	0.233004	0.83634	0	0	2.278901	0.420592	0.093612	0	631.804953	0	289.177027	15.81138	0.069833	0	180.571392	1.542502	0	0.58834	7.38999
hsa-mir-374a	1502.008008	1102.639138	912.833083	2662.423494	1202.104974	1382.435254	1776.445198	1780.685022	795.229104	1838.725154	1562.367017	807.921014	1490.207717	1122.773537	954.315069	1034.974141	1300.478006	2357.187551	1834.68981	1437.549863	2280.944967	1039.003337	1032.576937	400.291056	1309.079696	453.376792	1188.512266	1542.070146	1266.816667	542.353623	1869.042376	1497.717503	2857.029578	1821.081879	1317.875233	895.966615	442.409034	1088.18173	1115.162896	988.526392	1192.829871	2068.128527	1156.511373	2082.423341	1113.355457	2776.69642	498.797491	1717.110897	1170.42662
hsa-mir-374b	161.54381	141.010582	110.75987	206.938171	71.493612	218.969109	174.071474	215.240065	66.368845	144.92285	131.503404	79.489003	189.963491	133.807142	176.112243	142.689884	114.086817	135.20229	141.98701	109.911562	217.870485	115.218008	111.12893	62.629556	160.349474	32.205519	138.037437	164.443921	102.094023	75.060543	192.577887	143.34866	176.852293	172.666314	116.358021	93.581773	38.380809	201.084087	134.567817	98.588092	140.022561	257.160805	102.51547	118.171687	231.010329	228.290297	68.552542	94.890759	110.110851
hsa-mir-374c	0	0	0	0.104409	0	0.154204	0	0	0	0	0	0.217183	0	0	0.099667	0	0	0.134129	0	0.212184	0.139482	0	0	0	0	0	0	0.181505	0.106348	0.299643	0	0.083634	0	0	0	0	0	0	0	0	0.067644	0	0.139667	0.156726	0	0	0.135212	0.084049	0
hsa-mir-375	109.667013	24.120231	332.059411	28.503593	1055.574705	28.065055	18.017924	114.599394	30.989861	230.583077	10.187987	127.595053	423.953815	9.103273	6973.925222	307.113988	20.108325	660.854846	2023.314889	542.343535	17.5747	57.495601	17179.163696	90.88012	13.230155	56.816303	59.38589	51.729048	123.789003	92.43983	35.649627	41.064289	12883.785696	7.129223	606.321806	420.907682	80.131641	12.500404	12.672306	44.796736	72.040593	1163.491704	1199.03993	59.556022	71.1189	26.60816	129.397994	40.93162	258.797451
hsa-mir-376a-1	1.075167	9.144483	9.358438	60.557083	13.286423	31.457534	10.688599	105.638238	25.53671	51.871293	24.764646	52.015345	40.004076	58.458366	31.395222	5.197314	14.243397	23.070232	79.543818	279.659147	2.092226	5.783581	36.028969	2.69053	87.671824	0.576815	51.44129	199.292964	22.439415	4.195	0.699012	21.243034	52.623169	17.562233	30.430035	232.902952	1.310564	18.104034	9.051647	6.525509	15.828637	128.410995	74.372599	31.031822	29.927102	48.396	4.462	63.288522	144.843804
hsa-mir-376a-2	0.537583	7.289081	9.13824	55.336645	8.857616	25.135186	9.161657	81.51205	21.812606	34.316886	19.435545	33.120418	33.299483	54.180925	14.651103	2.126174	8.099187	24.277395	58.038486	222.157152	2.510671	2.494878	26.237455	1.345265	74.794474	0.192272	37.538238	187.1321	20.099761	0.898929	0.349506	16.057726	42.290766	8.694175	22.520907	183.798808	0	17.026412	6.939596	5.290953	7.373169	97.917619	51.956069	19.747523	26.060117	37.212861	1.081697	59.506339	125.62983
hsa-mir-376b	1.61275	8.879426	12.331119	49.698572	20.625591	40.555546	1.526943	93.575144	31.65488	41.312251	16.457518	45.934219	40.898022	47.709924	29.700876	6.14228	31.69854	11.937504	80.321119	180.144625	3.20808	3.742317	35.553653	4.783164	69.678814	0.576815	69.316641	173.519192	34.775777	7.191429	1.864033	21.661204	29.795767	22.430971	27.748975	245.310423	1.029729	27.587099	9.051647	8.64189	19.278468	128.410995	67.87809	24.135862	41.023668	29.114725	6.625394	40.847572	117.944241
hsa-mir-376c	4.569459	15.505863	38.865044	306.648541	34.924313	64.611307	21.682587	184.91	153.486266	168.020754	94.199697	114.455477	109.731852	246.994823	68.471483	17.127511	60.464617	67.869404	186.293175	483.568434	9.066313	24.26836	82.99021	9.566328	167.052752	3.557027	93.150443	593.885772	148.355377	22.473216	4.194074	57.372918	92.751339	41.73204	90.753894	726.993683	2.433905	87.502829	34.999701	26.454765	37.677568	469.146237	242.112489	79.930451	81.374817	135.740176	16.63109	152.968274	323.385963
hsa-mir-377	1.61275	5.168621	11.890722	35.49898	23.282875	41.789175	5.802382	52.043635	51.605434	65.46606	31.974606	85.895904	41.344995	51.109941	22.026489	3.425502	30.721052	31.117987	88.871431	251.650795	4.463416	8.505266	38.025297	4.484216	66.679979	1.057495	49.653754	224.522219	26.586985	4.195	1.514527	16.14136	74.729706	18.953301	34.049467	279.378394	1.404176	39.871979	12.068863	8.64189	22.457725	135.074362	80.587774	39.495046	25.219468	33.742231	7.977515	54.883672	147.9476
hsa-mir-378a	1255.25723	1445.093408	2073.499633	1421.838555	545.376046	4830.890311	4989.132748	4289.119279	305.376488	979.747098	2122.236097	729.952292	5686.612982	4045.911205	995.876362	1784.450394	482.041241	4082.760434	6345.109273	1585.230263	2323.347417	278.745929	2187.595331	145.288613	939.517378	51.144286	5418.416299	2304.211452	336.591232	215.742878	3435.528931	352.768172	8148.421365	1465.490125	904.589774	777.5699	17.599005	4915.676153	1247.015219	2140.366868	199.481416	876.515154	697.077262	2892.855424	1878.850382	3508.227995	262.581927	3560.798837	3194.692687
hsa-mir-378b	0	0	0	0.104409	0	0	0	0	0	0.131988	0	0.108592	0	0	0	0	0.279282	0	0.2591	0	0	0	0	0	0	0	0.198615	0.181505	0	0	0	0	0.720865	0	0.268106	0.105148	0	0	0	0.176365	0	0	0	0.470179	0	0.192813	0	0.168097	0
hsa-mir-378c	6.182209	2.252989	8.807942	8.248292	3.669584	18.350228	6.718548	9.305815	6.916192	3.431689	8.463866	11.29352	11.621296	16.451698	2.392017	6.378521	3.63067	8.450143	15.805123	9.548302	11.298021	4.649546	16.921257	5.829481	3.528041	1.057495	11.519671	15.246456	6.593572	5.843036	9.320164	5.770745	16.579903	2.086602	4.289697	5.783143	0.748894	25.431857	8.448204	4.232762	0.811725	6.43749	6.215175	7.836319	4.035115	11.375952	5.543697	9.497481	18.031576
hsa-mir-378d-1	0.403188	0	0.220199	0	0.253075	0.771018	0	0.68932	0.133004	0.395964	0.313477	0.542958	0.670459	0.329034	0	0.236242	0.139641	0	0.2591	0.424369	0.418445	0.226807	0.950632	0.149474	0.176402	0	0.198615	0.544516	0.212696	0.299643	0.466008	0.250902	0.961154	0.347767	0.268106	0.315444	0	0.862097	0	0.176365	0.067644	0.112938	0.2095	0.313453	0.16813	0.578438	0.270424	1.008582	0.738999
hsa-mir-378d-2	0	0	0.550496	0.208818	0	0.462611	0	0.34466	0.133004	0.527952	0.156738	0.651549	0.446973	0.219356	0.099667	0.472483	0.279282	0.134129	0.2591	0.636553	0.278963	0.453614	1.330885	0.597896	0	0	0.595845	0.726022	0.319044	0.599286	0.116502	0.083634	1.201442	0.173883	0.536212	0.630888	0	0.862097	0.301722	0.35273	0	0.225877	0.2095	0.156726	0	0.192813	0.270424	0.756437	2.069197
hsa-mir-378e	0	0	0	0	0	0	0	0	0	0	0	0	0	0	0	0	0	0	0	0	0	0	0	0	0	0	0	0	0	0	0	0	0	0	0	0	0	0	0	0	0	0	0	0	0	0	0	0	0
hsa-mir-378f	0.134396	0	0.110099	0.208818	0	0.616814	0.610777	0.17233	0	0.131988	0.470215	0.542958	0	0.658068	0	0.118121	0.139641	0.670646	0	0.424369	0.278963	0	0.855569	0.149474	0.352804	0	0.198615	0.363011	0	0	0.233004	0.083634	2.162596	0	0.134053	0.105148	0	0.646573	0	0	0.067644	0.225877	0.2095	0	0	0.192813	0.270424	0.504291	0.738999
hsa-mir-378g	0	0	0	0	0	0	0	0	0	0.131988	0	0	0	0.109678	0.099667	0	0	0	0	0	0.139482	0	0	0	0	0	0	0	0	0	0	0	0	0	0	0	0	0	0	0	0	0	0.069833	0	0	0	0	0	0
hsa-mir-378h	0	0	0	0	0	0	0	0	0	0	0	0	0	0	0	0	0	0	0	0	0	0	0	0	0	0	0	0	0	0	0	0	0	0	0	0	0	0	0	0	0	0	0	0	0	0	0	0.084049	0
hsa-mir-378i	0.268792	0.132529	0	0	0	0	0	0.17233	0	0	0.156738	0.217183	0	0.438712	0	0.118121	0	0	0	0.212184	0	0	0.095063	0	0.352804	0	0.39723	0.181505	0	0	0.116502	0	0	0	0	0	0	0	0	0	0.067644	0.112938	0	0	0.16813	0.192813	0	0	0.2956
hsa-mir-378j	0	0	0	0	0	0	0	0	0	0	0	0	0	0	0	0	0	0	0	0	0	0	0	0	0	0	0	0	0	0	0	0	0	0	0	0	0	0	0	0	0	0	0	0	0	0	0	0	0.1478
hsa-mir-379	281.02172	1661.645373	2418.44066	9594.956639	5069.59302	4495.65169	3758.722279	8503.619704	9558.842698	11989.264094	6230.659478	13431.252491	6673.752677	18076.796525	3381.016197	477.562252	6065.452878	8748.312486	19216.957187	62985.26591	680.670913	1762.744801	4293.911589	500.58803	13585.075539	214.575276	6684.984268	36058.776541	11275.434041	751.354536	279.022408	3275.859776	14285.147892	2580.083349	6732.14263	42824.386232	225.978715	4760.498723	1943.99203	1491.16693	5846.855093	20938.671948	14860.553123	7804.033102	2801.37853	7169.356501	657.401302	15771.029019	21843.775907
hsa-mir-380	0.806375	5.30115	7.486751	21.821432	15.943708	19.121246	17.101759	52.905284	24.206673	32.07309	14.890135	20.958166	27.935808	60.871282	24.318838	2.716778	19.410119	25.484559	93.017037	252.711718	1.813263	10.433127	25.286822	1.046317	44.453319	0.096136	47.667604	109.810786	19.355325	2.696786	1.048518	16.224994	57.669226	18.779418	29.893823	130.488742	0.280835	27.371575	6.034431	6.349144	22.931231	47.547079	41.830222	29.151106	14.459162	30.657227	1.216909	82.031338	76.116897
hsa-mir-381	28.088732	111.72173	253.33843	494.062274	347.724681	597.230534	129.790134	971.940726	720.747034	517.261064	434.008254	879.048469	815.055121	1394.774941	647.140234	53.98119	329.83239	639.796553	1836.503513	3738.902752	58.721814	94.238351	493.853543	37.069523	535.203854	17.977409	822.663404	2694.44813	1047.101822	80.753758	26.795471	297.987908	1007.28915	213.181169	481.384392	3067.168896	19.752075	609.502462	138.490197	136.506588	435.828675	1378.300597	2587.956946	382.412354	243.283803	659.805232	61.3863	814.177839	2287.793111
hsa-mir-382	6.585397	41.614025	71.124131	123.097933	170.698906	182.885467	34.814295	314.502097	252.840028	227.547352	149.528304	374.097835	202.702219	215.188207	198.039064	27.522138	289.476099	98.182616	576.498352	1451.978408	17.295736	84.258839	163.31865	14.349493	344.513226	4.614522	322.749404	618.933521	167.923398	24.121252	11.533703	87.564788	340.729011	128.499905	181.373735	921.097001	6.365598	275.870987	74.525226	58.553214	148.883892	360.951222	279.194038	232.425214	81.879207	190.306185	19.876181	321.821714	598.441392
hsa-mir-383	0.671979	7.42161	0.440397	0	23.53595	14.649342	8.856268	4.308248	4.788133	5.807473	251.721652	23.564363	1.787892	0	304.184814	0.118121	887.27985	0.402388	1.554602	1.485291	0.557927	23.928149	7.605059	0.149474	0.176402	0	25.025492	0.544516	3.828526	0	2.679547	18.483112	0	52.338933	82.308554	7.780956	0	1.077621	3.620659	0	12.784669	23.265317	14.525353	58.145485	3.866985	34.706295	0	2.941698	5.320793
hsa-mir-384	0	0	0	0	0	0	0	0	0	0	0	0	0	0	0	0	0	0	0	0	0	0	0	0	0	0	0	0	0	0	0	0	0	0	0	0	0	0	0	0	0	0	0	0	0	0	0	0	0
hsa-mir-3907	0	0	0	0	0	0	0	0	0	0	0	0	0	0	0	0	0	0	0	0	0	0	0	0	0	0	0	0	0	0	0	0	0	0	0.134053	0	0	0	0	0	0	0	0	0	0	0	0	0	0
hsa-mir-3908	0	0	0	0	0	0	0	0	0	0	0	0	0	0	0	0	0	0	0	0	0	0	0	0	0	0	0	0	0	0	0	0	0	0	0	0	0	0	0	0	0	0	0	0	0	0	0	0	0
hsa-mir-3909	0.403188	0.397586	0.220199	0.208818	0	1.69624	1.526943	0.51699	0.266007	0.263976	0.470215	0.325775	0.893946	0.54839	0.498337	1.063087	4.049593	0.402388	0.2591	1.060922	0.697409	0	0.665443	0.298948	1.587619	0	1.787535	0.726022	0.425392	0	0.58251	0.501804	0.720865	0.52165	1.072424	0.630888	0	0.862097	1.508608	0.176365	0.270575	0.790569	0.2095	0.783632	0.504389	0	0.540848	0	0.1478
hsa-mir-3910-1	0	0	0	0	0	0	0	0	0	0	0	0	0	0	0	0	0	0	0	0	0	0	0	0	0	0	0	0	0	0	0	0	0	0	0	0	0	0	0	0	0	0	0	0	0	0	0	0	0
hsa-mir-3910-2	0	0	0.110099	0	0	0	0	0.86165	0	0	0.156738	0.108592	0	0.219356	0	0	0	0	0	0	0	0	0.095063	0	0	0	0	0	0.106348	0	0	0.083634	0	0	0	0	0	0	0	0.176365	0	0	0	0.156726	0.504389	0.385626	0	0.336194	0
hsa-mir-3911	0	0	0	0	0.126537	0.462611	0.610777	0.17233	0.399011	0	0.313477	0.434366	0.670459	0.109678	0.099667	0.236242	0.139641	0.134129	0.777301	0.424369	0.139482	0.340211	0.095063	0	0.176402	0	0.993075	0.181505	0	0	0.349506	0.167268	0.240288	0.173883	0	0	0	0.215524	1.508608	0	0.270575	0	0.2095	1.097085	0	0	0	0.084049	0.1478
hsa-mir-3912	1.747146	0.795172	0.770695	2.296993	1.265374	1.079425	2.443108	2.240289	0.798022	3.431689	1.097168	0.977324	0.446973	0.658068	1.594678	2.598657	2.513541	3.62149	0.777301	5.304612	2.650153	8.61867	1.045696	0.149474	2.469629	0.576815	1.58892	1.633549	3.61583	0.149821	2.679547	2.341752	1.682019	1.043301	2.412954	1.472073	0.655282	3.879436	1.508608	1.234556	2.70575	2.032892	2.374336	4.858518	1.513168	2.506566	0.811273	1.512873	1.477998
hsa-mir-3913-1	3.359896	5.566207	5.064567	6.473343	5.567644	6.168144	3.664663	4.480578	1.463041	5.939461	1.410644	1.954648	3.79927	8.664561	11.960084	9.449661	12.009139	2.548456	4.145606	1.485291	4.044971	3.855721	5.038352	2.69053	5.821268	2.114989	2.979225	1.270538	11.166534	4.045179	9.203662	8.196131	4.56548	4.520971	4.557803	3.364738	2.621128	2.801815	2.112051	3.527302	8.11725	14.794934	17.039356	14.105374	5.716413	16.003458	1.487333	3.530037	2.660396
hsa-mir-3913-2	0	0	0	0	0	0	0	0	0	0	0	0	0	0	0	0	0	0	0	0	0	0	0	0	0	0	0	0	0	0	0	0	0	0	0	0	0	0	0	0	0	0	0	0	0	0	0	0	0
hsa-mir-3914-1	0	0	0	0	0	0	0	0	0	0	0	0	0	0	0	0	0	0	0	0	0	0	0	0	0	0	0	0	0	0	0	0	0	0	0	0	0	0	0	0	0	0	0.069833	0	0	0	0	0	0
hsa-mir-3914-2	0	0	0	0	0	0	0	0	0	0	0	0	0	0	0	0	0	0	0	0	0	0	0	0	0	0	0	0	0	0	0	0	0	0	0	0	0	0	0	0	0	0	0	0	0.16813	0	0	0	0
hsa-mir-3915	0	0	0	0	0	0	0	0	0	0	0	0	0	0	0	0	0	0	0	0	0	0	0	0	0	0	0	0	0	0	0	0	0	0	0	0	0	0	0	0	0	0	0	0	0	0	0	0	0
hsa-mir-3916	0	0	0	0.104409	0	0	0	0	0	0	0	0	0.223486	0	0.199335	0	0.139641	0	0	0	0	0	0	0	0	0	0	0	0	0	0	0	0	0	0	0.105148	0	0	0	0	0	0	0	0	0.16813	0	0	0.168097	0
hsa-mir-3917	1.881542	1.325287	2.201985	5.324847	0.759224	1.079425	2.443108	4.825238	3.5911	2.243796	5.015624	0.651549	2.458351	2.412916	1.096341	2.008053	4.049593	1.341293	4.663807	7.426457	1.115854	2.381475	1.045696	0.896843	1.411216	0.384544	2.184765	5.263658	4.998353	1.498214	3.96107	2.676288	3.364038	1.564951	2.949166	3.680182	0	0.215524	2.413773	0.176365	1.0823	5.75986	5.028007	2.507622	2.521947	3.47063	0.946485	2.185261	1.921397
hsa-mir-3918	0	0	0.110099	0.104409	0	0	0	0	0.266007	0	0	0	0.446973	0	0	0.118121	0.279282	0.134129	0.518201	0.212184	0.139482	0	0.095063	0	0	0.096136	0.198615	0	0	0	0	0.083634	1.441731	0	0.268106	0	0	0	0	0	0.270575	0	0	0.313453	0.16813	0.192813	0	0.084049	0.1478
hsa-mir-3919	0	0	0	0	0	0.154204	0.305389	0	0	0	0	0	0	0	5.980042	0.236242	0	0	0	0	0	0	0	0	0	0	0	0	0.319044	0	0	0	0	0	0.134053	0.105148	0	0	0	0	0	0	0	0.313453	0	0	0.270424	0	0
hsa-mir-3920	0	0	0.110099	0	0	0	0	0	0.266007	0.131988	2.66455	0.108592	0	0.109678	0	0	0	0	0	0	0	0.113404	0.095063	0	0	0	0	0.181505	0	0	0	0	0	0	0.134053	0	0.093612	0	0	0	0.067644	0	0.069833	0.156726	0.33626	0	0.135212	0.084049	0.1478
hsa-mir-3921	0	0	0	0	0	0	0	0	0	0	0	0	0	0	0	0	0	0	0	0	0	0.113404	0	0	0	0	0	0	0	0	0	0	0	0	0	0	0	0	0	0	0	0	0	0	0	0	0	0	0
hsa-mir-3922	1.478354	0.397586	0.110099	0.104409	0.632687	0.616814	0.305389	2.929609	1.862052	0.395964	0.783691	1.41169	0.893946	0.219356	1.694345	0.590604	0.558565	0.268259	0	1.060922	0.278963	1.020632	1.425949	0	1.587619	0.096136	3.376455	2.541076	1.701567	0.149821	0.349506	2.50902	0.720865	0.52165	1.474583	0.315444	0.187223	0.431048	0.301722	1.234556	0.135287	0.451754	1.606169	0.470179	0.840649	0.578438	0	0.58834	1.182398
hsa-mir-3923	885.131061	3.445747	27079.356915	0	110.214046	76.484985	0.610777	59.109161	1.197033	6589.238093	0.470215	129.875475	1.340919	0.877424	1.794013	51.973137	16.198373	0.938905	1.813703	7.638641	0.83689	1.020632	1.521012	0	30.870361	0	26816.999698	2.904087	1.488871	0.149821	54.755963	47.587741	2.643173	197.183887	7.775075	22.186241	0	546.353869	18.405015	0.70546	1.488162	1.242323	8.170511	3.291254	4459.138241	5.59157	0	0.168097	1.773598
hsa-mir-3924	0.268792	0	0	0	0	0	0	0	0	0	0	0	0	0	0	0	0	0	0	0	0	0	0	0	0	0	0	0	0	0	0	0	0	0	0	0	0	0	0	0	0	0	0	0	0	0	0	0	0
hsa-mir-3925	0	0	0	0	0	0	0	0	0.133004	0	0	0.108592	0	0	0.199335	0	0	0	0	0	0	0.113404	0	0	0	0	0	0	0	0	0	0	0	0	0	0.105148	0	0	0	0.176365	0	0	0.349167	0	0	0.192813	0	0	0
hsa-mir-3926-1	0.537583	0	0.220199	0.104409	0	0	0	0.34466	0	0	0.156738	0.108592	0	0.438712	0.099667	0.118121	0	0	0	0	0.139482	0.113404	0.095063	0.149474	0	0.576815	0	0	0	0.449464	0	0	0	0	0.402159	0	0.748894	0	0.301722	0	0	0.112938	0.279334	0.156726	0.672519	0.385626	0.811273	0	0
hsa-mir-3926-2	0	0	0	0	0	0	0	0	0	0	0	0	0	0	0	0	0	0	0	0	0	0.113404	0.095063	0	0	0.096136	0	0	0	0	0.116502	0	0	0	0.134053	0	0	0	0	0	0	0	0	0	0	0	0.135212	0	0
hsa-mir-3927	0	0	0	0	0	0	0	0	0	0	0	0	0	0	0	0	0	0	0	0	0	0	0	0	0	0	0	0	0	0	0	0	0	0	0	0	0	0	0	0	0	0	0	0	0	0	0	0	0
hsa-mir-3928	4.166271	1.457816	0.660596	1.879358	1.391911	1.387832	0.610777	1.895629	4.522126	1.847832	2.351074	0.868732	2.458351	1.535492	1.594678	1.771811	2.932464	1.475422	0.518201	2.758398	2.929117	0.680421	1.330885	1.644213	5.644866	0.288408	2.38338	3.448603	1.595219	0.149821	2.563045	2.341752	4.325192	2.086602	2.278901	2.523553	0.468059	2.586291	1.810329	0.70546	2.299887	1.694076	1.117335	2.664348	0.672519	4.241881	0.540848	1.092631	2.364797
hsa-mir-3929	0	0	0	0	0	0	0	0	0	0	0	0	0	0	0	0	0	0	0	0	0	0	0	0	0	0	0	0	0	0	0	0	0	0	0	0	0	0	0	0	0	0	0	0	0	0	0	0	0
hsa-mir-3934	1.61275	0.132529	0.660596	0	0.759224	0.771018	1.221554	3.274268	0.532015	1.715844	0.626953	0.434366	0.893946	0.329034	0.199335	0.944966	1.815335	0.536517	1.036402	0.636553	0.278963	2.381475	0.475316	0.149474	0.529206	0.384544	2.78061	1.270538	3.08409	0.299643	0.116502	0.752706	0.480577	0	3.485379	0.105148	0.374447	0.431048	0.301722	0.881826	0.338219	0.112938	0.628501	14.889006	0.33626	0	0.270424	0.420243	0.443399
hsa-mir-3935	0	0	0	0	0	0	0	0	0	0	0	0	0	0	0	0	0	0	0	0	0	0	0	0	0	0	0	0	0	0	0	0	0	0	0	0	0	0	0	0	0	0	0	0	0	0	0	0	0
hsa-mir-3936	0	0	0.110099	0.104409	0	0.154204	0	0	0.133004	0	0	0.108592	0	0	0.299002	0.236242	0	0	0	0	0	0	0.190126	0.149474	0.176402	0	0	0	0	0	0	0	0	0	0	0	0	0	0	0	0	0	0.069833	0	0.16813	0	0	0	0
hsa-mir-3937	0	0	0	0	0	0.154204	0	0	0	0	0	0	0	0	0.199335	0.118121	0	0	0	0	0	0	0	0	0	0	0	0	0	0	0	0	0	0	0	0	0	0	0	0	0	0	0	0	0	0	0.135212	0	0
hsa-mir-3938	0	0	0	0.104409	0.126537	1.69624	5.191605	4.135918	0	0.263976	1.880859	0.868732	12.738728	2.19356	0.897006	2.126174	1.25677	5.36517	1.554602	3.182767	0	0	0.570379	0	0.529206	0	0	1.633549	0	0	0	1.505412	10.092115	0.173883	0.134053	0	0	0	0	1.410921	1.488162	0	0.2095	0	0	0	0	3.109795	0.2956
hsa-mir-3939	0.134396	0.265057	0.110099	0	0.253075	0	0.305389	0.51699	0	0.131988	0.156738	0.542958	0	0	0.199335	0	0	0	0.2591	0	0	0.226807	0.380253	0	0.176402	0	0.198615	0	0	0.149821	0	0.250902	0.720865	0.173883	0.402159	0	0	0	0	0.176365	0	0.112938	0.139667	0	0	0	0	0	0.1478
hsa-mir-3940	3.89748	0.795172	0.880794	0.313226	1.138836	0.462611	0.305389	1.206309	4.123115	0.791928	2.507812	3.800704	5.363675	1.206458	0.099667	0.590604	0.837847	0.804776	2.072803	4.880243	0.418445	0.340211	3.897593	0.149474	2.822433	0.192272	2.38338	0.907527	1.169827	0	1.398025	0.752706	3.604327	0.52165	1.206477	2.102961	0.093612	0.862097	1.810329	1.410921	0.270575	1.129384	0.977668	2.194169	0.504389	1.542502	0.135212	0.58834	2.808196
hsa-mir-3941	0.671979	0.795172	0.330298	0.104409	0.632687	0.308407	1.221554	0.51699	1.06403	1.055904	0.313477	0.108592	0.446973	0.767746	0.598004	1.417449	1.25677	0.536517	1.036402	0.424369	1.255336	0.907228	0.28519	0.298948	0.705608	0.192272	0.79446	0.181505	0.212696	0.299643	0.466008	0.501804	0	0	0.402159	0.315444	0.187223	0.215524	1.206886	0.176365	0.608794	0.338815	0.488834	0.783632	0.504389	0.578438	0	0.504291	0.886799
hsa-mir-3942	0.403188	0	0.110099	0.522044	0.506149	0.925222	1.221554	1.033979	0.665018	0.263976	0	0.325775	0.893946	0	0.498337	0.354362	0.698206	0.134129	0	1.060922	0.557927	0.340211	0.28519	0.149474	1.940423	0.096136	0.79446	0.544516	0.425392	0.299643	0.815514	0.334536	0.240288	0.347767	1.876742	0.420592	0	0.646573	1.206886	0.529095	0.405862	0.564692	0.349167	0.940358	0.16813	0.578438	0.135212	1.176679	0
hsa-mir-3943	0.268792	0.265057	0.110099	0	0	0	0	0	0	0	0	0.217183	0	0	1.196008	0	0	0	0	0	0	0	0.190126	0	0.176402	0	0.39723	0	0	0	0	0	0	0	0.402159	0	0	0	0	0.35273	0	0	0	0	0	0	0	0	0
hsa-mir-3944	0.671979	0.265057	0.550496	0.104409	0.253075	0.308407	0	0.68932	1.197033	0.395964	0.156738	1.194507	0.893946	0.109678	0.996674	0.236242	0.139641	0.134129	1.295502	1.90966	0.557927	0.113404	0.28519	0	1.411216	0.288408	4.76676	1.452043	0	0	0.58251	0.083634	2.162596	0.52165	0.536212	0.315444	0.093612	0.215524	0	0.529095	0.473506	0.338815	0.698334	2.194169	0.504389	0.771251	0.135212	0.336194	1.034599
hsa-mir-3945	0	0	0	0	0	0	0	0.34466	0.266007	0	0	0.217183	0	0	0.199335	0	0	0	0	0	0	0.113404	0.095063	0	0	0	0.198615	0.907527	0	0	0	0	0.240288	0	0	0	0	0	0	0	0	0	0.2095	0	0	0	0	0.084049	0
hsa-mir-3972	0	0	0	0	0	0	0	0	0	0	0	0	0	0	0	0	0	0	0	0	0	0	0	0	0	0	0	0	0	0	0	0	0	0	0	0	0	0	0	0	0	0	0	0	0	0	0	0	0
hsa-mir-3973	0	0	0	0	0	0	0	0	0	0	0	0	0	0	0	0	0	0	0	0	0	0	0	0	0	0	0	0	0	0	0	0	0	0	0	0	0	0	0	0	0	0	0	0	0	0	0	0	0
hsa-mir-3974	0	0	0	0	0	0	0	0	0	0	0	0	0	0	0	0	0	0	0	0	0	0	0	0	0	0	0	0	0	0	0	0	0	0	0	0	0	0	0	0	0	0	0	0	0	0	0	0	0
hsa-mir-3975	0	0	0	0	0	0	0	0	0	0	0	0	0	0	0	0	0	0	0	0	0	0	0	0	0	0	0	0	0	0	0	0	0	0	0	0	0	0	0	0	0	0	0	0	0	0	0	0	0
hsa-mir-3976	0	0	0	0	0	0	0	0	0	0	0	0	0	0	0	0	0	0	0	0	0	0	0	0	0	0	0	0	0	0	0	0	0	0	0	0	0	0	0	0	0	0	0	0	0	0	0	0	0
hsa-mir-3977	0	0	0	0	0	0	0	0	0	0	0	0	0	0	0	0	0	0	0	0	0	0	0	0	0	0	0	0	0	0	0	0	0	0	0	0	0	0	0	0	0	0	0	0	0	0	0	0	0
hsa-mir-3978	0	0	0	0	0	0	0	0	0	0	0	0	0	0	0	0	0	0	0	0	0	0	0	0	0	0	0	0	0	0	0	0	0	0	0	0	0	0	0	0	0	0	0	0	0	0	0	0	0
hsa-mir-409	11.289251	41.08391	80.812867	192.320944	227.640721	257.211601	35.425072	399.633075	411.779446	392.66437	192.944803	448.04867	232.649405	471.615337	137.93964	32.837573	169.524353	121.655236	644.123551	2016.813498	31.941319	139.372965	293.365166	35.275836	513.859204	10.190403	390.874355	706.419139	210.14353	70.5659	13.747242	149.203039	349.379395	148.844275	187.674227	1907.806392	15.539547	245.697598	84.180316	84.831614	361.21762	578.583576	381.290508	243.866239	103.06356	244.293755	54.625694	280.049609	822.801489
hsa-mir-410	9.273314	64.408969	76.518996	198.794288	212.076625	88.358662	104.442884	636.06972	303.514436	202.733604	166.456037	879.265652	183.035411	443.208739	404.051518	31.302003	309.025859	229.226899	1075.266588	4289.521482	29.151685	78.815468	366.468799	11.957911	501.158256	4.614522	491.174939	666.487944	156.650516	20.076073	15.145266	173.791432	431.317754	156.669032	485.674089	2154.273443	5.242257	122.633275	73.921783	38.271227	86.922218	389.411706	793.23789	240.104806	69.941992	176.809292	15.95503	281.64653	1090.466928
hsa-mir-411	3.494292	27.168392	30.827797	141.369467	66.052505	76.022374	45.808283	126.490158	115.580213	154.821951	42.319331	135.848009	125.599391	248.969027	58.504746	11.693956	110.595789	125.276725	258.841282	690.660488	11.15854	29.598327	62.551613	6.128429	188.044597	3.557027	117.580091	496.417355	157.394952	13.184287	4.427078	55.867506	167.721333	39.993205	107.376468	714.796509	2.433905	109.270774	32.284207	15.520129	67.440818	355.3043	268.998358	103.282681	51.783975	109.903268	7.03103	212.138419	293.826003
hsa-mir-412	0.268792	1.722874	17.395685	30.38295	53.525306	70.779451	14.353262	240.400233	174.367847	101.630778	3.448242	206.106732	14.973593	54.838993	81.727243	7.79597	32.117464	19.582871	163.751442	156.379963	7.113569	20.866253	60.270096	12.555806	33.163588	0.192272	175.377061	29.40388	129.1064	25.319824	4.54358	33.369962	24.509421	54.251652	63.273025	56.464508	0.56167	85.563111	27.456662	3.880032	81.104855	24.281762	16.969523	73.347943	2.690077	7.71251	3.785939	86.149715	233.967084
hsa-mir-421	12.902002	18.95161	14.312906	17.540672	11.5149	17.57921	23.514918	49.458686	7.448207	9.107174	8.934081	5.64676	16.984971	15.025884	26.013184	13.347646	9.914521	10.998599	28.760142	22.70374	14.645583	11.567162	15.875561	1.046317	21.344649	0.865223	22.046267	6.897206	3.828526	0.898929	23.649916	12.545099	37.965574	32.690098	17.694999	5.993439	1.029729	18.750606	9.353368	14.285573	6.696731	8.018629	12.84935	12.224657	16.644849	15.617833	1.081697	11.598693	14.77998
hsa-mir-422a	0	0	0	0	0	0	0	0	0	0	0	0	0	0	0	0	0	0	0	0	0	0	0	0	0	0	0	0	0	0	0.116502	0	0	0	0	0	0	0	0	0	0	0	0	0	0	0	0	0	0
hsa-mir-423	297.55241	324.827948	274.477491	299.757563	279.647578	489.596423	302.029276	548.353793	249.780943	284.830155	349.996544	160.606879	701.300512	279.459507	323.619951	432.558241	360.553443	262.088567	595.93088	486.114648	356.375857	389.541199	243.3619	85.200113	397.96305	94.789974	388.888205	314.730418	319.575561	91.241259	558.161318	249.898364	583.900915	354.026803	309.394369	310.922812	63.655976	633.641174	346.074633	306.346181	408.635888	368.96985	197.139763	339.626054	318.101559	505.940657	88.023087	143.63889	329.889155
hsa-mir-424	145.147517	88.396671	270.293718	475.059878	44.541153	160.217538	168.879868	480.111146	202.165619	317.299208	171.785138	103.270549	175.213385	387.053611	37.674266	125.326131	48.455478	252.56539	238.372352	65.777189	253.019884	28.124081	179.479401	396.105787	302.529535	80.273457	197.026098	399.130444	197.594473	484.672367	247.683357	254.749135	136.003258	86.941749	168.370592	109.353982	85.373897	130.607671	200.041396	179.010578	14.746337	235.363688	1517.270854	226.939791	109.116232	920.488071	412.667374	78.921543	456.996983
hsa-mir-425	201.324982	599.162445	424.212504	176.972856	193.981782	828.381727	287.981403	1706.583158	344.878586	228.735245	168.336896	455.10712	746.89175	413.815039	812.887071	283.135473	231.804305	354.101237	574.684649	814.78841	428.766882	178.270383	630.554486	44.244269	299.177896	23.937833	455.027006	483.167459	288.841006	48.242505	817.145374	287.617294	301.321707	284.995054	312.209482	279.483542	17.411782	563.595806	618.830925	416.750734	148.748604	545.266739	364.181318	202.647203	683.615719	371.742983	35.966423	177.342339	380.141087
hsa-mir-4251	0	0	0	0	0	0	0	0	0	0	0	0	0	0	0	0	0	0	0	0	0	0	0	0	0	0	0	0	0	0	0	0	0	0	0	0	0	0	0	0	0	0	0	0	0	0	0	0	0
hsa-mir-4252	0	0	0	0	0	0	0	0	0	0	0	0	0	0	0	0	0	0	0	0	0	0	0	0	0	0	0	0	0	0	0	0	0	0	0	0	0	0	0	0	0	0	0	0	0	0	0	0	0
hsa-mir-4253	0	0	0	0	0	0	0	0	0	0	0	0	0	0	0	0	0	0	0	0	0	0	0	0	0	0	0	0	0	0	0	0	0	0	0	0	0	0	0	0	0	0	0	0	0	0	0	0	0
hsa-mir-4254	0	0	0	0.208818	0	0.308407	0	0.17233	0	0.395964	0.313477	0.217183	0.223486	0.109678	0.299002	0	0	0	0	0	0	0.113404	0.28519	0	0.529206	0	0.198615	0	0.106348	0	0.233004	0.167268	1.441731	0	0.268106	0	0	0.431048	0	0	0.067644	0.112938	0	0.313453	0	0	0	0.336194	0.2956
hsa-mir-4255	0	0	0	0	0	0	0	0	0	0	0	0	0	0	0	0	0	0	0	0	0	0	0	0	0	0	0	0	0	0	0	0	0	0	0	0	0	0	0	0	0	0	0	0	0	0	0	0	0
hsa-mir-4256	0	0	0	0	0	0	0	0	0	0	0	0	0	0	0	0	0	0	0	0	0	0	0	0	0	0	0	0	0	0	0	0	0	0	0	0	0	0	0	0	0	0	0	0	0	0	0	0	0
hsa-mir-4257	0	0	0	0	0	0	0	0	0	0	0	0	0	0	0	0	0.139641	0	0	0	0	0	0	0	0	0	0.198615	0	0	0	0	0	0	0	0	0	0	0	0	0	0	0	0	0	0	0	0	0	0
hsa-mir-4258	0	0	0	0	0	0	0	0	0	0	0	0	0	0	0	0	0	0	0	0	0	0	0	0	0	0	0	0	0	0	0	0	0	0	0	0	0	0	0	0	0	0	0	0	0	0	0	0	0
hsa-mir-4259	0	0	0	0	0	0	0	0	0	0	0	0	0	0	0	0	0	0	0	0	0	0	0	0	0	0	0	0	0	0	0	0	0	0	0	0	0	0	0	0	0	0	0	0	0	0	0	0	0
hsa-mir-4260	0	0	0	0	0	0	0	0	0	0	0	0	0	0	0	0	0	0	0	0	0	0	0	0	0	0	0	0	0	0	0	0	0	0	0	0	0	0	0	0	0	0	0	0	0	0	0	0	0
hsa-mir-4261	0	0	0	0	0	0	0	0	0	0	0	0	0	0	0	0	0	0	0	0	0	0	0	0	0	0	0	0	0	0	0	0	0	0	0	0	0	0	0	0	0	0	0	0	0	0	0	0	0
hsa-mir-4262	0	0	0	0	0	0	0	0	0	0	0	0	0	0	0	0	0	0	0	0	0	0	0	0	0	0	0	0	0	0	0	0	0	0	0	0	0	0	0	0	0	0	0	0	0	0	0	0	0
hsa-mir-4263	0	0	0	0	0	0	0	0	0	0	0	0	0	0	0	0	0	0	0	0	0	0	0	0	0	0	0	0	0	0	0	0	0	0	0	0	0	0	0	0	0	0	0	0	0	0	0	0	0
hsa-mir-4264	0	0	0	0	0	0	0	0	0	0	0	0	0	0	0	0	0	0	0	0	0	0	0	0	0	0	0	0	0	0	0	0	0	0	0	0	0	0	0	0	0	0	0	0	0	0	0	0	0
hsa-mir-4265	0	0	0	0	0	0	0	0	0	0	0	0	0	0	0	0	0	0	0	0	0	0	0	0	0	0	0	0	0	0	0	0	0	0	0	0	0	0	0	0	0	0	0	0	0	0	0	0	0
hsa-mir-4266	0	0	0	0	0	0	0	0	0	0	0	0	0	0	0	0	0	0	0	0	0	0	0	0	0	0	0	0	0	0	0	0	0	0	0	0	0	0	0	0	0	0	0	0	0	0	0	0	0
hsa-mir-4267	0	0	0	0	0	0	0	0	0	0	0	0	0	0	0	0	0	0	0	0	0	0	0	0	0	0	0	0	0	0	0	0	0	0	0	0	0	0	0	0	0	0	0	0	0	0	0	0	0
hsa-mir-4268	0	0	0	0	0	0	0	0	0	0	0	0	0	0	0	0	0	0	0	0	0	0	0	0	0	0	0	0	0	0	0	0	0	0	0	0	0	0	0	0	0	0	0	0	0	0	0	0	0
hsa-mir-4269	0	0	0	0	0	0	0	0	0	0	0	0	0	0	0	0	0	0	0	0	0	0	0	0	0	0	0	0	0	0	0	0	0	0	0	0	0	0	0	0	0	0	0	0	0	0	0	0	0
hsa-mir-4270	0	0	0	0	0	0	0	0	0	0	0	0	0	0	0	0	0	0	0	0	0	0	0	0	0	0	0	0	0	0	0	0	0	0	0	0	0	0	0	0	0	0	0	0	0	0	0	0	0
hsa-mir-4271	0	0	0	0	0	0	0	0	0	0	0	0	0	0	0	0	0	0	0	0	0	0	0	0	0	0	0	0	0	0	0	0	0	0	0	0	0	0	0	0	0	0	0	0	0	0	0	0	0
hsa-mir-4272	0	0	0	0	0	0	0	0	0	0	0	0	0	0	0	0	0	0	0	0	0	0	0	0	0	0	0	0	0	0	0	0	0	0	0	0	0	0	0	0	0	0	0	0	0	0	0	0	0
hsa-mir-4273	0	0	0	0	0	0	0	0	0	0	0	0	0	0	0	0	0	0	0	0	0	0	0	0	0	0	0	0	0	0	0	0	0	0	0	0	0	0	0	0	0	0	0	0	0	0	0	0	0
hsa-mir-4274	0	0	0	0	0	0	0	0	0	0	0	0	0	0	0	0	0	0	0	0	0	0	0	0	0	0	0	0	0	0	0	0	0	0	0	0	0	0	0	0	0	0	0	0	0	0	0	0	0
hsa-mir-4275	0	0	0	0	0	0	0	0	0	0	0	0	0	0	0	0	0	0	0	0	0	0	0	0	0	0	0	0	0	0	0	0	0	0	0	0	0	0	0	0	0	0	0	0	0	0	0	0	0
hsa-mir-4276	0	0	0	0	0	0	0	0	0	0	0	0	0	0	0	0	0	0	0	0	0	0	0	0	0	0	0	0	0	0	0	0	0	0	0	0	0	0	0	0	0	0	0	0	0	0	0	0	0
hsa-mir-4277	0	0	0	0	0	0	0	0	0	0	0	0	0	0	0	0	0	0	0	0	0	0	0	0	0	0	0	0	0	0	0	0	0	0	0	0	0	0	0	0	0	0	0	0	0	0	0	0	0
hsa-mir-4278	0	0	0	0	0	0	0	0	0	0	0	0	0	0	0	0	0	0	0	0	0	0	0	0	0	0	0	0	0	0	0	0	0	0	0	0	0	0	0	0	0	0	0	0	0	0	0	0	0
hsa-mir-4279	0	0	0	0	0	0	0	0	0	0	0	0	0	0	0	0	0	0	0	0	0	0	0	0	0	0	0	0	0	0	0	0	0	0	0	0	0	0	0	0	0	0	0	0	0	0	0	0	0
hsa-mir-4280	0	0	0	0	0	0	0	0	0	0	0	0	0	0	0	0	0	0	0	0	0	0	0	0	0	0	0	0	0	0	0	0	0	0	0	0	0	0	0	0	0	0	0	0	0	0	0	0	0
hsa-mir-4281	0	0	0	0	0	0	0	0	0	0	0	0	0	0	0	0	0	0	0	0	0	0	0	0	0	0	0	0	0	0	0	0	0	0	0	0	0	0	0	0	0	0	0	0	0	0	0	0	0
hsa-mir-4282	0	0	0	0	0	0	0	0	0	0	0	0	0	0	0	0	0	0	0	0	0	0	0	0	0	0	0	0	0	0	0	0	0	0	0	0	0	0	0	0	0	0	0	0	0	0	0	0	0
hsa-mir-4283-1	0	0	0	0	0	0	0	0	0	0	0	0	0	0	0	0	0	0	0	0	0	0	0	0	0	0	0	0	0	0	0	0	0	0	0	0	0	0	0	0	0	0	0	0	0	0	0	0	0
hsa-mir-4283-2	0	0	0	0	0	0	0	0	0	0	0	0	0	0	0	0	0	0	0	0	0	0	0	0	0	0	0	0	0	0	0	0	0	0	0	0	0	0	0	0	0	0	0	0	0	0	0	0	0
hsa-mir-4284	0	0	0	0	0	0	0	0	0	0	0	0	0	0	0	0	0	0	0	0	0	0	0	0	0	0	0	0	0	0	0	0	0	0	0	0	0.093612	0	0	0	0	0	0	0	0	0	0.135212	0	0
hsa-mir-4285	0	0	0	0	0	0	0	0	0	0	0	0	0	0	0	0	0	0	0	0	0	0	0	0	0	0	0	0	0	0	0	0	0	0	0	0	0	0	0	0	0	0	0	0	0	0	0	0	0
hsa-mir-4286	0.268792	0.132529	0.220199	0.104409	0	0.462611	0	0.17233	0	0.263976	0.156738	0.217183	0.670459	0.109678	0	0.118121	0.279282	0	0	0.212184	0.278963	0.113404	0	0	0.176402	0.096136	0.198615	0.181505	0.425392	0	0.233004	0.250902	0.480577	0.173883	0.268106	0	0	0.646573	0	0	0.202931	0.225877	0.2095	0.313453	0.16813	0.385626	0	0.168097	0.443399
hsa-mir-4287	0	0	0	0	0	0	0	0	0	0	0	0	0	0	0	0	0	0	0	0	0	0	0	0	0	0	0	0	0	0	0	0	0	0	0	0	0	0	0	0	0	0	0	0	0	0	0	0	0
hsa-mir-4288	0	0	0	0	0	0	0	0	0	0	0	0	0	0	0	0	0	0	0	0	0	0	0	0	0	0	0	0	0	0	0	0	0	0	0	0	0	0	0	0	0	0	0	0	0	0	0	0	0
hsa-mir-4289	0	0	0	0	0	0	0	0	0	0	0	0	0	0	0	0	0	0	0	0	0	0	0	0	0	0	0	0	0	0	0	0	0	0	0	0	0	0	0	0	0	0	0	0	0	0	0	0	0
hsa-mir-429	47.172943	1.590345	7.376651	0.104409	2.783822	0.462611	0.305389	1.033979	3.059085	44.347976	0.313477	32.468869	0.446973	0.109678	0.199335	86.936883	2.792823	0	0.518201	0.212184	4.881861	0	11.597716	200.892897	0.176402	166.122794	0.595845	9.619788	0	165.702516	22.484896	12.963269	0.240288	0	0.134053	0.210296	147.906533	1.077621	0.603443	11.992827	0.879369	0	0	13.791921	32.785309	0	182.130718	7.480317	0.591199
hsa-mir-4290	0	0	0	0	0	0	0	0	0	0	0	0	0	0	0	0	0	0	0	0	0	0	0	0	0	0	0	0	0	0	0	0	0	0	0	0	0	0	0	0	0	0	0	0	0	0	0	0	0
hsa-mir-4291	0	0	0	0	0	0	0	0	0	0	0	0	0	0	0	0	0	0	0	0	0	0	0	0	0	0	0	0	0	0	0	0	0	0	0	0	0	0	0	0	0	0	0	0	0	0	0	0	0
hsa-mir-4292	0	0	0	0	0	0	0	0	0	0	0	0	0	0	0	0	0	0	0	0	0	0	0	0	0	0	0	0	0	0	0	0	0	0	0	0	0	0	0	0	0	0	0	0	0	0	0	0	0
hsa-mir-4293	0	0	0	0	0	0	0	0	0	0	0	0	0	0	0	0	0	0	0	0	0	0	0	0	0	0	0	0	0	0	0	0	0	0	0	0	0	0	0	0	0	0	0	0	0	0	0	0	0
hsa-mir-4294	0	0	0	0	0	0	0	0	0	0	0	0	0	0	0	0	0	0	0	0	0	0	0	0	0	0	0	0	0	0	0	0	0	0	0	0	0	0	0	0	0	0	0	0	0	0	0	0	0
hsa-mir-4295	0	0	0.110099	0	0	0	0	0	0	0	0	0	0	0	0	0	0	0	0	0	0	0	0	0	0	0	0	0	0	0	0	0	0	0	0	0	0	0	0	0	0	0	0	0	0	0	0	0	0
hsa-mir-4296	0	0	0	0	0	0	0	0	0	0	0	0	0	0	0	0	0	0	0	0	0	0	0	0	0	0	0	0	0	0	0	0	0	0	0	0	0	0	0	0	0	0	0	0	0	0	0	0	0
hsa-mir-4297	0	0	0	0	0	0	0	0	0	0	0	0	0	0	0	0	0	0	0	0	0	0	0	0	0	0	0	0	0	0	0	0	0	0	0	0	0	0	0	0	0	0	0	0	0	0	0	0	0
hsa-mir-4298	0	0	0	0	0	0	0	0	0	0	0	0	0	0	0	0	0	0	0	0	0	0	0	0	0	0	0	0	0	0	0	0	0	0	0	0	0	0	0	0	0	0	0	0	0	0	0	0	0
hsa-mir-4299	0	0	0	0	0	0	0	0	0	0	0	0	0	0	0	0	0	0	0	0	0	0	0	0	0	0	0	0	0	0	0	0	0	0	0	0	0	0	0	0	0	0	0	0	0	0	0	0	0
hsa-mir-4300	0	0	0	0	0	0	0	0	0	0	0	0	0	0	0	0	0	0	0	0	0	0	0	0	0	0	0	0	0	0	0	0	0	0	0	0	0	0	0	0	0	0	0	0	0	0	0	0	0
hsa-mir-4301	0	0	0	0	0	0	0	0	0	0	0	0	0	0	0	0	0	0	0	0	0	0	0	0	0	0	0	0	0	0	0	0	0	0	0	0	0	0	0	0	0	0	0	0	0	0	0	0	0
hsa-mir-4302	0	0	0	0	0	0	0	0	0	0	0	0	0	0	0	0	0	0	0	0	0	0	0	0	0	0	0	0	0	0	0	0	0	0	0	0	0	0	0	0	0	0	0	0	0	0	0	0	0
hsa-mir-4303	0	0	0	0	0	0	0	0	0	0	0	0	0	0	0	0	0	0	0	0	0	0	0	0	0	0	0	0	0	0	0	0	0	0	0	0	0	0	0	0	0	0	0	0	0	0	0	0	0
hsa-mir-4304	0	0	0	0	0	0	0	0	0	0	0	0	0	0	0	0	0	0	0	0	0	0	0	0	0	0	0	0	0	0	0	0	0	0	0	0	0	0	0	0	0	0	0	0	0	0	0	0	0
hsa-mir-4305	0	0	0	0	0	0	0	0	0	0	0	0	0	0	0	0	0	0	0	0	0	0	0	0	0	0	0	0	0	0	0	0	0	0	0	0	0	0	0	0	0	0	0	0	0	0	0	0	0
hsa-mir-4306	0.134396	0	0	0.104409	0	0	0	0	0	0	0.156738	0.108592	0	0	0	0	0.139641	0	0	0.212184	0	0	0.095063	0	0	0	0	0	0	0	0	0	0	0	0	0	0.187223	0	0	0	0	0	0.069833	0	0	0	0	0.084049	0
hsa-mir-4307	0	0	0	0	0	0	0	0	0	0	0	0	0	0	0	0	0	0	0	0	0	0	0	0	0	0	0	0	0	0	0	0	0	0	0	0	0	0	0	0	0	0	0	0	0	0	0	0	0
hsa-mir-4308	0	0	0	0	0	0	0	0	0	0	0	0	0	0	0	0	0	0	0	0	0	0	0	0	0	0	0	0	0	0	0	0	0	0	0	0	0	0	0	0	0	0	0	0	0	0	0	0	0
hsa-mir-4309	0	0	0	0	0	0	0	0	0	0	0	0	0	0	0	0	0	0	0	0	0	0	0	0	0	0	0	0	0	0	0	0	0	0	0	0	0	0	0	0	0	0	0	0	0	0	0	0	0
hsa-mir-431	4.569459	50.758508	63.527281	57.007185	186.769152	67.078565	36.341238	359.652535	265.608383	94.899389	100.469227	752.756515	106.379555	182.723524	404.450188	23.15167	216.58342	55.663641	689.725219	3089.830422	8.368905	59.423461	239.084054	10.313698	485.811277	4.614522	313.414498	387.877107	100.073412	16.480359	10.368682	88.484762	340.248434	115.110876	265.559031	1371.340992	2.901964	86.209684	56.723654	20.987447	84.892905	234.347242	362.924317	165.659778	53.801532	69.991028	15.008545	125.652511	777.279151
hsa-mir-4310	0	0	0	0	0	0	0	0	0	0	0	0	0	0	0	0	0	0	0	0	0	0	0	0	0	0	0	0	0	0	0	0	0	0	0	0	0	0	0	0	0	0	0	0	0	0	0	0	0
hsa-mir-4311	0	0	0	0	0	0	0	0	0	0	0	0	0	0	0	0	0	0	0	0	0	0	0	0	0	0	0	0	0	0	0	0	0	0	0	0	0	0	0	0	0	0	0	0	0	0	0	0	0
hsa-mir-4312	0	0	0	0	0	0	0	0	0	0	0	0	0	0	0	0	0	0	0	0	0	0	0	0	0	0	0	0	0	0	0	0	0	0	0	0	0	0	0	0	0	0	0	0	0	0	0	0.084049	0
hsa-mir-4313	0	0	0	0	0	0	0	0	0	0	0	0	0	0	0	0	0	0	0	0	0	0	0	0	0	0	0	0	0	0	0	0	0	0	0	0	0	0	0	0	0	0	0	0	0	0	0	0	0
hsa-mir-4314	0	0	0	0	0	0	0	0	0	0	0	0	0	0	0	0	0	0	0	0	0	0	0	0	0	0	0	0	0	0	0	0	0	0	0	0	0	0	0	0	0	0	0	0	0	0	0	0	0
hsa-mir-4315-1	0	0	0	0	0	0	0	0	0.133004	0	0	0	0	0	0	0	0	0	0	0	0	0	0	0	0	0	0	0	0	0	0	0	0	0	0.134053	0	0	0	0	0	0	0	0	0	0	0	0	0	0
hsa-mir-4315-2	0	0	0	0	0	0	0	0	0	0	0	0	0	0	0	0	0	0	0.2591	0	0	0	0	0	0.176402	0	0	0	0	0	0	0	0	0	0	0	0	0	0	0	0	0	0	0	0	0	0	0	0
hsa-mir-4316	0	0	0	0	0	0	0	0	0	0	0	0	0	0	0	0	0	0	0	0	0	0	0	0	0	0	0	0	0	0	0	0	0	0	0	0	0	0	0	0	0	0	0	0	0	0	0	0	0
hsa-mir-4317	0	0	0	0	0	0	0	0	0	0	0	0	0	0	0	0	0	0	0	0	0	0	0	0	0	0	0	0	0	0	0	0	0	0	0	0	0	0	0	0	0	0	0	0	0	0	0	0	0
hsa-mir-4318	0	0	0	0	0	0	0	0	0	0	0	0	0	0	0	0	0	0	0	0	0	0	0	0	0	0	0	0	0	0	0	0	0	0	0	0	0	0	0	0	0	0	0	0	0	0	0	0	0
hsa-mir-4319	0	0	0	0	0	0	0	0	0	0	0	0	0	0	0	0	0	0	0	0	0	0	0	0	0	0	0	0	0	0	0	0	0	0	0	0	0	0	0	0	0	0	0	0	0	0	0	0	0
hsa-mir-432	4.031875	48.372991	48.443681	55.649871	160.44938	122.437657	18.628702	415.315097	104.141895	74.573233	40.751949	257.796302	161.580711	105.6199	321.028599	20.907375	204.574281	29.106049	619.768116	917.273514	7.392532	55.227529	68.445534	7.922116	280.479277	0.769087	354.726422	203.467589	76.145125	12.285358	7.922139	45.831427	224.909982	109.546604	142.364307	600.816012	1.404176	176.729851	74.223504	29.805702	140.766642	128.298056	139.876353	107.20084	62.880541	66.906024	14.06206	81.695144	337.574744
hsa-mir-4320	0	0	0	0	0	0	0	0	0	0	0	0	0	0	0	0	0	0	0	0	0	0	0	0	0	0	0	0	0	0	0	0	0	0	0	0	0	0	0	0	0	0	0	0	0	0	0	0	0
hsa-mir-4321	0	0	0	0	0	0	0	0	0	0	0	0	0	0	0	0	0.139641	0	0	0	0	0	0	0	0	0	0	0	0	0	0	0	0	0	0	0	0	0	0	0	0	0	0	0	0	0	0	0	0
hsa-mir-4322	0	0	0	0	0	0	0	0	0	0	0	0	0	0	0	0	0	0	0	0	0	0	0	0	0	0	0	0	0	0	0	0	0	0	0	0	0	0	0	0	0	0	0	0	0.16813	0	0	0	0
hsa-mir-4323	0	0	0	0	0	0	0	0	0	0	0	0	0	0	0	0	0	0	0	0	0	0	0	0	0	0	0	0	0	0	0	0	0	0	0	0	0	0	0	0	0	0	0	0	0	0	0	0	0
hsa-mir-4324	0	0	0	0	0	0	0	0	0	0	0	0	0	0	0	0	0	0	0	0	0	0	0	0	0	0	0	0	0	0	0	0	0	0	0	0	0	0	0	0	0	0	0	0	0	0	0	0	0
hsa-mir-4325	0	0	0	0	0	0	0	0	0	0	0	0	0	0	0	0	0	0	0	0	0	0	0	0	0	0	0	0	0	0	0	0	0	0	0	0	0	0	0	0	0	0	0	0	0	0	0	0	0
hsa-mir-4326	17.874648	16.168507	11.009927	6.055708	5.947256	28.990276	4.580828	51.698975	5.586155	0.131988	10.344725	10.533379	66.151992	12.283934	19.036468	6.732884	15.081244	0.134129	0.2591	33.312964	16.040401	0	19.202775	3.736847	6.87968	0.865223	59.584505	11.434842	6.593572	1.498214	39.377693	9.283373	0	15.649515	13.673408	3.364738	0.748894	0	9.051647	12.874652	11.093575	4.856352	7.053176	17.866807	6.725192	15.617833	4.056363	3.614086	24.830366
hsa-mir-4327	0	0	0	0	0	0	0	0	0	0	0	0	0	0	0	0	0	0	0	0	0	0	0	0	0	0	0	0	0	0	0	0	0	0	0	0	0	0	0	0	0	0	0	0	0	0	0	0	0
hsa-mir-4328	0	0	0	0	0	0	0	0	0	0	0	0	0	0	0	0	0	0	0	0	0	0	0	0	0	0	0	0	0	0	0	0	0	0	0	0	0	0	0	0	0	0	0	0	0	0	0	0	0
hsa-mir-4329	0	0	0	0	0	0	0	0	0	0	0	0	0	0	0	0	0	0	0	0	0	0	0	0	0	0	0	0	0	0	0	0	0	0	0	0	0	0	0	0	0	0	0	0	0	0	0	0	0
hsa-mir-433	0.671979	3.445747	3.963574	4.385168	13.159886	10.640048	0.916166	19.300951	31.65488	11.614946	9.404296	45.717036	11.621296	10.090375	26.810523	1.653691	12.846986	5.231041	47.41537	191.178218	0.697409	3.288703	11.882905	1.345265	50.980196	1.057495	24.628262	29.585385	10.31575	3.14625	1.048518	5.101673	18.021633	8.346408	16.354468	115.768014	0.842506	11.422783	4.525823	1.410921	8.928975	21.910055	31.425042	10.500667	3.362596	6.555634	3.245091	6.387686	53.651328
hsa-mir-4330	0	0	0	0	0	0	0	0	0	0	0	0	0	0	0	0	0	0	0	0	0	0	0	0	0	0	0	0	0	0	0	0	0	0	0	0	0	0	0	0	0	0	0	0	0	0	0	0	0
hsa-mir-4417	0.134396	0	0.110099	0	0	0	0	0	0	0	0	0	0	0	0	0	0	0	0	0	0	0	0	0	0	0	0	0	0	0	0	0	0	0	0	0	0	0	0	0	0	0.112938	0	0	0	0	0	0	0
hsa-mir-4418	0	0	0	0	0	0	0	0	0	0	0	0	0	0	0	0	0	0	0	0	0	0	0	0	0	0	0	0	0	0	0	0	0	0	0	0	0	0	0	0	0	0	0	0	0	0	0	0	0
hsa-mir-4419a	0	0	0	0	0	0	0	0	0	0	0	0	0	0	0	0	0	0	0	0	0	0	0	0	0	0	0	0	0	0	0	0	0	0	0	0	0	0	0	0	0	0	0	0	0	0	0	0	0
hsa-mir-4419b	0.134396	0	0	0.104409	0	0	0.305389	0	0	0	0	0	0	0	0	0	0	0	0	0	0	0	0	0	0	0	0	0	0	0	0	0.083634	0	0	0	0	0	0	0	0	0	0	0	0	0	0	0	0	0
hsa-mir-4420	0.134396	0	0	0	0	0	0	0	0	0	0	0	0	0	0.099667	0	0	0	0	0	0	0.453614	0	0	0.529206	0	0.198615	0	0	0	0	0	0	0	0	0	0	0.215524	0	0	0	0	0	0	0	0	0	0	0
hsa-mir-4421	0	0.132529	0	0	0	0.154204	0	0.68932	0	0	0	0	0	0	0	0	0	0	0	0.848738	0	0	0	0	0	0	0	0	0.638088	0	0	0	0.240288	0	0.268106	0	0.093612	0	0	0	0	0	0.069833	0	0	0	0	0	0.1478
hsa-mir-4422	0.134396	0.132529	0	0	0	0	0	0.68932	0.133004	0	0	0	0	0	0.199335	0	0	0.134129	0	0	0	0.113404	0	0	0.529206	0.096136	0	0.181505	0.212696	0	0	0.585438	0	0	0	0	0	0	0	0	0	0	0.139667	0.156726	0	0	0	0	0.1478
hsa-mir-4423	0.134396	0	1.431291	1.879358	0.253075	0.771018	0.305389	0.51699	0.931026	3.035725	0	0.760141	1.117432	1.09678	0	0.354362	0.279282	0	0	0.212184	0	0	0.095063	0	1.940423	0.384544	0	0.726022	0.850784	1.348393	1.514527	1.67268	0	0.173883	0.268106	0.315444	0.187223	0	0.905165	6.172779	0.202931	0	0.488834	0.470179	0.33626	0.192813	0.270424	0.168097	0.591199
hsa-mir-4424	0.134396	0.132529	0.440397	0.208818	0.759224	0	0.610777	0.17233	0.266007	0.131988	0.313477	0.868732	0	0.109678	0.398669	0	0	0	0	0	0.139482	0.567018	0.190126	0.149474	0	0.192272	0.198615	0	0.319044	0	0.233004	0	0	0	0	0.946333	0	0.215524	0	0	0.067644	0.112938	0.488834	0.313453	0	0	0	0.084049	0
hsa-mir-4425	0	0	0	0.104409	0	0	0	0	0	0	0	0.108592	0	0	0	0	0	0	0	0	0	0	0	0	0	0	0	0.544516	0	0	0	0	0	0	0	0	0	0	0	0	0	0	0	0	0	0	0	0	0.1478
hsa-mir-4426	0	0	0.110099	0.417635	0	0	0	0	0.266007	0	0	0	0.223486	0	0	0	0	0	0.518201	0	0	0	0	0	0	0	0	0.181505	0	0	0.116502	0	0	0	0.268106	0	0	0.215524	0	0	0	0	0	0	0.16813	0	0	0.084049	0.443399
hsa-mir-4427	0	0	0	0	0	0	0	0	0	0	0	0	0	0	0	0	0	0	0	0	0	0	0	0	0	0	0	0	0	0	0	0	0	0	0	0	0	0	0	0	0	0	0	0	0	0	0	0.084049	0
hsa-mir-4428	0	0	0	0	0	0	0	0	0	0	0	0	0	0	0.099667	0	0	0	0	0.424369	0	0	0	0	0	0	0	0	0	0	0	0	0	0	0	0	0	0	0	0	0	0	0	0	0	0	0	0	0
hsa-mir-4429	0	0.132529	0	0	0	0	0	0	0	0.263976	0	0	0	0.109678	0	0.118121	0.279282	0.134129	0	0	0	0	0.095063	0	0	0	0	0	2.446003	0	0.116502	0	0	0	0	0.105148	0	0.431048	0	0	0	0.112938	0	0	0	0	0	0	0
hsa-mir-4430	0	0	0	0	0	0	0	0	0	0	0	0	0	0	0	0	0	0	0	0	0	0	0	0	0	0	0	0	0	0	0	0	0	0	0	0	0	0	0	0	0	0	0	0	0	0	0	0	0
hsa-mir-4431	0	0	0	0	0	0	0	0	0.133004	0	0	0.108592	0.223486	0.109678	0.498337	0	0	0	0	0	0	0	0	0	0	0	0	0	0	0	0	0	0	0	0	0	0	0	0	0	0	0.451754	0	0.156726	0.16813	0	0	0	0
hsa-mir-4432	0	0	0	0	0	0	0	0	0	0	0	0	0	0	0	0	0	0	0	0	0	0	0	0	0	0	0	0	0	0	0	0	0	0	0	0	0	0	0	0	0	0	0	0	0	0	0	0	0
hsa-mir-4433	0.134396	0	0	0	0.126537	0	0	0	0	0	0.156738	0	0.446973	0	0	0	0.139641	0	0	0	0	0	0.095063	0.298948	0	0	0	0	0.212696	0.149821	0	0	0	0	0	0	0.093612	0	0.301722	0	0	0.225877	0	0	0	0	0	0	0.1478
hsa-mir-4434	0	0	0	0	0.126537	0	0	0	0	0.131988	0	0.108592	0	0.329034	0	0	0	0	0	0	0	0	0.095063	0	0	0.096136	0.595845	0.363011	0	0	0	0.083634	0.240288	0	0	0	0	0	0	0	0	0.112938	0.139667	0.156726	0	0	0	0	0
hsa-mir-4435-1	0	0	0	0	0	0	0	0	0	0	0	0	0	0	0	0	0	0	0	0	0	0	0	0	0	0	0	0	0	0	0	0	0	0	0	0	0	0	0	0	0	0	0	0	0	0	0	0	0
hsa-mir-4435-2	0.134396	0.132529	0.220199	0.104409	0	0.154204	2.13772	0.17233	0.133004	0	0.156738	0.434366	0	0.219356	0	0	0	0	0.518201	0.424369	0	0	0.28519	0	0.529206	0	0	0.363011	0	0	0	0	0.240288	0.173883	0.134053	0	0	0	0.301722	0	0.067644	0	0.2095	0	0	0	0	0.084049	0
hsa-mir-4436a	0.134396	0	0	0	0	0	0	0	0	0	0	0	0	0	0	0	0	0	0	0	0	0	0	0	0	0	0	0	0	0	0	0	0	0	0	0	0	0	0	0	0	0	0	0	0	0	0	0	0
hsa-mir-4436b-1	0	0	0	0	0	0	0	0	0	0	0	0	0	0	0	0	0	0	0	0	0	0	0	0	0	0	0	0	0	0	0	0	0	0.173883	0	0.105148	0	0	0	0	0	0	0	0	0	0.385626	0	0	0
hsa-mir-4436b-2	0	0	0	0	0	0	0	0	0	0	0	0	0	0	0	0	0	0	0	0	0	0	0	0	0	0	0	0	0	0	0	0	0	0	0	0	0	0	0	0	0	0	0	0	0	0	0	0	0
hsa-mir-4437	0	0	0	0	0	0	0	0	0	0	0	0	0.223486	0	0	0	0	0	0	0	0	0	0	0	0	0	0	0	0	0	0	0	0	0	0	0	0	0	0	0	0	0	0	0	0	0	0	0	0
hsa-mir-4438	0	0	0	0	0	0	0	0	0	0	0	0	0	0.109678	0	0	0	0	0	0	0	0	0	0	0	0	0	0	0	0	0	0	0	0	0	0	0	0	0	0	0	0	0	0	0	0	0	0	0
hsa-mir-4439	0	0	0	0	0	0	0	0	0	0	0	0	0	0	0	0	0	0	0	0	0	0	0	0	0	0	0	0	0	0	0	0	0	0	0	0	0	0	0	0	0	0.112938	0	0	0	0	0	0	0
hsa-mir-4440	0	0	0	0	0	0	0	0	0	0	0	0	0	0	0	0	0	0	0	0	0	0	0	0	0	0	0	0	0	0	0	0	0	0	0	0	0	0	0	0	0	0	0	0	0	0	0	0	0
hsa-mir-4441	0	0	0	0	0	0	0	0	0	0	0	0	0	0	0	0	0	0	0	0	0	0	0	0	0	0	0	0	0	0	0	0	0	0	0	0	0	0	0	0	0	0	0	0	0	0	0	0	0
hsa-mir-4442	0.268792	0.132529	0.110099	1.566131	0.506149	0	0	0.34466	0.931026	0.527952	0.626953	0	1.340919	0.658068	0	0	0	0.670646	0.2591	0	0.278963	0.113404	0.095063	0.298948	0.352804	0	0.198615	1.452043	0.425392	0.149821	0.466008	0.334536	1.441731	0	0.402159	0.52574	0	0.215524	0	0	0.135287	0.564692	0.768168	0.626905	0	1.542502	0.135212	0.252146	0.443399
hsa-mir-4443	1.478354	0.132529	0.440397	0.522044	0.253075	0.462611	0.305389	0.51699	1.06403	0.791928	1.097168	0.542958	0.223486	0.987102	0.199335	0.236242	0	0.536517	1.036402	0.424369	0	0.113404	0.28519	0.149474	0.705608	0	0.198615	0.544516	1.807915	0.299643	0.58251	0.167268	1.922308	0.347767	0	0.946333	0	0.215524	0.301722	0.176365	0.270575	2.258769	0.907835	0.313453	0.16813	0.964064	0	0.504291	1.182398
hsa-mir-4444-1	0.806375	0.530115	0.770695	1.461723	0.885762	0.616814	0.305389	0.51699	0.931026	0.923916	1.253906	0.651549	1.117432	0.109678	0.199335	1.063087	0.698206	0.402388	1.554602	0.424369	1.115854	0.567018	1.045696	0.149474	0	0.288408	1.390305	1.452043	0.319044	0	1.281523	1.170876	0.961154	0.347767	2.815113	0.630888	0.093612	1.508669	2.112051	0.176365	0.608794	0.903507	2.514003	0.470179	1.513168	0.964064	0.135212	0.504291	1.921397
hsa-mir-4444-2	0.806375	0.265057	0.110099	0.522044	0.506149	0.154204	0.610777	0.51699	0.266007	0.131988	0.470215	0.108592	0.670459	0.109678	0.299002	0.472483	0.418923	0.402388	0.2591	1.060922	0.139482	0.680421	0.950632	0	0.352804	0.288408	0.39723	0.726022	0.425392	0.149821	1.281523	0.167268	1.201442	0	1.608636	0.315444	0.093612	0.646573	0.603443	0.176365	0.405862	0.677631	0.907835	0.313453	0.672519	0.385626	0	0.504291	0.591199
hsa-mir-4445	0	0	0	0	0	0	0	0	0	0	0	0	0	0	0	0	0	0	0	0	0	0	0	0.298948	0	0.480679	0	0	0	0.149821	0	0	0	0	0	0	0	0	0	0	0	0	0	0	0	0	0	0	0
hsa-mir-4446	0	0.132529	0	0	0	0	0	0.86165	0.266007	0	0	0	0	0	1.196008	0	0	0	0	0	0	0.113404	0	0	0	0	0	0.363011	0	0	0	0	0	0	0.134053	0	0	0	0	0	0	0	0	0	0.672519	0	0	0.084049	0.2956
hsa-mir-4447	0	0	0	0	0	0	0	0	0	0	0	0	0	0	0	0	0	0	0	0	0	0	0	0	0	0	0	0	0	0	0	0	0	0	0	0	0	0	0	0	0	0	0	0	0	0	0	0	0
hsa-mir-4448	0	0	0	0	0	0	0	0	0	0	0	0	0	0	0	0	0	0	0	0	0	0	0	0	0	0	0	0	0	0	0	0	0	0	0	0	0	0	0	0	0	0	0	0	0	0	0	0	0
hsa-mir-4449	0.537583	1.722874	0.660596	7.308614	1.138836	0.462611	0	1.033979	1.197033	0.263976	0.470215	0.651549	1.340919	1.206458	5.481705	0.590604	19.410119	0.536517	6.218409	0.212184	1.255336	0.113404	0.095063	0	1.058412	0	0.198615	0.363011	0.744436	0	0.116502	0.585438	0.480577	2.608252	2.144848	1.997813	0.187223	15.948791	1.810329	0	2.367531	1.581138	0.977668	0.626905	13.282253	0.192813	0	0.924534	1.477998
hsa-mir-4450	0	0	0	0	0	0	0	0	0.399011	0	0	0	0	0	0	0	0	0	0	0	0	0	0	0	0	0	0	0	0.212696	0	0	0	0	0	0	0	0	0	0	0	0	0	0	0	0	0	0	0	0
hsa-mir-4451	0	0	0	0	0	0	0	0	0	0	0	0	0	0	0	0.118121	0.279282	0	0.2591	0	0	0	0	0	0	0	0	0	0	0	0.116502	0	0	0	0	0	0	0	0	0	0	0	0	0	0	0	0	0	0
hsa-mir-4452	0	0.132529	0	0	0	0	0	0	0	0	0	0	0	0	0	0	0	0	0	0	0	0	0.095063	0.149474	0	0.096136	0	0	0	0	0	0	0	0	0	0	0	0	0	0	0	0	0	0.156726	0	0	0	0	0
hsa-mir-4453	0.403188	0.132529	0.440397	0	0	0	0	0	0.266007	0.263976	0	0.108592	0	0.109678	0	0	0.139641	0	0	0	0	0.226807	0.095063	0	0	0	0	0.181505	0.106348	0	0	0.083634	0	0	0.134053	0	0	0	0	0	0.067644	0	0.069833	0	0	0.385626	0.270424	0.084049	0
hsa-mir-4454	0.268792	0	0.110099	0.208818	0	0.154204	0	0.17233	0.133004	0	0	0.542958	0	0.219356	0	0.118121	0.418923	0	0	0	0.139482	0	0.28519	0	0.352804	0	0	0.363011	0.106348	0	0.116502	0.083634	0.480577	0.173883	0.134053	0.420592	0	0	0	0.35273	0	0.112938	0.628501	0.313453	0.16813	0.771251	0.270424	0.168097	0.443399
hsa-mir-4455	0	0	0	0	0	0	0	0	0	0	0	0	0	0	0	0	0	0	0	0	0	0	0	0	0	0	0	0	0	0	0	0	0	0	0	0	0	0	0	0	0	0	0	0	0	0	0	0	0
hsa-mir-4456	0	0	0	0	0	0	0	0	0	0	0	0	0	0	0	0	0	0	0	0	0	0	0	0	0	0	0	0	0	0	0	0	0	0	0	0	0	0	0	0	0	0	0	0	0	0	0	0	0
hsa-mir-4457	0	0	0	0	0	0	0	0	0	0	0	0	0	0	0.099667	0	0	0	0	0.212184	0	0	0	0	0	0	0	0	0	0	0	0	0	0	0	0	0	0	0	0	0.135287	0	0	0	0	0	0	0	0
hsa-mir-4458	0	0	0	0	0	0	0	0	0	0	0	0	0	0	0	0	0	0	0	0	0	0	0	0	0	0	0	0	0	0	0	0	0	0	0	0	0	0	0	0	0	0	0	0	0	0	0	0	0
hsa-mir-4459	0	0	0	0	0	0	0	0	0	0	0	0	0	0	0	0	0	0	0	0	0	0	0	0	0	0	0	0	0	0	0	0	0	0	0	0	0	0	0	0	0	0	0	0	0	0	0	0	0
hsa-mir-4460	0	0	0	0	0	0	0	0	0	0	0	0	0	0	0	0	0	0	0	0	0	0	0	0	0	0	0	0	0	0	0	0	0	0	0	0	0	0	0	0	0	0	0	0	0	0	0	0	0
hsa-mir-4461	0.134396	0.662644	4.51407	1.461723	0	0.462611	11.604765	1.206309	5.852163	0.131988	0.313477	0.325775	0.670459	1.754848	0.897006	0.944966	0.558565	0.938905	7.513911	1.060922	1.115854	0.113404	1.521012	1.195791	0.352804	0.288408	1.98615	5.626668	0.212696	0.299643	0.932016	0	0.240288	0	1.072424	0.420592	0.187223	4.526008	1.508608	0	0	0.338815	0.488834	0	0.840649	0	0.676061	1.344776	0.591199
hsa-mir-4462	0	0	0	0	0	0	0	0	0	0	0	0	0	0	0	0	0	0	0	0	0	0	0	0	0	0	0	0	0	0	0	0	0	0	0	0	0	0	0	0	0	0	0	0	0	0	0	0	0
hsa-mir-4463	0	0	0	0	0	0	0	0	0	0	0	0	0	0	0	0	0	0	0	0	0	0	0	0	0	0	0	0	0	0	0	0	0	0	0	0	0	0	0	0	0	0	0	0	0	0	0	0	0
hsa-mir-4464	0	0	0	0	0	0	0	0	0	0	0	0	0	0	0	0	0	0	0	0	0	0	0	0	0	0	0	0	0	0	0	0.083634	0	0	0	0	0	0	0	0	0	0	0	0	0	0	0	0	0
hsa-mir-4465	0	0	0	0	0	0	0	0	0	0	0	0	0	0	0	0	0	0	0	0	0	0	0	0	0	0	0	0	0	0	0	0	0	0	0	0	0	0	0	0	0	0	0	0	0	0	0	0	0
hsa-mir-4466	0.134396	0.132529	0.110099	0.104409	0	0	0	0	0.133004	0.263976	0	0.651549	0	0.109678	0.099667	0.118121	0.558565	0	0	0.424369	0.418445	0.340211	0.570379	0	0.529206	0	0	0	0.319044	0	0.233004	0.083634	0	0	0.402159	0.315444	0.093612	0.215524	0	0	0.135287	0.112938	0.349167	0	0.16813	0	0	0	0.443399
hsa-mir-4467	0	0	0	0	0	0	0	0.17233	0	0	0	0	0	0	0	0	0	0	0	0	0	0	0	0	0	0	0	0	0	0	0	0	0	0.173883	0	0	0	0	0	0	0	0	0	0.156726	0	0	0	0	0
hsa-mir-4468	0	0	0	0	0	0	0	0	0	0	0	0	0	0	0	0	0	0	0	0	0	0	0	0	0	0	0	0	0	0	0.116502	0	0	0	0	0	0	0	0	0	0	0	0	0	0	0	0	0	0
hsa-mir-4469	0	0	0.330298	0.104409	0	0	0	0.34466	0	0	0	0	0	0	0.099667	0.118121	0	0	0	0.424369	0	0.113404	0.190126	0	0.176402	0	0.198615	0	0	0	0.233004	0.167268	0	0	0.134053	0.210296	0	0	0	0	0.067644	0	0.2095	0	0	0.192813	0.135212	0	0.443399
hsa-mir-4470	0.134396	0.132529	0	0.104409	0.126537	0	0	0.17233	0.399011	0.131988	0	0.108592	0	0.109678	0.199335	0	0.139641	0	0	0	0	0	0	0	0.352804	0	0.198615	0.181505	0	0	0.116502	0.083634	0.240288	0.173883	0.134053	0.105148	0.093612	0	0.603443	0	0.202931	0	0.069833	0	0	0	0	0.084049	0.2956
hsa-mir-4471	0	0	0	0	0	0	0	0	0	0	0	0	0	0	0	0	0	0	0	0	0	0	0	0	0	0	0	0	0	0	0	0	0	0	0	0	0	0	0	0	0	0	0	0	0.16813	0	0	0	0
hsa-mir-4472-1	0	0	0	0	0	0	0	0	0	0	0	0	0	0	0	0	0	0	0	0	0	0	0	0	0	0	0	0	0	0	0	0	0	0	0	0	0	0	0	0	0	0	0	0	0	0	0	0	0
hsa-mir-4472-2	0	0	0	0	0	0	0	0	0	0	0	0	0	0	0	0	0	0	0	0	0	0	0	0	0	0	0	0	0	0	0	0	0	0	0	0	0	0	0	0	0	0	0	0	0	0	0	0	0
hsa-mir-4473	0.671979	0	0.110099	0	0	0	0	0.17233	0.532015	0.263976	0.313477	0.108592	0	1.206458	1.096341	0	0	0.134129	0.2591	0	0	0.340211	0	0.149474	0	0.576815	0.39723	0.181505	0.212696	0.149821	8.271645	0.083634	0	0	1.206477	0.105148	0.280835	0	0.301722	0	0.54115	1.242323	0.977668	1.253811	0.504389	0	0	0.168097	0.1478
hsa-mir-4474	0	0	0	0	0	0	0	0	0.133004	0.131988	0.156738	0	0	0.219356	0.199335	0	0	0	0	0	0	0	0	0	0	0	0	0.181505	0	0	0.699012	0.083634	0	0	0.134053	0.105148	0	0	0	0.176365	0.067644	0.790569	0.2095	0.156726	0	0	0	0.084049	0
hsa-mir-4475	0	0	0	0	0	0	0	0	0	0	0	0	0	0	0	0	0	0	0	0	0	0	0	0	0	0	0	0	0	0	0	0	0	0	0	0	0	0	0	0	0	0	0	0	0	0	0	0	0
hsa-mir-4476	0	0	0	0	0	0	0	0	0	0	0	0	0	0	0.099667	0	0	0	0	0	0	0	0	0	0	0	0	0	0	0	0	0	0	0	0	0	0	0	0	0	0	0	0	0	0	0	0	0	0
hsa-mir-4477a	0	0	0	0	0	0	0	0	0	0	0	0	0	0	0	0	0	0	0	0	0	0	0	0	0	0	0	0	0	0	0	0	0	0	0	0	0	0	0	0	0	0	0	0	0	0	0	0	0
hsa-mir-4477b	0	0	0	0	0	0	0	0	0	0	0	0	0.446973	0	0.299002	0.118121	0	0.134129	0	0	0.139482	0	0.190126	0	0	0	0.198615	0	0.106348	0	0	0	0	0.347767	0	0.105148	0	0	0	0	0	0	0.069833	0	0	0	0	0	0
hsa-mir-4478	0	0	0	0	0	0	0	0	0	0	0	0	0	0	0.099667	0	0	0	0	0	0.139482	0	0.095063	0	0	0	0	0	0	0	0	0	0	0	0	0	0	0	0	0	0	0	0	0	0	0	0	0	0
hsa-mir-4479	0.268792	0	0	0	0	0	0	0.34466	0	0	0.156738	0.108592	0	0	0.099667	0.118121	0	0	0	0.212184	0	0.113404	0.190126	0	0	0	0.198615	0.363011	0.212696	0	0	0.083634	0	0	0.134053	0.105148	0	0	0	0	0	0	0.279334	0.313453	0	0.385626	0.270424	0	0.2956
hsa-mir-448	0	0	0	0.208818	0.885762	0	0	0	0.266007	0	0	0.434366	0	0	17.04312	0	0	0	0	0.212184	0	0	0	0	0	0	0	0	1.595219	0	0.233004	0.83634	0	0.173883	0.134053	0	0	0	0	0	0.202931	0.790569	0.419001	0.626905	0	0	0	0.084049	0
hsa-mir-4480	0	0	0.110099	0.104409	0.126537	0	0.305389	0	0	0.131988	0.156738	0	0	0.109678	0	0	0	0	0	0	0	0	0	0	0.176402	0	0	0	0	0	0	0	0	0	0	0	0	0	0	0	0.067644	0.225877	0	0	0	0	0	0	0
hsa-mir-4481	0	0	0	0	0	0	0	0	0	0	0	0	0	0	0	0	0	0	0	0	0	0	0	0	0	0	0	0	0	0	0	0	0	0	0	0	0	0	0	0	0	0	0	0	0	0	0	0	0
hsa-mir-4482	0	0	0.550496	0	0	0	0.305389	0.17233	0	0.263976	0	0.108592	0	0.329034	0.199335	0	0	0	0	0	0	0.680421	0	0	0	0	0.198615	0	0	0	0	0	0.240288	0.347767	0	0	0	1.293145	0	0.176365	0.067644	0	0.069833	0	0	0	0	0	0
hsa-mir-4483	0	0	0	0	0	0	0	0	0	0	0	0	0	0	0	0	0	0	0	0	0	0	0	0	0	0	0	0	0	0	0	0	0	0	0	0	0	0	0	0	0	0	0	0	0	0	0	0	0
hsa-mir-4484	0	0	0	0.313226	0	0	0	0	0	0.131988	0	0	0	0.109678	0	0	0	0	0.2591	0.636553	0.278963	0	0.28519	1.494739	0	0.672951	0	0	0	0.449464	0.116502	0.167268	0	0	0.134053	0.315444	0.56167	0	0.301722	0	0.405862	0	0.069833	0	0	0	0.540848	0	0
hsa-mir-4485	0	0	0	0	0	0	0	0	0	0	0	0	0	0	0	0	0	0	0	0	0	0	0	0	0	0	0	0	0	0	0	0	0	0	0	0	0	0	0	0	0	0	0	0	0	0	0	0	0
hsa-mir-4486	0	0	0	0	0	0	0	0	0	0	0	0	0	0	0	0	0	0	0	0	0	0	0	0	0	0	0	0	0	0	0	0	0	0	0	0	0	0	0	0	0	0	0	0	0	0	0	0	0
hsa-mir-4487	0	0	0	0	0	0.154204	0	0	0	0	0	0	0	0	0	0	0	0	0	0	0	0	0	0	0	0	0	0	0.106348	0	0	0	0	0	0	0	0	0	0	0	0	0	0	0	0	0	0	0	0
hsa-mir-4488	0	0	0	0	0.126537	0	0	0.17233	0	0.131988	0	0	0	0.109678	0	0	0.977488	0	0	0	0.139482	0	0	0	0	0	0	0	0.53174	0	0	0	0	0	0	0.105148	0	0	0	0	0	0	0	0	0.672519	0	0	0.672388	0.2956
hsa-mir-4489	0	0	0	0	0	0	0	0	0	0	0	0.108592	0	0	0	0	0	0	0	0.424369	0	0	0.095063	0.149474	0	0	0	0	0	0	0	0	0	0	0	0	0	0	0	0	0	0.112938	0	0	0	0	0	0	0
hsa-mir-4490	0	0	0	0	0	0	0	0	0	0	0	0	0	0	0	0	0	0	0	0	0	0	0	0	0	0	0	0	0	0	0	0	0	0	0	0	0	0	0	0	0	0	0	0	0	0	0	0	0
hsa-mir-4491	1.075167	0	0.330298	0	0.126537	0	0	0.17233	0.399011	0	0	0.760141	0	0	0	0	0	0	0	0	0	1.360843	0	0.149474	0	0	0.39723	0.544516	0	0	0	0.752706	0	0	0.134053	0.105148	0	0	0	0	0	0	0	0	0	0	0	0	0.1478
hsa-mir-4492	0.268792	0	0	0.208818	0	0	0	0	0.133004	0.263976	0.156738	0.217183	0	0	0	0	1.117129	0	0	0	0.418445	0	0.475316	0	0.352804	0	0	0	0.106348	0	0	0	0.961154	0	0.402159	0.736036	0	0	0	0	0.067644	0	0.139667	0	0.33626	0	0	0.084049	0.1478
hsa-mir-4493	0	0	0	0	0	0	0	0	0	0	0	0	0	0	0	0	0	0	0	0	0	0	0	0	0	0	0	0	0	0	0	0	0	0	0	0	0	0	0	0	0	0	0	0	0	0	0	0	0
hsa-mir-4494	0.134396	0	0	0	0	0	0	0.34466	0.266007	0	0	0.325775	0	0	0	0	0	0.134129	0	0	0	0	0	0	0.352804	0	0.39723	0	0.106348	0	0	0.41817	0	0	0.268106	0	0.093612	0	0	0	0	0	0.069833	0	0	0	0	0	0
hsa-mir-4495	0	0	0	0	0	0	0	0	0	0	0	0	0	0	0	0	0	0	0	0	0	0.226807	0	0	0	0	0	0	0	0	0	0	0	0	0	0	0	0	0	0	0.135287	0	0	0	0	0	0	0	0
hsa-mir-4496	0	0	0	0	0	0	0	0	0.133004	0	0	0	0	0	0	0	0	0	0	0	0	0.113404	0	0	0	0	0	0.181505	0	0	0	0.083634	0	0	0	0	0	0	0	0	0	0	0	0	0	0	0.135212	0	0
hsa-mir-4497	0	0	0	0.626453	0	0	0.305389	0	0	0.263976	0.94043	0	0	0	0	0	0.279282	0.134129	0	0.636553	0.278963	0	0.28519	0	0.352804	0	0	0	0.212696	0	0	0	0.480577	0.173883	0.134053	0.315444	0	0	0	0	0	0.677631	0.069833	0	0.16813	0.192813	0	0.504291	0
hsa-mir-4498	0	0	0	0	0	0	0	0.17233	0	0	0	0.217183	0.223486	0	0.498337	0	0	0	0.2591	0.424369	0	0.113404	0	0	0	0	0	0	0	0	0	0.083634	0	0	0	0.105148	0	0	0	0	0.067644	0	0.139667	0	0	0	0	0	0.1478
hsa-mir-4499	0	0	0	0	0	0	0	0	0	0	0	0	0	0	0	0	0	0	0.2591	0	0	0	0	0	0	0	0	0	0	0	0	0	0	0	0	0	0	0	0	0	0	0	0	0	0	0	0	0	0
hsa-mir-449a	14.917939	0.530115	7.156453	2.923445	1.391911	87.741847	40.922066	11.890764	2.128059	7.919281	0.783691	48.757599	24.583511	3.948407	0	36.381196	31.838182	0.536517	5.182008	11.670146	0.139482	1.58765	1.711138	0.149474	0	1.249766	1.58892	1.815054	3.828526	0	2.330041	4.1817	0	1.912718	1.876742	28.17968	0.093612	0	0.301722	61.904151	0.54115	31.62276	2.65367	155.942743	9.079009	5.59157	0	0.084049	18.031576
hsa-mir-449b	2.419125	0.132529	0.990893	0.313226	0.253075	14.803545	5.191605	2.240289	0.133004	2.111808	0	10.533379	3.12881	0.767746	0	3.07114	5.725287	0	0.777301	1.697476	0	0.453614	0.665443	0	0	0.288408	0.198615	0.363011	0.744436	0	0.349506	0.585438	0.240288	0.52165	0.268106	7.886104	0	0	0.301722	9.34735	0.270575	8.583321	0.069833	50.309166	1.681298	1.156877	0	0.084049	3.251596
hsa-mir-449c	1.478354	0	0.880794	0.417635	0	4.163497	2.748497	1.033979	0	1.451868	0	4.995211	2.681838	0.329034	0	2.244295	2.513541	0	0.777301	0.212184	0	0.113404	0.380253	0	0	0	0	0.181505	0	0	0	0.501804	0	0	0	1.787517	0	0	0	2.645477	0.135287	2.032892	0.279334	13.321742	2.185687	0.385626	0	0	1.182398
hsa-mir-4500	0	0	0	0	0	0	0	0	0	0	0	0	0	0	0	0	0.139641	0	0	0	0	0	0	0	0	0	0	0	0	0	0	0	0	0	0	0	0	0	0	0	0	0	0	0	0	0	0	0	0
hsa-mir-4501	0.134396	0.132529	0	3.863124	1.138836	0.154204	0	0	0	0	0	0.217183	0	0	2.491684	0.118121	0	0	0	0.212184	0	0.113404	0.095063	0	0	0	0	0	0	0.299643	0	0.083634	0	0	16.086362	0	0.280835	0	0	0	0.405862	0.112938	0	3.918159	0	0	0	0.084049	0
hsa-mir-4502	0	0	0	0	0	0	0.610777	0.17233	0	0	0	0	0	0.219356	0	0	0	0	0	0	0	0.113404	0	0	0	0	0	0.181505	0	0	0	0	0.240288	0	0	0	0	0	0	0	0	0	0	0.156726	0	0	0	0	0
hsa-mir-4503	0	0	0	0	0	0	0.305389	0	0	0	0	0	0	0	0	0	0	0.134129	0	0	0	0	0	0	0	0	0	0	0	0.149821	0	0	0	0	0	0	0	0	0	0	0	0	0	0	0	0	0	0	0
hsa-mir-4504	0	0	0	0	0.126537	0	0	0.17233	0	0	0	0	0	0.109678	0.099667	0.118121	0.139641	0	0	0.636553	0	0	0.095063	0	0	0	0	0	0.106348	0	0.116502	0	0	0	0	0	0	0	0	0	0	0	0	0	0	0	0	0	0
hsa-mir-4505	0	0	0	0	0	0	0	0	0	0	0	0	0.223486	0	0	0.118121	0	0	0	0	0	0.453614	0	0	0	0	0	0.181505	0.212696	0	0.116502	0	0	0	0	0	0	0	0	0	0	0	0.069833	0.156726	0	0	0	0	0
hsa-mir-4506	0	0	0	0	0	0	0	0	0	0	0	0	0	0	0	0	0	0	0	0	0	0	0	0	0	0	0	0	0	0	0	0	0	0	0	0	0	0	0	0	0	0	0	0	0	0	0	0	0
hsa-mir-4507	0	0	0	0	0	0	0	0	0	0	0	0	0	0	0	0	0	0	0	0	0	0	0	0	0	0	0	0	0	0	0	0	0	0	0	0	0	0	0	0	0	0	0	0	0	0	0	0	0
hsa-mir-4508	0	0	0	0	0	0	0	0	0	0	0	0	0	0	0	0	0	0	0	0	0	0	0	0	0	0	0	0	0	0	0	0	0	0	0	0	0	0	0	0	0	0	0	0	0	0	0	0	0
hsa-mir-4509-1	0	0	0	0	0	0	0	0	0	0	0	0	0	0	0	0	0	0	0	0	0	0	0	0	0	0	0	0	0	0	0	0	0	0	0	0	0	0	0	0	0	0	0	0	0	0	0	0	0
hsa-mir-4509-2	0	0	0	0	0	0	0	0	0	0	0	0	0	0	0	0	0	0	0	0	0	0	0	0	0	0	0	0	0	0	0	0	0	0	0	0	0	0	0	0	0	0	0	0	0	0	0	0	0
hsa-mir-4509-3	0	0	0	0	0	0	0	0	0	0	0	0	0	0	0	0	0	0	0	0	0	0	0	0	0	0	0	0	0	0	0	0	0	0	0	0	0	0	0	0	0	0	0	0	0	0	0	0	0
hsa-mir-450a-1	4.569459	7.156552	3.633276	8.874745	2.277673	7.864383	1.221554	20.33493	9.310259	9.767114	6.739745	4.343661	8.939458	6.032289	1.196008	5.315434	1.954976	4.158007	13.47322	5.304612	10.321649	1.134036	7.129743	18.684235	22.22666	7.210191	12.909976	17.424521	4.466613	20.675359	28.776006	6.272549	4.325192	8.346408	10.322082	7.886104	6.552821	5.819154	10.560255	6.525509	0.744081	7.453936	24.092532	12.851563	3.698855	12.725642	20.822666	2.101213	16.849177
hsa-mir-450a-2	4.972646	4.638506	3.963574	10.649694	3.289972	10.177437	2.443108	15.165033	7.847218	11.086994	5.642578	3.909295	5.363675	5.483899	2.29235	6.378521	1.815335	3.487361	11.400417	9.972671	12.692839	0.793825	5.608731	17.936866	24.519887	6.825647	14.101666	13.249896	4.892005	22.023752	27.84399	5.185307	3.12375	7.47699	11.260454	6.939772	6.084762	7.112299	11.163698	3.527302	0.54115	9.260951	23.184698	12.381384	3.194466	13.689705	23.391696	1.68097	16.257978
hsa-mir-450b	8.198147	40.288738	17.395685	15.348088	23.409413	40.70975	8.856268	69.621286	7.1822	17.950371	12.852538	4.126478	25.030484	10.858121	7.176051	14.765096	12.428062	9.389048	83.689424	11.245778	20.643298	5.556774	7.03468	26.456877	46.21734	13.362887	54.023285	16.516994	6.380876	30.713396	124.424189	8.948837	11.293557	49.556797	21.046324	13.353804	17.87984	38.363309	37.413474	19.223796	4.464487	10.842089	51.676735	30.404917	10.255917	31.814104	25.419878	4.118377	24.386967
hsa-mir-4510	0.537583	0.265057	0.330298	1.044088	0.759224	0	0.610777	0	0.931026	1.451868	0.470215	0.325775	0.446973	1.09678	0.099667	0.472483	0.698206	0.536517	0.777301	1.273107	1.394817	1.020632	0	0	0.88201	0	0	1.815054	0.319044	0	0	0.167268	1.682019	0	0.134053	0.52574	0	0	0.301722	0.176365	1.217587	1.129384	0.698334	2.037443	0.672519	2.313753	0	1.008582	0.2956
hsa-mir-4511	0.134396	0	0.220199	0	0	0.462611	0.610777	0.34466	0.133004	0	0	0	0	0.109678	0	0	0	0.402388	0.518201	0.212184	0	0	0	0	0.176402	0	0.198615	0	0	0	0	0	0.480577	0	0	0	0	0.215524	0.301722	0.35273	0	0	0	0	0	0	0	0	0
hsa-mir-4512	0	0	0	0	0	0	0	0	0.266007	0	0	0	0	0.109678	0	0	0	0.134129	0	0.212184	0	0	0	0	0	0.096136	0	0	0	0	0	0	0	0	0	0	0	0	0	0	0	0	0.069833	0	0	0	0	0.084049	0
hsa-mir-4513	0	0	0	0	0	0	0	0	0	0	0	0	0	0	0	0	0	0	0	0	0	0	0	0	0	0	0	0	0	0	0	0	0	0	0	0	0	0	0	0	0	0	0	0	0	0	0	0	0
hsa-mir-4514	0	0	0	0	0	0	0	0	0	0	0	0	0	0	0	0	0	0	0	0	0	0	0	0	0	0	0	0	0	0	0	0	0	0	0	0	0	0	0	0	0	0	0	0	0	0	0	0	0
hsa-mir-4515	0.134396	0	0	0.417635	0	0.154204	0	0.86165	1.197033	0.263976	0.156738	0.542958	0	0.767746	0.498337	0	0	0.402388	0	0.424369	0	0.113404	0.665443	0	0	0	0.595845	0.181505	0.106348	0	0.58251	0.083634	0.961154	0.869417	0.402159	0.105148	0.093612	0	0.603443	0	0.202931	0.564692	0.419001	0.940358	0	0.192813	0	0.084049	0
hsa-mir-4516	0	0.132529	0	0	0	0	0	0	0	0	0	0	0	0	0	0	0.418923	0	0	0	0	0	0.095063	0	0	0	0	0	0.106348	0	0	0	0	0	0.268106	0	0	0	0	0	0	0.112938	0	0	0.16813	0	0	0	0.738999
hsa-mir-4517	0	1.06023	1.211092	0.313226	1.391911	1.233629	0.916166	1.550969	0	0.65994	0.470215	0	2.011378	0.109678	1.993347	0.472483	0	0.938905	1.295502	0.636553	0.139482	0.340211	0.095063	0	0.176402	0	0.993075	0.181505	0.106348	0	0.815514	0.167268	0.480577	0.869417	0.536212	0	0	1.077621	0.905165	0.70546	0.473506	0	0	0.470179	0.504389	0	0	0	0
hsa-mir-4518	0	0	0	0	0	0	0	0.34466	0	0	0	0	0	0	0	0	0.139641	0	0.2591	0	0	0.567018	0	0	0	0	0.198615	0	0	0	0	0.167268	0	0	0	0	0	0	0.301722	0	0	0	0	0	0	0	0	0	0
hsa-mir-4519	0	0	0	0	0	0	0	0.17233	0	0	0	0	0.893946	0	0.099667	0	0	0.134129	0	0.212184	0	0.113404	0	0	0	0	0	0	0	0	0.116502	0	0	0.173883	0.134053	0.315444	0	0	0	0	0.135287	0.112938	0.279334	0	0	0	0	0.252146	0
hsa-mir-451a	570.644775	1395.130072	171.975066	303.516278	92.119202	8204.248217	47.640614	3926.709465	1219.510898	960.740822	234.79392	138.671389	277.346697	324.427481	2189.293452	537.44948	812.571837	632.285314	1023.187411	2614.749368	220.799601	142.888475	218.835584	300.890924	1308.197686	136.032265	238.338021	1197.02832	1651.902559	248.403952	888.794134	42.067897	312.374975	1833.601491	3294.755109	979.349026	85.186674	12314.62224	5783.398918	507.402396	998.759955	3411.869964	255.730007	164.092514	333.40137	750.234412	60.169391	846.872707	125.92543
hsa-mir-451b	0	0	0	0	0	0	0	0	0	0	0	0	0	0	0	0	0	0	0	0	0	0	0	0	0	0	0	0	0	0	0	0	0	0	0	0	0	0	0	0	0	0	0	0	0	0	0	0	0
hsa-mir-452	52.011194	7.951725	92.263192	14.199592	15.564096	11.719473	27.790358	18.783961	13.433373	34.316886	16.614256	26.17056	10.280377	83.135913	73.953189	93.079163	8.51811	12.205762	20.20983	8.275195	29.988575	11.793969	28.804162	21.075817	7.056082	22.880339	18.272582	22.506674	14.037928	32.661075	23.649916	36.715322	6.007211	9.041942	25.201968	3.049294	35.946904	14.009074	18.405015	49.911324	11.161219	8.131567	13.268351	10.500667	40.687409	6.555634	25.014241	21.34832	7.38999
hsa-mir-4520a	0	0	0	0	0	0	0	0	0	0	0	0.108592	0	0	0	0	0	0	0	0	0	0	0	0	0	0	0.198615	0	0	0	0.116502	0	0	0	0	0	0	0	0	0	0	0	0	0	0	0	0	0	0
hsa-mir-4520b	0	0	0	0	0	0	0	0	0	0	0	0	0	0	0.099667	0	0	0	0	0	0	0	0	0	0	0	0	0	0	0.149821	0.233004	0	0	0	0	0	0	0	0	0	0.067644	0	0	0	0	0	0	0	0
hsa-mir-4521	1.075167	0.397586	0.330298	0.522044	0.379612	0	1.221554	0.86165	0.798022	0.527952	0.470215	0.217183	2.458351	0.767746	0.099667	0.590604	2.094617	0.268259	2.072803	5.304612	0.697409	0.793825	0.760506	0.149474	0	0.096136	1.58892	1.452043	0.638088	0.299643	1.631029	0.250902	0.480577	0.173883	0.536212	0.420592	0.187223	1.077621	1.508608	0.529095	0.135287	0.112938	0.628501	0.470179	0.33626	0.385626	0.135212	0.336194	0.591199
hsa-mir-4522	0.268792	0.132529	0.330298	0.730861	0.759224	0	0	0.17233	0.665018	0.263976	0.626953	0.217183	0.670459	0.109678	0	0.236242	0	0.134129	0.777301	0.212184	0	0.907228	0.190126	0	0	0	0.39723	0.907527	0.425392	0.149821	0.466008	0.501804	1.201442	0.173883	0.268106	0.946333	0	0.215524	0.603443	0	0.473506	0.112938	0.349167	0.940358	0.33626	0.578438	0.135212	0.504291	0.1478
hsa-mir-4523	1.61275	0.662644	0	0.208818	0.126537	0.308407	0.305389	0.86165	0.399011	1.055904	0.783691	0	0.223486	0.219356	0.099667	0.236242	0.418923	0	0.518201	0	0.139482	0	0.190126	0.298948	1.587619	0.096136	0	0.363011	0	0	0.116502	0.083634	0.961154	0	0.402159	0.420592	0	0.215524	0.301722	0.35273	0.135287	0.225877	0.2095	0.626905	0.33626	0.385626	0	0	0.1478
hsa-mir-4524a	0.268792	0.662644	0	0.208818	0.126537	0.616814	0	0.51699	1.330037	0.527952	3.291504	0	0	0	0	0	0.139641	1.073034	0.2591	1.273107	0	0	0.190126	0	0	0	0.39723	0.544516	0.106348	0	0	0.501804	0	0	0.268106	0	0	0.215524	0.301722	0.70546	0	0	0.069833	0.156726	0.33626	0.964064	0	0	0.738999
hsa-mir-4524b	0	0	0	0	0	0	0	0	0	0	0	0	0	0	0	0	0	0	0	0	0	0	0	0	0	0	0	0	0	0	0	0	0	0	0	0	0	0	0	0	0	0	0	0	0	0	0	0	0
hsa-mir-4525	0.134396	0.132529	0	0	0.126537	0.154204	0	0.17233	0	0.263976	0.156738	0.217183	0.223486	0	0.797339	0	0.279282	0.268259	0.2591	0.212184	0.278963	0	0	0	0.176402	0	0.595845	0	0	0.149821	0.116502	0.083634	0.480577	0	0.268106	0.210296	0	0	0.301722	0	0	0	0.069833	0.156726	0.16813	0.192813	0	0	0.443399
hsa-mir-4526	0	0	0	0	0.126537	0	0	0	0.133004	0	0	0	0	0	0	0	0	0	0	0	0	0	0	0	0	0	0	0	0	0	0	0	0	0	0	0	0	0	0	0.176365	0	0	0	0	0	0	0	0	0
hsa-mir-4527	0	0	0	0	0	0	0	0	0	0	0	0	0	0	0	0	0	0	0	0	0	0	0	0	0	0	0	0	0	0	0	0	0	0	0	0	0	0	0	0	0	0	0	0	0	0	0	0	0
hsa-mir-4528	0	0	0	0	0	0	0	0	0	0	0	0	0	0	1.295676	0	0	0	0	0	0	0	0	0	0	0	0.198615	0	0	0	0.58251	0	0	0.347767	0	0	0	0	0	0	0	0	0	0	0	0	0	0	0
hsa-mir-4529	0.268792	0	0.110099	0	0	0	0	0.34466	0.266007	0	0.94043	0.217183	0	0.438712	0.199335	0.118121	0	0	0	0.212184	0	0	0	0	0	0	0.198615	0.181505	0	0	0	0	0	0.347767	0.134053	0	0.187223	0.431048	0	0.176365	0	0	0.419001	0	0	0	0	0	0.443399
hsa-mir-4530	0	0	0	0	0	0	0	0	0	0	0	0	0	0	0	0	0	0	0	0	0.139482	0	0	0	0	0	0	0	0	0	0	0	0	0	0	0	0	0	0	0	0	0	0	0	0	0	0	0	0
hsa-mir-4531	0	0	0	0	0	0	0	0	0	0	0	0	0	0	0	0	0	0	0	0	0	0	0	0	0	0	0	0	0	0	0	0	0	0	0	0	0	0	0	0	0	0	0	0	0	0	0	0	0
hsa-mir-4532	0.134396	0.132529	0	0.313226	0	0	0	0.17233	0	0.395964	0	0.108592	0.223486	0	0.099667	0	0.139641	0	0	0.212184	0.139482	0	0	0	0	0	0	0	0.319044	0	0.116502	0	0	0	1.072424	0.210296	0	0.215524	0	0	0	0.338815	0	0	0.33626	0	0.135212	0.252146	0
hsa-mir-4533	0	0	0	0	0	0.154204	0	0	0	0	0	0	0	0	0	0	0	0	0	0.212184	0	0	0	0	0	0	0.198615	0	0	0	0	0	0	0	0.134053	0	0	0	0	0	0	0	0	0	0	0	0.135212	0	0
hsa-mir-4534	0	0	0	0	0	0	0	0	0	0	0	0	0	0	0	0	0.139641	0	0	0	0	0	0	0	0	0	0	0	0	0	0	0	0	0	0	0	0	0	0	0	0	0	0	0	0	0	0	0	0
hsa-mir-4535	0	0	0	0	0	0	0	0	0	0	0	0	0	0	0	0	0	0	0	0	0	0	0	0	0	0	0	0	0	0	0	0	0	0	0	0	0	0	0	0	0	0	0	0	0	0	0	0	0
hsa-mir-4536-1	0.134396	0	0.110099	0.208818	0	0.308407	1.526943	0.68932	0.133004	0.131988	0	0.217183	0.223486	0	0.299002	0.236242	0.139641	0.134129	0	0.636553	0.278963	0.680421	0	0	0.176402	0	1.19169	0.181505	0.638088	0.299643	0.699012	0.250902	0	0.52165	0.134053	0	0	0	0.301722	0.176365	0.338219	0.225877	0.279334	0.313453	0.33626	0.578438	0.135212	0.336194	0.1478
hsa-mir-4536-2	0	0	0	0	0	0	0	0	0	0	0	0	0	0	0	0	0	0	0	0	0.139482	0	0	0	0	0	0	0	0	0	0	0	0	0	0	0	0	0	0	0	0	0	0	0	0	0	0	0	0
hsa-mir-4537	0.403188	0	0	0	0	0	0	0	0	0	0	0	0	0	0	0	0	0	0	0	0	0	0	0	0	0	0	0	0	0	0	0	0	0	0	0	0	0	0	0	0	0	0	0	0	0	0	0	0
hsa-mir-4539	0	0	0	0	0	0	0	0	0	0	0	0	0	0	0	0	0	0	0	0	0	0	0	0	0	0	0	0	0	0	0	0	0	0	0	0	0	0	0	0	0	0	0.069833	0	0	0	0	0	0
hsa-mir-454	14.917939	19.879311	13.211913	18.062716	11.767975	20.817486	12.826319	65.830028	17.423484	17.686395	17.554686	9.556055	17.208457	7.348425	23.023162	29.175829	17.175861	6.169946	22.800834	27.583983	27.617385	24.948781	20.723787	4.932638	20.109835	4.710658	31.977018	21.417641	12.974449	7.341251	26.212961	16.55953	24.989998	19.127185	17.694999	10.935398	3.931693	12.715928	22.930839	9.170985	16.099212	15.698442	15.433187	22.255145	21.352483	27.572223	7.03103	9.497481	15.814579
hsa-mir-4540	0	0	0	0	0	0	0	0	0	0	0	0	0	0	0	0	0	0	0	0	0	0	0	0	0	0	0	0	0	0	0	0	0	0	0	0	0	0	0	0	0	0	0	0	0	0	0	0	0
hsa-mir-455	499.414975	497.512899	204.234154	142.935599	210.684714	351.584203	575.352029	869.921416	94.565629	475.42086	470.058054	148.770402	276.676238	479.731508	39.966615	247.10864	98.58665	105.827983	261.950487	194.360985	70.298799	97.753861	1506.4672	244.987692	161.584288	158.52806	162.6657	232.508458	136.33806	272.675026	240.809736	233.171566	237.645269	253.174374	316.901338	253.61712	100.070939	219.403645	115.86108	247.969332	358.647157	269.132278	161.454882	422.37758	344.497936	544.117582	222.288717	335.52162	345.851533
hsa-mir-4632	0.134396	0	0.110099	0	0	0	0	0.17233	0.399011	0	0.156738	0.108592	0	0.219356	0	0	0	0	0	0	0.139482	0.453614	0.760506	0	0.529206	0.096136	0	0.544516	0	0.149821	0.116502	0.919974	0	0	0.134053	0.105148	0	0	0	0.176365	0	0	0.279334	0.156726	0	0	0	0.336194	0.443399
hsa-mir-4633	0	0	0	0	0.126537	0	0	0	0	0	0	0	0	0	0	0	0	0.134129	0	0	0	0	0	0	0	0	0	0	0	0	0	0	0	0	0	0	0	0	0	0	0	0	0	0	0	0	0	0	0
hsa-mir-4634	0	0	0	0	0	0	0	0	0	0	0	0	0	0	0	0	0	0	0	0	0	0	0	0	0	0	0	0	0	0	0	0	0	0	0	0	0	0	0	0	0	0	0	0	0	0	0	0	0
hsa-mir-4635	0	0	0	0	0	0	0	0	0	0	0	0	0	0	0	0	0	0	0	0	0	0	0	0	0	0	0.39723	0	0	0	0	0	0	0	0	0.105148	0	0	0	0	0	0	0	0	0	0	0	0	0
hsa-mir-4636	0.268792	0.132529	0	0	0.253075	0	0.305389	0.17233	0.532015	0.263976	0.156738	0.108592	0.446973	0.219356	1.096341	0.118121	0.139641	0.134129	0	0	0.139482	1.020632	0.28519	1.046317	0.352804	0.096136	0	0	0.212696	0.898929	0.466008	0.41817	0	2.608252	0.402159	0	0.093612	0.646573	0	0.176365	1.894025	0.225877	0.2095	0.626905	0.504389	0.578438	0.946485	0	0.886799
hsa-mir-4637	0	0	0	0	0	0.154204	0	0	0	0	0	0	0	0	0.099667	0	0	0	0	0	0	0	0.095063	0	0	0	0	0	0	0	0	0	0	0	0	0	0.093612	0	0	0	0	0	0	0.156726	0	0	0	0	0
hsa-mir-4638	0.806375	1.722874	0.220199	0	0.506149	0.616814	0	1.033979	0.798022	0.791928	0.783691	2.171831	0	0.658068	0.498337	0.118121	0.418923	0.268259	2.072803	1.273107	0	0.113404	1.901265	0.149474	0.529206	0	1.19169	0.726022	0.106348	0.149821	1.281523	0.585438	2.162596	0	1.072424	0.736036	0	0.215524	0.603443	0.529095	0.270575	1.016446	0.698334	0.626905	0	0.385626	0.270424	0.336194	0.2956
hsa-mir-4639	0	0	0	0	0	0	0	0	0	0	0	0	0	0	0	0.118121	0	0	0	0	0	0.226807	0	0	0	0	0	0	0	0	0	0	0	0	0	0	0	0	0	0	0	0	0	0	0	0	0	0	0
hsa-mir-4640	0.134396	0.132529	0.220199	0	0.126537	0.154204	0	0	0.399011	0.131988	0	0.542958	0	0	0.398669	0.118121	0.139641	0	0	0.212184	0	0.340211	0.665443	0	0	0.096136	0	0.181505	0	0.149821	0	0.250902	0	0.173883	0.134053	0.630888	0	0	0.603443	0	0	0.225877	0.279334	0.626905	0	0	0.135212	0	0
hsa-mir-4641	0	0	0	0	0	0	0	0	0	0	0	0	0	0	0	0	0.139641	0	0	0	0	0	0	0	0	0	0	0	0	0	0	0.083634	0	0	0	0	0	0	0	0	0	0	0	0	0	0	0.135212	0	0
hsa-mir-4642	0	0	0	0	0	0	0	0	0	0	0	0	0	0	0	0	0	0	0	0	0	0	0	0	0.352804	0	0	0	0	0.149821	0	0	0	0	0.134053	0	0	0	0	0	0	0	0	0	0	0	0	0	0
hsa-mir-4643	0.134396	0	0	0	0	0.154204	0	0	0	0	0	0.977324	0	0	0	0	0	0	0	0	0	0	0	0	0	0	0.595845	0	0	0	0	0.083634	0	1.043301	0	0	0	0	0	0	0	0	0	0	0	0	0	0.336194	0
hsa-mir-4644	0	0	0	0	0	0	0	0	0	0	0	0	0	0	0	0	0	0	0	0	0	0.113404	0	0	0	0	0	0	0.106348	0	0	0	0	0	0	0	0	0	0.301722	0	0	0	0	0	0	0	0	0	0
hsa-mir-4645	0.806375	0	0.220199	0.104409	0.126537	0	0	0.68932	0.399011	0.263976	0.156738	0.325775	0.446973	0.329034	0.199335	0.236242	1.536053	0	0.518201	0	0	0.453614	0.095063	0.149474	0	0.192272	0.198615	1.270538	1.701567	0.299643	0.58251	0.41817	0.240288	0	0	0	0.280835	0.215524	0.905165	0.529095	0.676437	0.338815	0.349167	0.313453	0.504389	0	0.811273	0.924534	0.1478
hsa-mir-4646	0	0	0.220199	0.104409	0	0	0	0	0	0.131988	0	0.325775	0.223486	0	0.299002	0	0	0	0	0.212184	0	0	0	0	0	0	0	0	0.106348	0	0	0.083634	0	0	0.134053	0.105148	0	0	0	0	0.135287	0	0	0	0	0	0	0.084049	0.1478
hsa-mir-4647	0.134396	0.132529	0.220199	0	0.253075	0.154204	0	0	0	0.131988	0.156738	0.108592	0.446973	0.109678	0.299002	0.236242	0.698206	0	0.2591	0.212184	0.278963	0	0.095063	0.149474	0	0	0	0	0	0	0	0	0.240288	0.173883	0	0.210296	0.093612	0	0	0	0.135287	0	0	0	0.16813	0.192813	0	0	0.1478
hsa-mir-4648	0	0	0	0	0	0.308407	0	0	0	0	0	0	0	0	0	0	0	0	0	0	0	0	0	0	0	0	0.198615	0	0.106348	0	0.233004	0	0	0	0	0	0	0	0	0	0	0	0	0	0	0	0	0	0.1478
hsa-mir-4649	0	0	0	0	0.126537	0	0	0	0	0	0	0.108592	0	0	0	0.118121	0	0	0	0	0	0	0.095063	0.298948	0	0	0	0.181505	0	0.149821	0.233004	0.083634	0	0	0	0	0.093612	0	0	0	0.202931	0.225877	0.069833	0	0	0	0.135212	0	0
hsa-mir-4650-1	0	0	0	0	0	0	0	0	0	0	0	0	0	0	0	0	0	0	0	0	0	0	0	0	0	0	0	0	0	0	0	0	0	0	0	0	0	0	0	0	0	0	0	0	0	0	0	0	0
hsa-mir-4650-2	0	0	0	0	0	0	0	0	0	0	0	0	0	0	0	0	0	0	0	0	0	0	0	0	0	0	0	0	0	0	0	0	0	0	0	0	0	0	0	0	0	0	0	0	0	0	0	0	0
hsa-mir-4651	0	0	0	0	0	0	0	0.17233	0	0.131988	0	0	0	0.219356	0.099667	0	0	0	0	0	0	0	0	0.149474	0.176402	0	0	0	0	0	0	0	0	0	0	0.105148	0	0.215524	0	0	0	0	0	0	0	0	0	0	0
hsa-mir-4652	0	0.265057	0	0	0	0	0	0	0	0	0	0.108592	0	0	1.196008	0.118121	0	0	0	0	0	0	0	0	0	0.096136	0	0	0	0	0	0	4.56548	0	0	0	0	0	0	0	0	0	0	0	0	0	0	0	0
hsa-mir-4653	0	0	0	0	0	0	0	0	0	0	0.156738	0	0	0	0	0	0	0	0	0	0.139482	0	0	0	0	0	0	0	0.106348	0	0.116502	0	0	0	0.268106	0	0	0	0	0	0	0	0.069833	0.156726	0	0	0	0	0
hsa-mir-4654	0	0	0	0	0	0	0	0	0	0	0	0	0	0.109678	0	0	0	0	0	0.212184	0.139482	0	0	0	0	0	0	0.181505	0	0	0	0	0	0	0	0	0	0	0	0	0	0	0	0	0	0	0	0	0
hsa-mir-4655	0	0	0	0	0	0	0	0	0	0	0	0	0	0.109678	0	0	0	0	0	0	0.139482	0	0	0	0	0	0.198615	0	0	0	0	0	0	0	0	0	0	0	0	0	0	0	0	0	0	0	0	0	0
hsa-mir-4656	0	0	0	0	0	0.154204	0	0	0.266007	0	0	0	0	0	0	0	0	0	0	0	0	0	0.095063	0	0.529206	0	0.198615	0	0	0	0	0	0.480577	0	0	0.105148	0	0	0	0	0	0	0	0	0	0	0	0	0.1478
hsa-mir-4657	0.134396	0	0	0.104409	0.126537	0.308407	0	0.86165	0	0	0	0.325775	0.446973	0	0	0.118121	0	0	0	0	0	0	0.28519	0	0	0	0.39723	0.181505	0	0	0.349506	0.167268	0	0	0.134053	0.105148	0	0.431048	0.301722	0.35273	0	0	0	0	0	0	0	0	0.2956
hsa-mir-4658	0.134396	0	0.110099	0.208818	0.126537	0	0	0.17233	0.798022	0	0	1.41169	0	0.329034	0	0.236242	0	0	1.036402	0	0	0.226807	1.425949	0	0	0	0.198615	0.181505	0	0.299643	0.233004	0.083634	0	0	0.134053	0.315444	0.093612	0.215524	0.905165	0	0.067644	0.112938	0.139667	0	0.16813	0.385626	0	0.084049	0
hsa-mir-4659a	0	0	0.110099	0.208818	0	0.308407	0.610777	0	0	0.263976	0.313477	0.217183	0.223486	0	0.797339	0	0.139641	0	0	0.636553	0.278963	0	0.095063	0	0	0	0.198615	0.181505	0.106348	0	0.349506	0.334536	0.480577	0	0	0	0	0.431048	0.603443	0	0.135287	0	0.069833	0.470179	0.504389	0.192813	0.135212	0.336194	0
hsa-mir-4659b	0	0	0	0	0	0.308407	0	0	0.133004	0	0	0	0	0	0.099667	0	0	0	0	0	0	0	0	0	0	0	0	0.181505	0	0	0	0	0	0	0	0	0	0	0	0	0	0	0.069833	0	0	0	0	0	0
hsa-mir-466	0	0	0.110099	0	0	0	0	0.17233	0	0	0	0	0	0	0	0	0.139641	0.134129	0	0	0	0	0.28519	0	0	0	0	0	0	0	0	0	0	0	0	0	0	0	0	0	0	0	0.069833	0	0	0	0	0	0.2956
hsa-mir-4660	0.940771	0.132529	0.110099	0.522044	0.885762	1.850443	1.526943	2.240289	0.665018	0.395964	0.470215	0.651549	0.893946	0.987102	2.192682	0.590604	0.418923	0	1.813703	1.485291	0.278963	0.793825	0.950632	1.345265	1.058412	0.769087	1.787535	1.633549	0.319044	0	1.16502	0.919974	3.604327	1.564951	0.536212	0.630888	0.187223	1.508669	0.603443	0.529095	0.202931	0.564692	0.838001	1.253811	0.840649	1.542502	0.135212	1.008582	1.034599
hsa-mir-4661	2.687917	1.722874	0.880794	2.50581	1.391911	3.392479	4.886217	5.514557	4.788133	4.883557	4.075195	1.628873	2.458351	3.180662	1.594678	3.897985	2.234258	3.219102	5.959309	3.819321	2.929117	0.680421	2.756834	1.195791	4.939258	3.557027	3.9723	2.541076	2.977742	1.648036	1.048518	8.279765	1.922308	0.869417	3.753485	5.257403	1.029729	2.801815	3.017216	3.703667	1.285231	5.533983	3.352004	1.410537	2.353817	2.506566	1.622545	1.092631	3.103796
hsa-mir-4662a	5.375834	4.373449	4.844368	17.74949	24.042099	13.72412	6.41316	14.648043	7.581211	22.437964	7.053222	7.384224	18.32589	7.348425	7.57472	4.961072	14.243397	9.791436	5.182008	13.791991	16.458846	1.58765	5.038352	25.858982	7.232485	16.439235	7.348756	15.064951	45.516919	37.455361	3.145555	7.192523	12.735287	15.823398	19.035529	16.718541	11.607854	7.758872	5.129267	61.904151	3.720406	290.929395	53.143237	14.575553	11.769085	34.513482	31.910059	10.337966	12.267383
hsa-mir-4662b	0	0	0	0	0.126537	0	0	0	0	0	0.156738	0.108592	0	0	0	0	0	0	0	0	0	0	0	0.298948	0	0.096136	0	0	0.425392	0.299643	0	0	0.240288	0	0	0	0.093612	0	0	0	0.067644	0.903507	0.279334	0	0	0	0	0.084049	0
hsa-mir-4663	0	0	0	0	0	0	0	0	0	0	0	0	0	0	0	0	0	0	0	0	0.139482	0	0	0	0	0	0	0	0	0	0	0	0	0	0.134053	0.105148	0	0	0	0	0	0	0	0	0	0	0	0	0
hsa-mir-4664	0.671979	0.132529	0	0	0	0.308407	0	0.51699	1.197033	0.395964	0.783691	0.325775	0.446973	0	0.099667	0.354362	0.139641	0	0	0	0.139482	0.340211	0	0.298948	0.88201	0.096136	0.595845	0	0.106348	0.149821	0.116502	0.083634	0	1.043301	0.938371	0	0.187223	0.215524	0.603443	0.176365	0.405862	0.338815	0.139667	0.470179	0	0.385626	0	0.084049	0
hsa-mir-4665	0.134396	0.265057	0.330298	0.208818	0.253075	0.308407	0.610777	2.412619	0.133004	0.527952	0.626953	0.434366	2.458351	0.109678	0.398669	0.236242	0.279282	0.134129	0.777301	1.273107	2.092226	0.226807	0.28519	0.149474	2.293227	0.192272	2.581995	0.363011	0.106348	0	0.932016	0.167268	2.402884	0.347767	0.938371	0.105148	0.093612	2.801815	0.603443	0.881826	0.473506	0.338815	0.2095	1.253811	0	0.964064	0	0.336194	2.955996
hsa-mir-4666a	0.134396	0	0	0	0.126537	0	0	0.17233	0.399011	0	0.470215	0.108592	0	0	0.299002	0	0	0	0.2591	1.273107	0	0	0.095063	0	0	0	0.198615	0	0.212696	0	0.233004	0.501804	0	0.347767	0	0.210296	0	0.215524	0	0	0.067644	0	0.558667	0.156726	0.16813	0	0	0.084049	0.1478
hsa-mir-4666b	0	0	0	0	0	0	0	0	0	0	0	0	0	0	0	0	0.279282	0	0	0	0	0	0	0	0	0	0.993075	0	0	0	0	0	0	0	0.134053	0	0	0	0	0	0	0	0	0	0	0	0	0	0
hsa-mir-4667	0	0	0	0	0	0.308407	0	0.17233	0.133004	0	0	0.217183	0.223486	0	0.199335	0	0	0.134129	0	0	0	0.113404	0	0	0	0.096136	0.198615	0.181505	0.212696	0	0.116502	0	0	0	0	0	0	0	0	0.176365	0	0.112938	0.069833	0	0	0	0	0	0
hsa-mir-4668	1.881542	1.590345	2.752482	2.088175	3.163434	2.621461	0.305389	3.101938	0.931026	1.847832	0.470215	0.868732	4.022756	0.987102	2.192682	0.590604	0.837847	0.804776	2.850104	2.546214	1.394817	2.835089	1.045696	1.793687	1.411216	0.480679	0.993075	2.541076	2.552351	1.04875	1.864033	3.010824	2.643173	0.347767	1.34053	1.261777	0.468059	2.801815	0.301722	3.350937	0.811725	1.919953	2.304503	1.097085	1.345038	1.349689	1.216909	0.420243	1.034599
hsa-mir-4669	0	0	0	0	0	0	0	0	0	0.131988	0	0.108592	0	0	0	0	0	0	0	0	0	0	0.190126	0	0	0	0.198615	0	0	0	0	0.250902	0.480577	0	0	0	0	0.215524	0	0	0	0	0.069833	0	0	0.192813	0	0	0.1478
hsa-mir-4670	0	0	0	0	0.126537	0	0	0	0	0	0.156738	0.217183	0	0.109678	0	0.354362	0	0	0	0	0	0	0	0	0	0.192272	0	0	0	0.149821	0	0	0.240288	0	0	0.105148	0	0	0	0	0.067644	0.112938	0	0	0	0.192813	0	0.084049	0
hsa-mir-4671	0	0	0	0	0	0	0.305389	0	0	0	0	0	0	0	0.099667	0	0	0	0	0	0	0	0.095063	0	0	0	0	0	0	0	0	0	0	0.173883	0	0	0	0	0.301722	0	0.135287	0	0	0	0	0	0	0	0
hsa-mir-4672	0	0.132529	0.220199	0	0	0	0	0	0	0	0	0	0	0	0	0	0	0	0	0	0	0	0	0	0	0	0	0	0	0	0	0	0.240288	0	0.134053	0	0	0.215524	0	0	0	0	0.069833	0	0	0.192813	0	0.084049	0
hsa-mir-4673	0	0	0	0.104409	0	0	0	0	0	0	0	0	0	0.109678	0	0	0	0	0	0	0.139482	0	0.095063	0	0	0	0	0.181505	0	0	0	0	0	0	0	0	0	0	0	0	0	0	0.139667	0	0	0	0	0	0
hsa-mir-4674	0.268792	0	0.110099	0	0	0	0	0	0.133004	0	0.156738	0	0	0	0	0	0.139641	0	0	0.212184	0	0.226807	0.380253	0	0	0	0	0	0	0	0	0	0	0.173883	0.134053	0.210296	0	0.431048	0	0	0	0	0.139667	0	0	0	0	0	0
hsa-mir-4675	0	0	0	0	0	0	0	0	0	0	0	0	0	0	0	0	0	0	0	0	0	0	0	0	0	0.096136	0	0	0	0	0	0	0	0	0	0	0	0	0	0	0	0	0	0	0	0	0	0	0
hsa-mir-4676	0.537583	0.132529	1.54139	0.104409	0.632687	0.616814	1.221554	1.206309	0.399011	0.263976	2.037597	0.651549	2.011378	0.438712	0.797339	0.236242	0.418923	0.536517	1.295502	0.848738	1.115854	0.567018	1.140759	0	0.529206	0.384544	1.19169	0.907527	1.382523	0.149821	2.097037	1.505412	1.922308	0	0.134053	0.630888	0.093612	1.724194	0.603443	0.35273	0.067644	0.677631	0.698334	0.783632	0.33626	0.964064	0.270424	0.840485	0.591199
hsa-mir-4677	13.439585	12.457702	8.587743	9.918833	14.804872	24.980983	38.173569	24.643178	10.906303	15.574587	11.912108	8.47014	23.913051	9.871019	18.139461	10.985231	16.477655	10.730341	24.355436	12.3067	25.525159	20.75285	8.935945	3.736847	17.463804	1.826582	18.471197	15.790973	16.590279	1.648036	35.416623	13.63234	26.431729	13.736796	14.477726	7.255216	1.591399	10.77621	14.482635	12.169192	25.298762	10.842089	11.243182	27.270389	9.247138	19.474088	1.622545	13.531809	15.814579
hsa-mir-4678	0	0	0	0.104409	0	0.462611	0	0	0	0.131988	0	0	0	0	0	0	0	0	0	0.212184	0	0	0	0	0.176402	0.096136	0	0.181505	0	0	0.116502	0	0	0	0.134053	0	0	0.215524	0.603443	0	0	0.112938	0	0	0	0	0	0.084049	0
hsa-mir-4679-1	0	0	0	0	0	0	0	0	0	0	0	0	0	0	0	0	0	0	0	0	0	0	0	0	0	0	0	0	0	0	0	0	0	0	0	0	0	0	0	0	0	0	0	0	0	0	0	0	0
hsa-mir-4679-2	0	0	0	0	0	0	0	0	0	0	0	0	0	0.109678	0	0	0	0	0	0	0	0	0.095063	0.149474	0	0.096136	0	0	0.106348	0	0	0	0	0	0	0	0.093612	0	0	0	0	0	0	0	0	0	0	0	0
hsa-mir-4680	0	0	0	0	0.379612	0.154204	0	0.68932	0.399011	0.131988	0.156738	0.325775	0.223486	0	0	0	0.139641	0	0.518201	0	0	0	0.190126	0.149474	0.176402	0	0.39723	0.181505	0.106348	0.149821	0	0.250902	0.480577	0	0	0	0	0	0.301722	0.176365	0.067644	0.338815	0.069833	0	0	0	0	0.336194	0.1478
hsa-mir-4681	0	0	0	0	0	0	0	0.17233	0	0	0	0	0	0	0	0	0	0	0	0	0	0	0	0	0	0	0	0	0	0	0	0	0	0	0	0.105148	0	0	0	0	0	0	0	0	0	0	0.135212	0	0
hsa-mir-4682	0	0	0	0	0	0	0	0	0	0.263976	0	0	0	0	0	0	0	0	0	0	0	0	0	0	0	0	0	0	0	0	0	0	0	0	0	0	0	0	0	0	0.135287	0	0	0	0	0	0	0	0
hsa-mir-4683	0.268792	0	0.110099	0	0.126537	0	0	0	0	0	0.470215	0.217183	0	0	0.099667	0.236242	0.139641	0	0	0	0	0.113404	0.095063	0.149474	0	0.096136	0	1.270538	1.382523	0.898929	0	0.167268	0	0.347767	1.206477	0	0	0.215524	1.810329	0	0	0.112938	0.279334	0.156726	0.16813	0	0.405636	0	0
hsa-mir-4684	0	0.265057	0	0	0.126537	0	0	0	0	0.263976	0.156738	0	0	0	0.099667	0.118121	0.698206	0	0	0.212184	0	0.340211	0	0	0.176402	0	0	0	0.319044	0.149821	0	0	0	0	0	0.315444	0	0.431048	0	0	0	0.112938	0	0.313453	0	0.192813	0	0	0
hsa-mir-4685	0.268792	0.265057	0.220199	0.208818	0	0.462611	0	0.51699	1.06403	0	0	0.217183	0.893946	0.877424	0.299002	0.590604	0	0	0	0.424369	0	0	0.665443	0.298948	0.352804	0.096136	0.198615	0	0.106348	0	0	0	0	0	0.134053	0.420592	0.093612	0.215524	0.301722	0.176365	0.135287	0.225877	0.139667	0.313453	0	0	0	0	0.1478
hsa-mir-4686	0	0	0	0	0	0	0	0	0	0	0	0	0	0	0	0	0	0	0	0	0	0	0	0	0	0	0	0	0	0	0	0	0	0	0.134053	0	0	0	0	0	0	0	0	0	0	0	0	0	0
hsa-mir-4687	0.537583	0.265057	0.550496	0.313226	0.253075	0.462611	2.443108	1.895629	0.665018	0.527952	0.626953	0.542958	0.223486	0.329034	0.797339	0.236242	0.977488	0.536517	0	0.848738	1.255336	0.113404	1.235822	0	1.940423	0	0.79446	0	0.212696	0	0.233004	0.585438	6.007211	1.217184	0.670265	0	0	0.215524	0.905165	0.529095	0.270575	0.338815	0.2095	1.880716	0.672519	2.892191	0	0.672388	2.955996
hsa-mir-4688	0	0	0	0	0	0	0	0	0	0	0	0	0	0	0	0	0	0	0	0	0	0	0.095063	0	0	0	0	0	0	0.149821	0	0	0	0	0	0.105148	0	0	0	0	0	0	0	0	0	0	0	0	0
hsa-mir-4689	0	0	0	0	0	0	0	0	0	0	0	0	0	0	0.099667	0	0	0	0	0	0	0	0	0	0	0	0	0	0	0	0	0	0	0	0	0	0	0	0	0	0	0	0	0	0	0	0	0	0
hsa-mir-4690	0.134396	0	0.110099	0.104409	0.253075	0.462611	0	0.34466	0	0.395964	0	0.108592	0.223486	0	0	0	0.139641	0	0	0	0.139482	0	0.28519	0	0	0.096136	0.39723	0	0.106348	0	0.116502	0.334536	0	0	0.268106	0.52574	0.093612	0	0.301722	0	0.135287	0.112938	0.419001	0.156726	0.16813	0.192813	0	0.084049	0
hsa-mir-4691	0.134396	0.662644	0.110099	0	0.126537	0.154204	0	0.68932	0.266007	0.131988	0.313477	0.325775	0	0.329034	0.398669	0.236242	0	0.536517	0	0.636553	0.697409	0.567018	0.380253	0.149474	0.352804	0	0.79446	0.181505	0.106348	0	0.58251	0.250902	0.720865	0.347767	0.134053	0.105148	0	0	0	0.35273	0	0.112938	0.069833	0.156726	0	0.385626	0	0.336194	0.591199
hsa-mir-4692	0	0	0	0	0	0	0	0	0	0	0	0	0	0	0	0	0	0	0	0	0	0	0	0	0	0	0	0	0	0	0	0	0	0	0	0	0	0	0	0	0	0	0	0	0	0	0	0	0
hsa-mir-4693	0	0	0	0	0	0	0	0	0	0	0	0	0	0	0	0	0	0	0	0	0	0	0	0	0	0	0	0	0	0	0	0	0	0	0	0	0	0	0	0	0	0	0	0	0	0	0	0	0
hsa-mir-4694	0	0	0	0	0	0	0	0	0	0	0	0	0	0	0	0	0	0	0	0	0	0	0	0	0	0	0	0	0	0	0	0	0	0	0	0	0	0	0	0	0	0	0	0	0	0	0	0	0
hsa-mir-4695	0	0	0	0	0	0	0	0	0	0	0	0	0	0.109678	0	0	0	0.134129	0	0	0	0	0	0	0	0	0	0	0	0	0	0	0	0	0	0	0.093612	0	0	0	0.067644	0	0.069833	0	0	0	0	0	0
hsa-mir-4696	0	0	0	0	0	0	0	0	0	0	0	0	0	0	0	0	0	0	0	0	0	0	0.095063	0	0	0	0	0	0	0	0	0	0	0	0	0	0	0	0	0	0	0	0	0	0	0	0	0	0
hsa-mir-4697	0	0	0	0	0	0	0	0	0	0.131988	0	0	0	0	0	0	0	0	0	0	0	0	0.095063	0	0	0	0	0	0	0	0	0	0	0	0	0.105148	0	0	0	0	0.338219	0	0	0	0	0	0	0	0
hsa-mir-4698	0	0	0	0	0	0	0	0	0	0	0	0	0	0	0	0	0	0	0	0	0	0	0	0	0	0	0	0	0	0	0	0.083634	0	0	0	0	0	0	0	0	0	0	0	0	0	0	0	0	0
hsa-mir-4699	0	0	0	0	0	0	0	0	0	0	0	0	1.340919	0	0	0	0	0	0	0	0.139482	0	0	0.149474	0	0	0	0	0.106348	0.149821	0	0	0	0	0	0	0	0	0	0	0	0.225877	0.419001	0	0	0	0	0	0
hsa-mir-4700	0	0	0	0	0	0.154204	0	0.34466	0.266007	0	0	0.108592	0	0.109678	0	0	0.418923	0.134129	0	0	0.278963	0	0	0	0	0	0	0.181505	0	0	0	0	0.240288	0	0.134053	0	0	0.215524	0	0.35273	0.202931	0	0.139667	0	0	0	0	0	0.1478
hsa-mir-4701	0	0	0	0	0.126537	0	0	0	0	0	0	0.217183	0	0	0.299002	0.236242	0	0	0	0.212184	0	0	0	0	0	0	0	0	0	0.149821	0	0.250902	0	0	0	0.105148	0	0	0	0	0	0	0.069833	0	0	0.385626	0	0	0.1478
hsa-mir-4703	0	0	0	0	0	0	0	0	0	0	0	0	0	0	0	0	0	0	0	0	0	0	0	0	0	0	0	0	0	0	0	0	0	0	0	0	0	0	0	0	0	0	0.069833	0	0	0	0	0	0
hsa-mir-4704	0	0	0	0	0	0	0	0	0	0	0	0	0	0	0	0	0	0	0	0	0	0	0	0	0	0	0	0	0	0	0	0	0	0	0	0	0	0	0	0	0	0	0	0	0	0	0	0	0
hsa-mir-4705	0	0	0	0	0	0	0	0	0.133004	0.131988	0	0	0	0	4.18603	0	0	0	0	0	0.139482	0	0.095063	0	0	0	0	0	0	0	0	0	0	0.52165	0	0	0	0	0	0	0	0	0	0	0	0	0	0	0
hsa-mir-4706	0.134396	0	0	0	0	0	0	0	0.133004	0	0	0	0	0	0	0	0.139641	0	0	0	0.139482	0.113404	0.28519	0	0	0	0	0	0	0	0	0	0	0	0	0.105148	0	0.215524	0	0	0	0	0	0	0	0	0	0	0
hsa-mir-4707	0.806375	0	0.660596	0	0.759224	0.771018	0.610777	0.68932	1.330037	0	0.783691	0.651549	1.117432	0.438712	0	0.118121	0.279282	0	1.295502	0.636553	0	1.134036	1.045696	0.298948	0.352804	0.192272	0	1.089033	0.425392	0	1.747531	0.83634	1.682019	0.347767	0	1.261777	0	0	0.603443	0	0	0.338815	0.2095	0.940358	0	0.771251	0.135212	0.168097	1.921397
hsa-mir-4708	0	0	0	0	0	0	0	0	0	0	0	0	0	0	0	0	0	0	0	0	0	0	0	0	0	0	0	0	0	0	0	0	0	0	0	0	0	0	0	0	0	0	0	0	0	0	0	0	0
hsa-mir-4709	0.537583	0.265057	0.110099	0.417635	0	0.925222	0.305389	0.68932	0.798022	0.65994	0.626953	2.063239	0	1.206458	0	0.472483	0.837847	0.402388	0.2591	0.212184	0.418445	0.793825	1.330885	1.494739	1.058412	0.192272	0.993075	1.452043	0	0.449464	0.233004	0.250902	0	0.173883	1.34053	0.210296	0.655282	0.215524	1.206886	0.881826	0	0.225877	0.279334	0.313453	0.504389	0.385626	1.081697	0.336194	1.034599
hsa-mir-4710	0	0	0	0.104409	0.253075	0	0	0	0	0	0	0	0	0	0	0	0	0	0	0	0	0	0	0	0	0	0	0	0	0	0	0	0.480577	0	0.134053	0.210296	0	0	0	0	0	0.338815	0	0	0	0	0	0	0
hsa-mir-4711	0	0	0	0	0	0	0	0	0	0	0	0	0	0	0	0	0	0	0	0	0	0	0	0	0	0	0	0	0	0	0	0	0	0	0	0	0	0	0	0	0	0	0	0	0	0	0	0	0
hsa-mir-4712	0	0	0	0.104409	0	0.154204	0	0	0	0	0	0	0.446973	0	0	0	0.139641	0.134129	0	0	0	0	0.095063	0	0	0	0.198615	0	0	0	0.116502	0	0	0	0	0	0	0.215524	0.301722	0.176365	0.135287	0	0	0.156726	0	0	0	0	0
hsa-mir-4713	0	0	0	0	0	0	0	0	0	0	0	0	0	0	0	0	0	0	0	0	0	0	0	0	0	0	0	0	0	0	0	0	0	0	0	0	0	0	0	0	0	0	0	0	0	0	0	0	0
hsa-mir-4714	0	0	0	0	0.126537	0.308407	0	0.51699	0.399011	0	0.156738	0	0.670459	0.109678	1.395343	0	0.698206	0	0	0	0	0.113404	0	0	0	0.096136	0.79446	0	0.319044	0.449464	0	0.083634	0	0	0.134053	0.210296	0.093612	0.431048	0.603443	0.176365	0.067644	0.677631	0.139667	0	0.33626	0	0.270424	0.084049	0
hsa-mir-4715	0	0	0	0	0	0	0	0	0	0	0	0	0	0	0	0	0	0	0	0	0	0	0	0	0	0	0	0	0	0	0	0	0	0	0	0	0	0	0	0	0	0	0	0	0	0	0	0	0
hsa-mir-4716	0	0	0	0.104409	0	0.154204	0	0	0	0	0	0	0.223486	0.109678	0.199335	0.354362	0	0	0	0	0	0	0	0.149474	0.176402	0	0	0	0.106348	0	0	0	0	0	0	0	0	0	0	0	0	0	0.069833	0.156726	0	0	0	0	0
hsa-mir-4717	0	0	0	0.104409	0.126537	0	0.305389	0.51699	0	0.131988	0.156738	0	0	0.109678	0	0.118121	0.139641	0	0	0.212184	0	0.113404	0.380253	0	0.176402	0	0	0	0.212696	0	0.116502	0.250902	0.240288	0	0	0.105148	0	0	0	0	0.135287	0	0	0	0	0	0	0.252146	0.1478
hsa-mir-4718	0	0	0	0	0	0	0	0	0	0	0	0	0	0	0	0	0	0	0	0	0	0	0	0	0	0	0	0	0	0	0	0	0	0	0	0	0	0	0	0	0	0	0	0	0	0	0	0	0
hsa-mir-4719	0	0	0	0	0	0	0	0	0.133004	0	0	0	0	0	0	0	0	0	0	0	0	0	0	0	0	0	0	0	0	0	0	0	0	0	0	0.105148	0	0	0	0	0	0	0	0	0	0.385626	0	0	0
hsa-mir-4720	0	0	0	0	0.126537	0	0	0	0	0	0	0	0	0	0	0	0	0	0	0	0	0	0	0	0	0	0	0	0	0	0	0	0	0	0	0	0	0	0	0	0	0	0	0	0	0	0	0	0
hsa-mir-4721	0	0	0	0	0	0	0	0	0	0	0	0	0	0	0.099667	0	0	0	0	0	0	0	0	0	0	0	0	0	0	0	0.233004	0	0	0	0	0	0	0	0.301722	0.176365	0	0	0	0	0	0	0	0.084049	0.1478
hsa-mir-4722	0	0	0	0	0.126537	0	0	0	0.133004	0	0	0	0	0	0	0	0	0	0	0	0	0.113404	0	0	0	0	0	0	0	0	0	0	0	0	0	0	0	0	0	0	0	0	0	0	0	0	0	0.084049	0
hsa-mir-4723	0	0	0.110099	0	0	0	0	0	0	0.131988	0	0.108592	0	0	0.099667	0	0	0	0	0.424369	0	0.113404	0.190126	0	0	0	0	0	0.106348	0	0.116502	0	0	0	0	0	0	0.215524	0	0	0	0	0	0.156726	0	0	0	0	0.1478
hsa-mir-4724	0.134396	0	0.330298	0	0	0.154204	0	0.34466	0.399011	0.263976	0	0.217183	0.223486	0	0.099667	0	0.279282	0	0	0	0	0.340211	0	0	0	0.192272	0.595845	0.726022	0.53174	0.599286	0	0.083634	0	0	0.134053	0.420592	0.374447	0.215524	0.301722	0	0	0	0	0	0.16813	0	0.135212	0	0
hsa-mir-4725	0	0	0.110099	0	0	0.154204	0	0.17233	0.133004	0	0.156738	0.217183	0	0.109678	0	0	0	0	0	0.424369	0.418445	0	0	0	0.352804	0	0.198615	0.181505	0.212696	0	0	0	0	0.173883	0.536212	0.315444	0	0.215524	0	0	0	0.112938	0	0	0	0	0	0.084049	0
hsa-mir-4726	0.671979	0.132529	0	0	0.126537	0.154204	0.305389	0.51699	0.133004	0.131988	0	0.217183	0	0	0.797339	0.236242	0	0	0.2591	1.060922	0.557927	0.340211	0.570379	0.149474	0.529206	0.096136	0.198615	0.726022	0.212696	0.149821	0.349506	0.334536	0	0	0.268106	0	0.093612	0	0.301722	0	0.067644	0.225877	0.349167	0	0.16813	0.578438	0.135212	0	0.443399
hsa-mir-4727	0.134396	0	0.110099	0.104409	0.126537	0	0	0.17233	0.133004	0	0	0.217183	0	0	0	0.118121	0	0	0	0.212184	0	0	0.095063	0	0	0.192272	0.198615	0	0.106348	0.299643	0.233004	0.167268	0	0	0	0	0	0.215524	0	0	0	0.112938	0.069833	0.313453	0	0	0	0.336194	0.2956
hsa-mir-4728	1.209563	0.530115	0	0	0.506149	0.616814	0.305389	0.51699	0	0.923916	0.156738	0.325775	0.446973	0	0	0.236242	0.558565	0.268259	0.2591	1.060922	0.418445	0.907228	0.760506	0.597896	0.176402	1.057495	0.39723	0.363011	0.319044	1.04875	0.116502	0.250902	0.720865	0.695534	0.938371	0.52574	1.310564	0.862097	1.206886	0.529095	0.202931	0.451754	0.488834	0	0.672519	0.385626	0.540848	0.084049	0
hsa-mir-4729	0	0	0	0	0	0	0	0	0	0	0	0	0	0	0	0	0	0	0	0	0	0	0	0	0	0	0	0.181505	0	0.299643	0.233004	0	0	0	0	0	0.093612	0.215524	0	0	0	0	0	0	0	0	0	0	0.1478
hsa-mir-4730	0	0	0.110099	0	0	0	0	0	0	0	0	0	0	0	0.199335	0	0	0	0	0	0	0	0	0.149474	0.176402	0	0	0	0	0	0	0	0	0	0.134053	0.105148	0	0	0	0	0	0	0	0	0	0	0	0	0.1478
hsa-mir-4731	0	0.132529	0	0	0.126537	0	0	0	0	0	0	0	0	0.219356	0	0	0	0.268259	0	0	0	0	0	0	0	0.096136	0	0	0	0	0	0	0.720865	0	0.134053	0	0	0	0	0	0	0	0	0	0	0	0	0	0.2956
hsa-mir-4732	0	0.530115	0.220199	0.208818	0	4.009294	0.610777	2.240289	0	0.791928	0.156738	0	0	0.219356	0.398669	0	0.837847	0.268259	0.777301	1.273107	0	0.226807	0.095063	0	0.176402	0.096136	0	0.363011	0.957131	0.149821	0.233004	0	0.480577	0.695534	1.072424	0.315444	0.187223	3.232863	1.810329	0.176365	0.54115	1.4682	0.069833	0.156726	0.16813	0.192813	0	0.672388	0
hsa-mir-4733	0.403188	0.132529	0.330298	0.417635	0.126537	0.308407	0.610777	0	0	0.263976	0.156738	0.108592	0	0.219356	0	0.118121	0.139641	0.268259	0.518201	0.212184	0.139482	0	0.190126	0.149474	0	0	0.39723	0.544516	0.319044	0.149821	0	0.083634	0	0	0	0.210296	0	0	0	0.176365	0.202931	0.451754	0.2095	0.313453	0	0.192813	0	0.252146	0.443399
hsa-mir-4734	0	0	0	0	0	0.154204	0	0.17233	0.133004	0	0	0	0	0	0.099667	0	0	0	0.2591	0.212184	0	0	0	0	0.176402	0	0.198615	0	0.106348	0	0	0.083634	0	0	0	0	0	0	0.603443	0	0	0	0	0	0	0	0	0	0
hsa-mir-4735	0	0	0.110099	0	0.126537	0	0	0	0.133004	0.131988	0	0	0	0	0.598004	0	1.396411	0	0	0	0	0	0	0	0	0	0	0	0.106348	0.299643	0	0.501804	0	0.52165	0	0	0	0	0	0	0	0	0.069833	0.313453	0	0	0	0	0.1478
hsa-mir-4736	0	0	0	0.104409	0	0.154204	0	0.17233	0.133004	0	0.156738	0	0	0	0	0	0	0.134129	0	0.212184	0	0.113404	0	0.149474	0	0	0	0.726022	0.106348	0	0	0	0	0	0	0	0	0	0	0.176365	0.067644	0.112938	0.139667	0	0	0	0	0	0
hsa-mir-4737	0	0	0	0	0	0	0	0	0	0	0	0	0	0	0	0	0	0	0	0	0	0	0.095063	0	0	0	0	0	0	0	0	0	0	0.173883	0	0	0	0	0.301722	0	0	0	0	0	0	0	0	0	0
hsa-mir-4738	0.134396	0.265057	0.110099	0.522044	0.126537	0.154204	0.305389	0.17233	0.266007	0.131988	0.156738	0.217183	0.893946	0.329034	0.897006	0.354362	0	0	0.2591	0.636553	0.139482	0.567018	0.095063	0	0.176402	0	0.198615	0.544516	0.212696	0	0.233004	0.167268	0.720865	0	0.536212	0.630888	0	0.215524	0	0	0.135287	0.338815	0.349167	0	0	0.385626	0	0.252146	0.1478
hsa-mir-4739	0.134396	0	0.110099	0.104409	0	0	0	0	0.266007	0	0	0	0.446973	0	0.099667	0.118121	0	0	0	0	0	0	0.190126	0	0	0	0	0	0	0	0	0	0	0	0	0	0	0	0	0.176365	0.270575	0	0.139667	0	0.16813	0	0	0.084049	0
hsa-mir-4740	0.134396	0.265057	0	0	0	0	0	0	0.133004	0	0	0	0	0.109678	0.099667	0	0	0.134129	0	0	0.139482	0	0	0	0	0	0	0	0	0	0	0	0	0	0.268106	0	0.093612	0	0	0	0	0.112938	0	0	0	0	0	0	0
hsa-mir-4741	0.671979	0	0.110099	0.104409	0.126537	0.154204	0	0.68932	0.931026	0.395964	0.470215	1.085915	0.223486	0.767746	0.299002	0	0.279282	0.268259	0.518201	1.485291	0.697409	0	1.425949	0	0.529206	0	1.19169	0.726022	0.319044	0	0.58251	0.250902	1.201442	0.173883	0.402159	0.105148	0	0	0.301722	0	0.202931	0.225877	0.838001	0	0.16813	0.771251	0.135212	0.168097	0.886799
hsa-mir-4742	0.940771	0.795172	0.330298	0.104409	0.759224	1.233629	0	0.86165	0.399011	0.395964	0.313477	2.280422	2.011378	0.438712	1.89368	0.354362	0.837847	0	2.072803	1.90966	1.255336	1.474246	0.950632	0	0.176402	0.096136	0.993075	0.181505	0.638088	0.149821	0.815514	0.669072	2.162596	0.869417	0.938371	0.630888	0.187223	1.077621	0.905165	0.70546	1.014656	0.903507	0.488834	0.783632	0.33626	1.156877	0.270424	0.168097	1.477998
hsa-mir-4743	0	0	0	0	0.253075	0.154204	0	0	0	0.131988	0	0.217183	0.223486	0	0.299002	0	0.139641	0	0	0.212184	0	0	0.095063	0.149474	0	0	0.198615	0.363011	0	0	0	0.083634	0	0	0	0	0	0	0	0	0.473506	0	0.069833	0.156726	0	0	0	0.084049	0.1478
hsa-mir-4744	0	0	0.110099	0	0	0.154204	0.305389	0.34466	0	0	0.156738	0.108592	0	0.219356	0.099667	0	0	0	0	0	0	0	0	0	0	0	0	0	0	0	0.233004	0	1.201442	0.173883	0	0	0	0.215524	0	0	0	0	0	0	0	0	0	0	0
hsa-mir-4745	1.209563	0.132529	0.440397	0.104409	0	0.154204	0	0.68932	0.399011	0.131988	0	1.737465	0.446973	0.438712	0.897006	0.236242	0.279282	0	1.036402	2.546214	0.278963	0.226807	3.707466	0	0.705608	0	0.595845	0.726022	0.106348	0	0.466008	0.669072	0.961154	0	0.670265	0.210296	0	0.215524	0.603443	0.529095	0.135287	0	0.349167	0.156726	0	0.192813	0	0.336194	0.738999
hsa-mir-4746	9.138918	27.035863	8.477644	8.45711	8.351466	10.948455	19.544867	27.400457	6.251174	11.086994	8.463866	5.755351	17.208457	9.103273	2.691019	8.977178	15.220885	9.791436	24.873637	19.096603	13.669211	9.752705	9.221134	0.448422	16.758196	0.096136	18.669812	10.70882	6.912616	1.648036	23.067406	5.938013	36.523843	8.346408	10.590189	11.145694	0.468059	8.620968	11.163698	5.820048	11.431794	7.453936	9.637013	28.5242	8.406489	17.160335	0.270424	7.31222	13.154182
hsa-mir-4747	0.134396	0.132529	0	0	0	0	0	0	0.133004	0	0	0	0	0.109678	0.099667	0	0	0	0	0	0	0	0.095063	0	0	0	0	0	0	0	0	0	0	0	0	0	0	0	0	0.176365	0.067644	0.225877	0	0	0	0	0	0.084049	0
hsa-mir-4748	0	0	0	0.104409	0	0	0	0	0	0	0	0	0	0	0	0	0	0	0	0	0	0	0	0	0.176402	0	0	0	0	0	0	0.083634	0	0.173883	0	0.105148	0	0	0	0	0	0	0	0	0	0	0	0	0
hsa-mir-4749	0	0.132529	0	0.104409	0	0	0	0	0	0	0.313477	0.108592	0.223486	0.109678	0.398669	0	0	0.134129	0	0	0	0.113404	0.380253	0	0	0.096136	0	0	0.212696	0	0.116502	0	0.240288	0.173883	0.402159	0.315444	0	0.215524	0.301722	0	0.202931	0.338815	0	0	0	0.192813	0	0.084049	0.1478
hsa-mir-4750	0	0	0	0	0	0	0	0.34466	0	0	0	0	0.223486	0	0.299002	0	0	0	0.2591	0	0	0	0	0	0	0	0	0	0.106348	0	0	0	0	0	0.134053	0	0	0.431048	0	0	0	0	0.2095	0.156726	0.16813	0	0	0	0
hsa-mir-4751	0	0	0.220199	0.313226	0	0	0	0.34466	0	0	0	0	0	0	0	0	0.418923	0.134129	0	0	0.139482	0	0.760506	0	0	0	0.198615	0.181505	0	0	0	0.083634	0	0.173883	0.134053	0	0	0.215524	0	0	0.135287	0	0	0	0.672519	0.192813	0	0.084049	0.738999
hsa-mir-4752	0	0	0	0	0	0	0	0.34466	0	0	0.313477	0	0	0	0	0	0	0.268259	0	0	0.139482	0	0	0	0	0	0	0	0.319044	0	0	0.41817	0	0	0.134053	0	0	0	0	0	0	0	0	0	0	0	0	0	0.1478
hsa-mir-4753	0.403188	0.265057	0	0.730861	0	0.308407	0	0.34466	0.133004	0.395964	0.313477	0.325775	0.670459	0.329034	0.199335	0	0.139641	0.134129	0	0.848738	0.278963	0	0.28519	0	0	0.096136	0.39723	0.181505	0.212696	0	0.116502	0.083634	0	0.173883	0.134053	0.105148	0.093612	0.215524	0.301722	0	0.067644	0.112938	0	0.156726	0.33626	0.192813	0.270424	0.084049	0.1478
hsa-mir-4754	0	0.132529	0.220199	0	0	0	0	0.86165	0.266007	0	0	0.108592	0	0.109678	0.099667	0	0	0.134129	0.518201	0.636553	0.139482	0.226807	0.095063	0	0.176402	0.096136	0	0.181505	0.106348	0	0.349506	0.083634	0.480577	0	0.402159	0.315444	0	0	0.301722	0.176365	0.067644	0.225877	0	0.313453	0	0	0	0	0
hsa-mir-4755	0.268792	0.132529	0.220199	0	0.126537	0.616814	0.916166	0.68932	1.330037	0	0.156738	0.108592	1.340919	0.329034	0.299002	0	0	0.134129	0.777301	0.424369	0.557927	0.226807	0.190126	0.149474	0.352804	0	1.19169	0.907527	0.53174	0	0.233004	0.334536	1.441731	0.173883	0.536212	0.210296	0	0.431048	0.603443	0	0.135287	0.677631	0.558667	0.783632	0	0.192813	0	0.252146	0.591199
hsa-mir-4756	0	0	0	0	0	0	0	0	0	0	0	0	0	0	0	0	0	0	0	0	0	0	0	0	0	0	0	0	0	0	0	0	0	0	0	0	0	0	0	0	0	0	0	0	0	0	0	0	0
hsa-mir-4757	0.268792	0	0	0	0	0	0	0	0.266007	0	0	0	0	0	0.099667	0	0	0	0	0	0	0	0	0	0	0	0.39723	0.181505	0	0.149821	0	0	0	0	0	0	0	0.431048	0	0	0.067644	0	0	0	0	0	0	0	0.1478
hsa-mir-4758	0.134396	0.530115	0.220199	0.104409	0	0	0	0.34466	0.665018	0	0.313477	0	0	0.219356	0.099667	0.590604	0.139641	0	0.2591	0	0	0	0.095063	0.298948	0.176402	0	0	0.181505	0	0	0	0.083634	0.480577	0	0.536212	0	0.187223	0	0	0.35273	0.135287	0.112938	0.279334	0.470179	0	0.192813	0	0	0
hsa-mir-4759	0	0	0	0	0	0	0	0	0	0	0	0	0	0	0	0	0	0	0	0	0	0	0	0	0	0	0	0	0	0	0	0	0	0	0	0	0	0	0	0	0	0	0.2095	0	0	0	0	0	0
hsa-mir-4760	0	0	0	0	0	0	0	0	0	0	0	0	0	0	0.299002	0	0	0	0	0	0	0	0	0	0	0	0	0	0.106348	0	0	0	0	0	0	0	0	0	0	0	0	0	0	0	0	0	0	0	0
hsa-mir-4761	0	0.132529	0	0	0	0	0	0	0	0	0	0	0	0	0	0	0.139641	0	0	0	0	0	0.095063	0	0	0	0	0	0	0	0	0	0.480577	0	0	0	0	0.215524	0	0	0	0	0	0	0	0	0	0	0
hsa-mir-4762	0.537583	0.662644	0.770695	0.522044	0.632687	1.079425	0.305389	1.206309	0.266007	0.263976	0.313477	0.217183	0.893946	0.658068	0.797339	0.590604	2.3739	0	2.072803	1.485291	0.83689	1.020632	0.760506	0	1.058412	0.096136	0.993075	0.726022	0.638088	0	1.747531	0.752706	2.643173	0.347767	0.670265	0	0.468059	1.293145	1.810329	0.35273	0.405862	0.225877	0.2095	0.470179	1.008779	0.964064	0	0.58834	0.591199
hsa-mir-4763	0.134396	0	0	0	0	0	0	0.17233	0.266007	0.263976	0	0.434366	0	0	0.099667	0.118121	0.977488	0.268259	0.2591	0.636553	0.139482	0	0.190126	0	0	0	0.39723	0	0	0	0.58251	0	0	0.52165	0.134053	0.210296	0	0	0	0	0.202931	0.225877	0.139667	0.156726	0	0	0	0.168097	0.1478
hsa-mir-4764	0	0	0	0	0	0	0	0	0	0	0	0	0	0.109678	0.099667	0	0	0	0	0	0	0	0	0	0	0	0	0	0	0	0	0	0	0	0	0	0	0	0	0	0	0	0	0	0	0	0	0	0.2956
hsa-mir-4765	0	0	0	0	0	0	0.305389	0	0	0	0	0	0	0	0	0	0	0	0	0	0	0	0	0	0.176402	0	0	0	0	0	0	0	0	0	0	0	0	0	0	0	0	0	0	0	0	0	0	0	0
hsa-mir-4766	0.671979	0.662644	1.321191	0.522044	0.632687	1.387832	0.916166	1.550969	0.798022	1.97982	0.626953	0.542958	1.117432	2.19356	0.398669	0.590604	1.396411	0.938905	3.627405	2.121845	1.952744	0.567018	2.091391	0	1.058412	0	2.38338	2.359571	0.319044	0	1.048518	1.338144	5.046057	0.695534	2.144848	0.841184	0	1.508669	0.905165	0.881826	0.270575	0.903507	0.279334	1.097085	0.33626	1.349689	0	0.924534	0.886799
hsa-mir-4767	0.134396	0	0	0	0	0	0	0.17233	0	0	0	0	0	0	0	0	0	0	0	0	0	0	0.190126	0	0	0	0	0	0	0	0.116502	0	0.240288	0	0	0	0	0	0	0	0	0.112938	0	0	0	0	0	0.084049	0
hsa-mir-4768	0	0	0	0	0	0	0	0	0.133004	0	0	0.217183	0	0	0.099667	0.708725	0	0	0	0	0	0	0	0.597896	0	0	0	0	0	0	0	0.083634	0	0	0	0	0.093612	0	0	0	0.338219	0	0	0	0	0	0.405636	0.084049	0
hsa-mir-4769	0	0	0	0	0	0.154204	0	0	0	0	0	0	0	0.329034	0	0	0	0	0	0	0	0	0.190126	0	0	0.096136	0	0	0	0	0	0	0	0	0	0	0	0	0	0	0.067644	0	0	0	0	0	0	0	0
hsa-mir-4770	0.268792	0	0	0	0	0	0	0	0	0.131988	0	0	0	0.219356	0	0	0	0	0	0	0	0	0	0	0	0	0.198615	0	0	0	0	0	0	0	0	0	0.093612	0	0	0	0	0	0	0	0	0	0	0.084049	0
hsa-mir-4771-1	0	0	0	0	0	0	0	0	0	0	0	0	0	0	0	0	0	0	0	0	0	0	0	0	0	0	0	0	0	0	0	0	0	0	0	0	0	0	0	0	0	0	0	0	0	0	0	0	0
hsa-mir-4771-2	0.134396	0	0	0.104409	0.126537	0	0.305389	0.17233	0.399011	0	0.313477	0.108592	0	0	0.199335	0	0	0.268259	0	0.424369	0.139482	0	0.095063	0	0.529206	0	0.39723	0	0	0	0.116502	0	0.480577	0	0	0.210296	0.187223	0	0.301722	0.176365	0	0	0.139667	0.313453	0	0	0	0	0
hsa-mir-4772	12.902002	0.927701	2.642383	0	1.265374	14.186731	0.610777	7.927176	5.320148	3.035725	2.037597	7.275633	57.43602	0.54839	4.684366	1.417449	0.837847	1.073034	1.295502	1.273107	2.929117	10.319723	4.372909	1.494739	1.411216	0.096136	5.16399	5.808174	3.509482	0.449464	1.631029	1.25451	0.480577	0.52165	1.474583	1.156629	1.123341	24.138711	1.508608	7.054604	0.54115	6.324552	2.304503	0	0.840649	1.928128	0.676061	0.840485	2.808196
hsa-mir-4773-1	0	0	0	0	0	0	0	0	0	0	0	0	0	0	0	0	0	0	0	0	0	0	0	0	0	0	0	0	0	0	0	0	0	0	0	0	0	0	0	0	0	0	0	0	0	0	0	0	0
hsa-mir-4773-2	0.134396	0	0.110099	0.104409	0	28.219258	0	0	0	0.263976	0	0	0	0	0.099667	0	1.117129	0	0	0	0	0	0	0.149474	0	0	0.198615	0	0	0	0.116502	0	10.81298	0.347767	0.268106	0	0	0	0	0	0	0.112938	0.069833	0	0	0	0	1.428825	0.1478
hsa-mir-4774	0	0	0.110099	0	0	0	0	0.34466	0	0	0	0	0	0	0.099667	0	0.139641	0	0	0	0	0	0.095063	0	0	0	0	0.181505	0.106348	0	0.116502	0	0	0	0	0	0	0	0	0	0	0	0	0	0	0.192813	0	0	0
hsa-mir-4775	0.134396	0.265057	0.110099	0	0	0.616814	0.305389	1.206309	0.266007	0.65994	0	0.325775	0.223486	0.219356	0	0.354362	0.279282	0.134129	0.2591	0.212184	0.139482	0.226807	0.28519	0.149474	0	0	0.198615	0	0.106348	0	0.815514	0.083634	0.720865	0.173883	0.268106	0.210296	0.093612	0.431048	0.301722	0	0.270575	0.564692	0.069833	0.156726	0.672519	0.385626	0	0.084049	0.1478
hsa-mir-4776-1	0	0	0	0	0	0	0	0	0	0	0	0	0	0	0	0	0	0	0	0	0	0	0	0	0	0	0	0	0	0	0	0	0	0	0	0	0	0	0	0	0	0	0	0	0	0	0	0	0
hsa-mir-4776-2	0	0	0	0	0	0	0	0	0	0	0	0	0	0	0	0	0	0	0	0	0	0	0	0	0	0	0	0	0	0	0	0	0	0	0	0	0	0	0	0	0	0	0	0	0	0	0	0	0
hsa-mir-4777	0.403188	0.795172	1.100993	0.417635	0.632687	0.771018	0.916166	1.206309	0.665018	0.65994	0.470215	0.760141	0.446973	0.438712	0.199335	0.354362	0.139641	0.536517	0.518201	0.424369	0.139482	0.340211	0.380253	0	0.352804	0	3.17784	1.815054	0.425392	0	0.466008	0.334536	0.480577	0.347767	0.268106	0.210296	0	0	0.603443	0.529095	0.202931	0.112938	0.768168	0.783632	1.008779	0	0	0.336194	1.034599
hsa-mir-4778	0	0.132529	0	1.252905	0	0	0	0.17233	0	0.791928	0.313477	0	0	0	0	0	0	0	0	0	0	0	0	0	0	0	0	0	0	0	0	0	0.240288	0	0	0	0	0	0	0	0	0	0	0.156726	0	0	0	0	0
hsa-mir-4779	0	0	0	0	0	0	0	0	0	0	0	0	0	0	0	0	0	0	0	0	0.139482	0	0.190126	0	0	0	0.198615	0	0	0	0.116502	0	0	0	0	0.105148	0	0	0	0.176365	0	0	0	0	0	0	0	0.084049	0.1478
hsa-mir-4780	0	0	0	0	0	0	0	0	0	0	0	0	0	0	0	0	0	0	0	0	0	0	0	0	0	0	0	0	0	0	0	0	0	0	0	0	0	0	0	0	0	0	0	0	0	0	0	0	0
hsa-mir-4781	0.268792	0.795172	0.660596	0.522044	0.759224	0.616814	0.610777	0	0.399011	0.263976	0.470215	0.325775	0.223486	0.329034	0.299002	0.118121	0.558565	0.938905	0.518201	0.848738	0.278963	0.680421	0.380253	0	0.352804	0.384544	0.198615	0	0.319044	0.449464	0.466008	0.083634	0.720865	0.173883	0.134053	0	0	0.646573	0	0.529095	0.067644	0.112938	0.279334	0.783632	0.16813	0.385626	0.135212	0.420243	0.1478
hsa-mir-4782	0	0.265057	0.110099	0	0.253075	0.154204	0.305389	0	0.266007	0	0.156738	0.108592	0	0.219356	0	0.118121	0.139641	0.536517	0.777301	0	0.278963	0.113404	0	0.149474	0	0.384544	0.39723	0.363011	0.212696	0	0.116502	0.083634	0	0.173883	0	0	0	0	0	0	0	0.225877	0	0	0	0.192813	0	0	0.2956
hsa-mir-4783	0	0	0	0	0	0	0	0	0	0	0	0	0.223486	0	0	0	0	0	0	0	0	0	0	0	0	0	0	0	0	0	0	0	0.240288	0	0.134053	0	0	0	0	0	0.067644	0	0	0	0	0	0	0	0
hsa-mir-4784	0.940771	0.927701	0.220199	0.313226	0.126537	0.616814	0.916166	0.86165	0.399011	0.263976	0.313477	0.217183	0	0.54839	0.299002	0.118121	0	0.670646	1.295502	0.848738	0.697409	0	0.760506	0	0.705608	0.096136	0.595845	0.726022	0.212696	0	0.349506	0	0	0.347767	0.268106	0.420592	0.093612	0.215524	0.301722	0	0.135287	0.338815	0.349167	0.470179	0	1.156877	0	0.58834	0.443399
hsa-mir-4785	0	0.530115	0	0.626453	0	0	0.305389	0	0.798022	0.263976	0.156738	0.542958	0	0.109678	0.199335	0	0	0.268259	0	0	0.418445	0.226807	0.190126	0.149474	0.88201	0	0	0.363011	0.212696	0	0.233004	0	0.961154	0	0.402159	0	0	0	0	0	0	0.112938	0	0.156726	0.16813	0	0.135212	0.336194	0.2956
hsa-mir-4786	1.61275	0	1.211092	0.208818	0.253075	0.925222	4.27544	2.584949	1.463041	0.395964	1.567383	1.303098	0.670459	0.54839	0.598004	0.236242	0.698206	0.938905	0.518201	2.334029	0.697409	0.113404	0.950632	0.149474	1.764021	0.096136	0.993075	1.452043	0.638088	0.449464	1.631029	1.170876	5.046057	0.52165	0.938371	0.841184	0.187223	0.862097	0	0.70546	0.270575	1.581138	1.955336	1.72399	0.33626	1.542502	0.135212	1.933116	1.625798
hsa-mir-4787	0	1.06023	0.110099	0.83527	0.759224	0.925222	0.305389	2.412619	1.06403	1.451868	0.470215	0.977324	2.234865	0.658068	5.481705	2.480536	0.558565	0.402388	0.518201	1.90966	7.532014	0.226807	1.996328	0	0.705608	0.096136	0	0	2.020611	0	1.514527	2.258118	7.448942	0	1.206477	2.838998	0	0.215524	0.905165	0.881826	2.502819	3.952845	1.676002	2.977801	0.504389	0.771251	0.135212	0.084049	1.034599
hsa-mir-4788	0.268792	0	0	0	0	0	0	0	0.133004	0	0	0.325775	0	0	0	0	0	0	0	0	0.278963	0.113404	0	0.149474	0.176402	0	0	0	0	0.299643	0	0.250902	0	0	0	0	0	0	0	0	0	0.112938	0	0	0	0	0	0	0
hsa-mir-4789	0	0	0	0.104409	0	0	0	0	0.133004	0	0	0	0	0	0	0	0	0	0	0	0	0	0	0	0	0	0	0	0.106348	0	0	0.083634	0	0	0	0	0	0	0	0	0	0	0	0.313453	0	0.385626	0	0	0
hsa-mir-4790	0	0	0	0	0	0	0	0	0	0	0	0	0	0	0	0	0	0	0	0	0	0	0	0	0	0	0	0	0	0	0	0	0	0	0	0	0	0	0	0	0	0	0	0	0	0	0	0	0
hsa-mir-4791	1.209563	0.927701	0.550496	3.027854	0.885762	0	1.832331	0.51699	0.399011	1.451868	3.291504	0.325775	0.670459	0.987102	0.897006	0.354362	0.558565	2.280197	1.036402	1.060922	2.092226	0.113404	1.140759	0	1.587619	0.096136	0.198615	1.815054	1.169827	0.299643	0.233004	1.003608	1.682019	0.52165	1.608636	0.736036	0	0.431048	1.206886	0.176365	0.811725	1.355261	1.396669	0.470179	1.176909	1.928128	0	2.26931	1.921397
hsa-mir-4792	0	0	0	0	0	0	0	0	0	0	0	0	0	0	0	0	0.279282	0	0	0	0	0	0	0	0	0	0	0	0	0	0	0	0	0	0	0	0.093612	0	0	0	0	0	0	0	0	0	0	0	0
hsa-mir-4793	0.403188	0	0.220199	0.104409	0.126537	0	0	0.51699	0.399011	0	0	0.325775	0.223486	0	0.498337	0.118121	0.558565	0	0.2591	0.212184	0	0.113404	0.665443	0	0.176402	0	0.198615	0.181505	0.106348	0	0.116502	0.167268	1.682019	0.52165	0.402159	0.315444	0	0	0	0	0.338219	0.338815	0.069833	0	0.16813	0.385626	0	0	0.2956
hsa-mir-4794	0	0	0	0.104409	0	0	0	0	0	0	0	0.217183	0.446973	0	0.299002	0	0	0.134129	0	0	0	0	0.095063	0	0	0	0	0	0	0	0	0	0	0	0.134053	0	0	0	0	0	0	0	0	0	0	0	0	0	0
hsa-mir-4795	0.268792	0	0	0	0	0	0	0	0.133004	0	0.156738	0.108592	0.223486	0.219356	0	0.118121	0.139641	0	0.2591	0.212184	0	0.113404	0.190126	0	0	0	0	0	0	0.149821	0	0.669072	0	0.173883	0	0.105148	0	0	0.301722	0	0	0.112938	0.139667	0.156726	0	0	0	0	0.1478
hsa-mir-4796	0	0.132529	0.330298	0.208818	0	0.308407	0	0	0	0.527952	0.156738	0	0.670459	0.109678	0.099667	0.354362	0	0.268259	1.036402	0	0	0	0	0	0.176402	0.192272	0.198615	0	0.319044	0	0.116502	0.167268	0.480577	0.347767	0.134053	0	0.093612	0.215524	0.301722	0	0	0.225877	0.069833	0.783632	0.16813	0	0.405636	0	0
hsa-mir-4797	0.806375	0.795172	0.110099	0.313226	0.759224	1.079425	2.13772	0.34466	0.931026	0.527952	0.470215	0.217183	1.564405	4.058085	0.498337	0.826845	0.698206	0.536517	1.554602	0.636553	1.673781	0.226807	2.376581	0.149474	0.352804	0.192272	0.993075	1.089033	2.233307	0.449464	1.16502	1.003608	2.643173	0.869417	2.278901	2.208109	0.093612	0.862097	0.603443	0	0.405862	0.790569	1.187168	0.470179	0.504389	1.349689	0	1.260728	1.182398
hsa-mir-4798	0	0	0	0	0.126537	0	0	0	0	0	0	0	0.223486	0	0	0	0	0	0	0	0	0	0.190126	0	0	0	0	0.181505	0	0	0	0	0	0	0	0	0	0	0	0	0	0	0.069833	0.156726	0	0	0	0	0
hsa-mir-4799	0	0	0	0.104409	0	0	0	0	0	0	0	0	0	0.329034	0	0	0	0	0	0.212184	0.278963	0	0	0	0.352804	0	0	0	0.106348	0	0	0.083634	0	0.173883	0.134053	0	0	0.215524	0	0	0	0	0.069833	0	0.16813	0	0.135212	0	0
hsa-mir-4800	0.134396	0	0	0	0.126537	0	0	0	0.266007	0	0	0	0	0	0	0	0	0	0	0	0.139482	0	0.190126	0.149474	0	0	0.198615	0.544516	0	0	0	0.083634	0	0	0	0	0.187223	0	0	0	0.067644	0	0	0	0.16813	0	0.135212	0.252146	0.443399
hsa-mir-4801	0	0	0	0	0	0	0	0	0	0	0	0	0	0	0	0	0	0	0	0	0	0	0	0	0	0	0	0	0	0	0	0	0	0	0	0	0	0	0	0	0	0	0	0	0	0	0	0	0
hsa-mir-4802	0.806375	0	0.330298	0	0.126537	0.154204	0	0.86165	0	0.263976	0	0.325775	0	0	0	0.236242	0	0.402388	1.036402	0.212184	0.139482	0.453614	0	0.149474	0.352804	0.096136	0.39723	1.452043	0.106348	0.149821	0.116502	0.41817	1.201442	0	0.536212	0	0.093612	0.431048	0.301722	0.176365	0.067644	0	0.2095	0.156726	0.33626	0	0.540848	0.084049	0.2956
hsa-mir-4803	0.134396	0	0.110099	0	0	0	0	0	0	0	0	0	0	0.109678	0.099667	0	0.139641	0	0	0	0.139482	0	0	0	0	0	0	0	0	0	0	0	0.240288	0	0	0	0	0	0	0	0	0.112938	0.279334	0	0.16813	0	0	0	0
hsa-mir-4804	0	0.265057	0	0	0	0	0	0.17233	0	0.131988	0	0.108592	0.223486	0	0.199335	0	0	0	0.2591	0.424369	0	0.113404	0	0	0	0	0	0.181505	0.319044	0	0.116502	0	0.240288	0.173883	0.134053	0	0.093612	0	0	0.176365	0.067644	0	0.069833	0	0.16813	0	0	0.084049	0
hsa-mir-483	1.075167	97.143568	47.342688	48.236849	192.589871	51.195594	70.239367	1031.049887	514.990315	14.914647	77.585441	0.977324	120.906175	2.851628	0.996674	1.889932	3.770311	118.570263	191.475183	733.521753	3.487044	311.97317	5.703795	1.494739	337.809947	45.472269	80.240467	19.239576	318.405734	3.595715	1.864033	79.703193	47.8174	20.344369	131.237906	473.271416	12.356748	5.388105	508.702555	199.82166	0.608794	689.714991	153.843038	11.911204	35.475385	13.689705	1.89297	176.16566	199.381931
hsa-mir-484	153.48006	70.902877	77.730088	68.596558	61.876772	86.045608	43.670563	206.451239	212.539908	114.82958	103.290516	110.980548	65.928506	29.064666	149.600723	111.978485	51.667225	37.153804	74.62091	167.413556	116.048811	105.351899	132.898413	44.393743	295.473453	27.783268	112.4161	129.776383	80.505391	40.301968	159.141799	86.14301	218.902771	87.115633	157.378245	138.795439	25.087944	69.183271	108.619763	32.274814	79.143186	113.503122	124.233665	134.157777	77.339703	136.318615	40.29321	29.75317	159.328185
hsa-mir-485	1.343958	12.192644	17.725983	39.466513	39.353121	41.480768	3.359274	67.036337	42.960194	59.130634	24.764646	103.487732	46.70867	72.606826	82.424915	6.024159	40.635574	20.521776	74.36181	212.608851	2.092226	13.154812	48.482254	7.32422	101.254783	1.730446	56.20805	148.108432	61.362762	14.083216	2.446543	25.341099	61.513841	26.604175	41.422383	481.788409	2.15307	28.449196	15.3878	16.754685	57.970693	122.199381	105.37864	35.106708	21.016224	49.938502	14.873333	43.032833	151.199196
hsa-mir-486	78.35278	382.61048	69.692841	36.856294	97.939921	3226.864487	1406.008886	630.038173	191.791331	187.291005	42.162593	26.279151	1582.954598	317.737124	606.675282	85.873796	198.290429	118.033746	457.053075	407.818574	29.012203	47.175877	26.047328	37.816892	200.392742	18.746496	51.83852	200.018985	399.017473	24.121252	150.753652	13.799608	75.450571	343.593793	469.453674	163.189788	16.288441	2057.825145	983.914017	188.005198	336.121789	373.035634	36.941883	37.771056	48.253249	139.982057	11.763454	175.325175	57.641922
hsa-mir-487a	0.537583	3.710805	7.266552	15.452497	11.894512	13.72412	5.802382	45.839758	14.497403	21.250072	12.225585	43.979571	12.068269	21.825919	16.345449	1.417449	12.009139	12.474021	46.119868	126.461951	1.673781	4.536142	30.420238	1.94316	36.868031	0.288408	31.182558	63.16389	12.974449	3.14625	0.932016	11.039687	17.060479	11.997961	17.158786	125.862227	0.187223	6.034678	4.224102	1.940016	10.417137	46.417695	30.517207	9.873762	9.415268	21.01659	1.622545	32.442722	56.755123
hsa-mir-487b	2.956709	10.867357	17.725983	48.758893	43.149242	54.896481	14.65865	115.633374	90.708521	51.871293	47.334956	122.491251	48.720048	135.342634	127.175564	7.67785	41.194138	26.825851	152.351025	508.394018	6.974087	34.134469	78.807428	8.818959	107.605257	3.941571	85.404458	155.368649	76.464169	16.030894	2.213539	32.868158	108.610376	36.341651	56.168215	511.54531	3.650857	33.621777	15.991243	9.876446	67.30553	154.273895	165.854388	52.660062	26.564507	52.445068	20.146605	65.305686	230.567689
hsa-mir-488	0	1.06023	0	0.104409	0.253075	0	0	0.34466	0	0.263976	0.156738	0	3.575783	34.329209	29.401874	0.118121	0	0.268259	1.295502	0	0.139482	0.226807	23.195431	0	0	0.288408	0	0.907527	0	0	0	0	2.402884	0	0.134053	1.051481	0	0	0	11.111001	3.314544	0.564692	0	0	0.33626	0	0.135212	0	1.477998
hsa-mir-489	1.075167	0.132529	0	0.208818	0.126537	0	0	0.34466	0.133004	0.263976	0	3.800704	122.694067	0	0.099667	2.008053	0	0.134129	0	0	0	0.113404	0.28519	1.195791	0	0.192272	0.993075	0.726022	1.595219	6.142679	1.16502	0.752706	0.240288	1.043301	5.362121	0.105148	0.187223	0.215524	0.301722	0	0	11.293843	0.488834	0.313453	0.672519	103.926073	6.219757	0.084049	0.1478
hsa-mir-490	0	2.385517	1.100993	0	0.253075	55.050684	0.610777	0.86165	27.664769	0.263976	0.313477	40.287459	18.549376	0	133.753611	33.546297	0.139641	0.134129	2.331903	0.424369	0.418445	9.979513	0	0.298948	0.529206	0.192272	3.9723	0	0.319044	0.149821	2.097037	0.083634	0	0.52165	7.372916	0	0	0.646573	0.905165	0	1.555806	1.129384	0.2095	0.940358	0.504389	0	0.135212	0.168097	108.041654
hsa-mir-491	5.779022	3.578276	1.211092	5.116029	4.428808	7.71018	4.27544	1.206309	3.990111	11.482958	5.799316	6.189717	4.469729	3.180662	9.966737	2.244295	5.585646	3.353231	5.700208	12.3067	16.319364	3.51551	4.563036	0.896843	7.408887	1.826582	3.57507	3.630109	4.466613	0.599286	18.75683	3.178092	6.728076	6.085922	5.362121	4.416218	0.842506	4.957057	2.715494	1.940016	5.614431	9.938582	5.935841	18.963891	1.849428	7.326885	0.270424	5.211007	6.503191
hsa-mir-492	0	0	0	0.104409	0	0	0	0.17233	0.133004	0	0	0	0	0	0	0	0	0	0	0	0	0	0.760506	0	0.176402	0	0	0.181505	0	0	0	0	0	0	0	0	0	0	0	0	0	0	0	0	0	0	0	0	0
hsa-mir-493	5.644626	39.095979	28.405613	25.37133	64.027907	58.751571	56.80227	133.555685	204.958697	62.034371	58.933587	181.999411	105.262123	253.465824	31.096219	16.064424	263.083922	70.015472	564.061533	1210.300283	18.690554	39.691243	114.170954	16.292653	332.165081	7.402462	287.991776	471.551111	144.633199	25.619467	6.757119	54.111192	264.076998	103.112915	174.537031	500.715059	8.331444	34.699398	47.672007	37.389401	24.35175	283.701336	230.939141	47.958271	34.634736	68.448526	22.445211	101.110348	445.911998
hsa-mir-494	0.806375	5.566207	7.376651	29.130045	11.008751	23.747354	13.437096	59.453821	15.428429	29.565317	13.322752	21.283941	26.594889	34.109853	11.661082	2.008053	12.428062	19.046354	52.338277	131.342194	1.394817	6.917617	12.358221	1.494739	35.633216	0.288408	34.360398	72.057656	15.420451	3.296072	1.398025	7.777961	29.074902	10.95466	14.20962	97.261955	0.56167	22.845566	8.146482	6.878239	14.205187	54.436323	25.0702	21.62824	26.060117	27.572223	2.56903	30.593655	48.330535
hsa-mir-495	6.854188	31.011726	33.800477	58.573317	83.767736	70.008433	14.964039	170.951277	151.358207	117.073377	48.432124	256.058837	82.466504	157.936299	139.235316	10.394627	113.667894	38.897484	177.742863	588.599752	11.019058	20.639446	120.064875	11.061067	256.135793	5.383609	122.545466	325.802249	94.011579	22.473216	6.640617	63.980003	151.381719	66.771263	115.151544	983.029208	3.744469	75.433473	50.387501	28.042051	97.136424	246.544592	300.772567	99.364522	47.58073	78.860415	17.577575	80.854659	396.251265
hsa-mir-496	1.343958	6.758966	13.211913	28.085958	42.26348	28.373462	7.940102	70.999925	33.915943	44.347976	30.407223	58.096471	34.863888	43.761516	26.112851	3.189261	25.135407	38.360967	203.652901	439.434062	2.231708	19.732218	27.948593	1.793687	49.216175	0.192272	83.418307	78.591852	19.461673	2.846607	1.398025	13.715974	72.326821	36.689418	42.226701	171.391337	0.655282	28.66472	10.861976	10.581906	30.913193	51.838739	87.920284	58.772391	15.97233	36.44161	2.433818	61.6916	119.274439
hsa-mir-497	113.698888	97.01104	65.28887	253.191254	5.314569	39.01351	18.93409	30.157735	82.994307	135.419712	35.109371	56.359006	232.425919	28.29692	5.282371	40.869785	7.400981	54.858866	41.456061	90.602774	290.400992	32.660223	26.237455	18.833709	86.789814	2.691805	26.217182	16.153983	20.099761	19.326966	193.509904	18.566746	362.354971	18.431651	17.426893	10.199362	3.931693	94.184079	21.723953	12.169192	140.496067	34.446221	21.229362	65.511625	79.18913	28.921913	19.740969	41.688057	94.591872
hsa-mir-498	0	0	0.110099	0	0	0	0	0.17233	0	0	0	0	0	0	0	0	0	0	0	0	0	0	0	0	0	0	0	0	0	0	0.116502	0	0	0	0	0	0	0	0.603443	0	0.067644	0	0	0	0	0	0	0.084049	0
hsa-mir-4999	1.209563	0.530115	0.660596	1.252905	0.253075	0.616814	0	0.68932	0.665018	0.263976	0.470215	1.520281	1.564405	0.54839	0.398669	0	0.418923	0.938905	1.295502	0.424369	0.418445	2.268071	1.425949	0.896843	0.352804	0.288408	0.198615	0.726022	2.020611	0.749107	0	2.425386	0.720865	0.52165	1.34053	2.313257	1.029729	0	0	0.70546	1.285231	1.4682	0	0.626905	0.33626	0	0.135212	0.756437	0.591199
hsa-mir-499a	0	0	0.110099	0.104409	0.379612	0.771018	1.221554	0.51699	0.133004	0.395964	0.313477	0.325775	0.446973	0.219356	0.199335	0.708725	0.279282	0.536517	0	0.212184	0.976372	0.453614	0	0.149474	0	0.288408	0.198615	0	0.212696	0	0.815514	0.585438	0.480577	0.347767	0.134053	0.736036	0.374447	0.646573	0.301722	0	0.135287	1.016446	0.977668	0	0.672519	0.192813	0	0.58834	0.2956
hsa-mir-499b	0	0	0	0	0	0	0.305389	0	0	0	0	0	0	0	0	0.118121	0	0	0	0	0	0	0	0	0	0	0	0	0	0	0	0	0.240288	0	0.134053	0	0	0	0	0.176365	0	0.112938	0	0	0	0	0.135212	0	0
hsa-mir-5000	1.478354	1.192759	2.422184	5.324847	1.89806	1.850443	3.359274	3.274268	3.458096	5.147533	4.388671	2.280422	5.810648	4.935509	1.694345	1.771811	2.3739	2.548456	1.813703	9.123933	4.602898	1.92786	4.753162	0.448422	2.822433	0.672951	1.19169	6.171185	3.828526	0.898929	3.262057	2.007216	8.650384	2.782136	2.412954	3.469886	1.216952	1.508669	2.112051	1.940016	2.638106	4.969291	4.190006	2.194169	1.513168	7.71251	1.216909	2.26931	3.842795
hsa-mir-5001	2.284729	1.192759	0.880794	0.730861	1.265374	0.925222	0.610777	1.895629	1.330037	2.243796	2.194336	1.303098	2.234865	1.09678	1.794013	1.063087	0.698206	0.804776	4.404707	5.092428	0.418445	1.92786	2.756834	0.298948	1.764021	0.288408	2.38338	3.993119	2.020611	0.149821	2.097037	1.170876	5.526634	1.738835	3.083219	3.364738	0	0.431048	1.810329	0.176365	1.285231	2.597584	1.955336	2.037443	0.16813	2.699379	0.135212	0.924534	1.477998
hsa-mir-5002	0	0	0	0.313226	0.253075	0	0	0.34466	0	0.263976	0	0	0	0	3.986695	0.354362	0	0	0.2591	0	0.139482	0.340211	0	0.298948	0.176402	0.096136	0	0	0	0.299643	0	0	0	0	0	0.105148	0.093612	0	0	0	0.135287	0.451754	0.069833	0.313453	0.16813	0.578438	0	0.084049	0
hsa-mir-5003	0.134396	0.132529	0	0.104409	0.379612	0	0.305389	0.34466	0.266007	0.131988	0	0.108592	0	0	0.199335	0.118121	0	0.134129	0	0.424369	0	0	0.095063	0	0.705608	0.096136	0	0.544516	0.106348	0.149821	0.116502	0	1.201442	0	0.268106	0	0	0.215524	0.603443	0.35273	0	0.338815	0.279334	0.626905	0	0.192813	0.135212	0.084049	0
hsa-mir-5004	0	0	0.440397	0	0	0.308407	0	0	0	0.131988	0	0	0.223486	0.109678	0.299002	0	0	0	0	0	0	0	0.095063	0	0	0	0.198615	0	0	0	0.116502	0	0.240288	0	0	0	0	0	0	0	0.067644	0	0	0.156726	0	0.192813	0	0.084049	0.1478
hsa-mir-5006	0	0.132529	0.220199	0	0	0	0	0.34466	0	0	0	0	0	0	0.099667	0.118121	0	0.134129	0.2591	0.212184	0	0	0.095063	0	0	0	0	0	0	0.299643	0	0.083634	0.240288	0	0	0	0	0	0	0	0.135287	0	0	0	0.16813	0	0	0	0
hsa-mir-5007	0	0	0	0	0	0	0	0	0	0	0	0	0	0	0	0	0	0	0	0	0	0	0	0	0	0	0	0	0	0	0	0	0	0	0	0	0	0	0	0	0	0	0	0	0	0	0	0	0
hsa-mir-5008	0.537583	0.265057	0	0	0	0.154204	0	0.68932	0.266007	0.527952	0.156738	0.325775	0.670459	0	0	0.118121	0	0.670646	0.518201	3.182767	0	0.226807	0.380253	0	0	0	0.198615	0.907527	0	0	0.116502	0	0.240288	0.173883	0.134053	0.420592	0	0	0.301722	0	0.135287	0.225877	0.2095	0	0	0.964064	0.135212	0.084049	1.182398
hsa-mir-5009	0	0	0.110099	0	0.253075	0.154204	0	0.17233	0.133004	0.131988	0	0	0	0	0.199335	0.118121	0.139641	0	0	0.212184	0	0	0.28519	0	0	0	0	0.363011	0.106348	0	0.349506	0	0	0	0.134053	0	0	0.215524	0	0	0	0	0	0	0	0	0	0	0
hsa-mir-500a	593.223277	586.439686	299.359927	495.315179	475.021271	589.828762	851.728667	743.086598	406.326294	601.997375	574.602476	384.305439	469.09808	362.924454	364.58324	589.422616	178.88031	439.005056	912.033347	764.925056	674.81268	386.592706	411.338649	467.255355	552.138452	683.910623	900.520491	645.433314	405.611045	805.440077	833.688665	332.194211	1191.830674	369.850201	657.127901	405.030325	797.478325	344.62321	776.631303	430.859942	397.271738	477.729558	2151.707532	790.841287	599.382695	1331.757668	708.511481	500.50883	803.587515
hsa-mir-500b	14.917939	12.722759	6.495857	12.424643	5.567644	24.364168	12.215542	24.298518	10.773299	13.462778	12.068846	10.099013	19.443322	9.103273	8.471726	18.781202	9.914521	8.450143	24.355436	16.338205	12.134912	13.495023	15.685435	12.256858	5.644866	9.421316	32.970093	21.962157	9.996706	16.63018	25.397447	7.945229	15.618749	8.694175	13.405302	14.300136	13.760924	12.931453	22.629117	10.581906	8.523112	12.19735	61.802582	10.970846	24.04256	22.559092	17.847999	6.807929	17.440376
hsa-mir-501	88.432469	63.613796	36.332761	32.262308	59.725637	68.15799	97.113559	170.261957	70.225952	74.309257	61.127923	67.869709	66.151992	46.28411	79.036225	80.676482	34.07244	37.019675	129.809292	225.127735	70.159317	87.774349	76.716036	88.18959	113.250123	90.079316	228.40727	92.204759	40.731261	106.822689	135.724887	56.202042	206.888349	63.64136	103.220825	54.256399	100.726221	53.881052	120.085182	48.676768	44.915449	47.660017	321.722595	105.47685	68.260694	109.32483	108.440116	34.627983	120.456837
hsa-mir-5010	1.075167	0.927701	1.431291	0.417635	0.632687	1.69624	0	1.378639	0.798022	0.791928	0.470215	1.194507	1.117432	1.425814	1.495011	0.708725	1.25677	0.804776	1.036402	4.031505	0.278963	0.453614	1.521012	0.448422	0.352804	0.288408	1.787535	1.270538	0.638088	0.898929	1.281523	0.585438	1.682019	0.695534	1.34053	0.841184	0.374447	0	2.112051	1.058191	0.947012	0.451754	0.558667	0.313453	0.672519	0.578438	0.405636	0.420243	1.034599
hsa-mir-5011	0	0	0	0	0	0	0	0	0	0	0	0	0	0	0.099667	0	0	0	0	0	0	0	0	0	0	0	0	0	0	0	0	0	0	0	0	0	0	0	0	0	0	0	0	0	0	0	0	0	0
hsa-mir-502	27.954337	16.433564	11.340225	16.809811	11.388363	20.509079	10.688599	33.087344	20.083558	19.006275	17.868162	22.804222	22.795619	15.354918	9.667735	28.348984	9.355957	10.059694	28.760142	32.67641	20.922262	13.608426	23.100368	21.225291	22.22666	23.841697	33.963168	36.482592	19.355325	29.814467	30.756541	18.901282	31.477786	10.43301	27.614922	17.770022	21.998756	22.198994	24.741168	15.520129	14.137544	20.89361	86.802949	20.687881	22.361262	28.150662	19.20012	12.271081	34.141754
hsa-mir-503	7.660563	31.806898	46.351794	6.473343	26.319772	39.01351	3.664663	84.096999	9.975277	25.209712	17.868162	4.995211	52.295832	10.419409	8.870396	13.465767	7.680263	10.059694	78.248316	16.762574	15.761437	16.103304	7.414933	43.4969	34.045598	13.266751	66.337416	24.321728	9.358619	35.208039	89.473574	19.90489	11.533845	40.167088	18.097158	13.458952	11.88869	9.267541	71.206289	39.505783	16.572719	15.472565	178.424404	24.762767	11.432826	53.216319	39.887574	3.445989	44.48774
hsa-mir-504	0.403188	0.397586	0.110099	0.313226	0.379612	0.154204	0	0	1.463041	0.65994	0.313477	0.434366	0	0.219356	11.162745	0.236242	0.139641	0.268259	0.518201	0	0.697409	1.134036	0.380253	1.793687	0.176402	0.288408	0.595845	0.726022	0.957131	0.898929	0.58251	0.167268	0	0	0.402159	0.105148	0.655282	0.215524	0.301722	0.35273	0.947012	0.225877	0.069833	0.626905	0.16813	0	1.216909	0.252146	0.1478
hsa-mir-5047	0	0	0.220199	0.208818	0	0	0	0	0	0	0	0	0	0	0	0.236242	0	0	0.2591	0	0	0	0	0	0	0	0	0	0	0	0	0	0.480577	0	0	0	0	0	0	0	0	0	0	0	0	0	0	0	0.1478
hsa-mir-505	131.035953	62.818624	33.580279	54.605784	76.428569	130.30204	25.041861	75.308173	74.48207	88.563964	78.682609	66.458019	80.008153	39.484075	303.088473	47.957031	84.343253	47.213498	68.920702	77.235151	97.079294	94.691965	87.172993	51.717963	127.362288	34.128236	111.22441	137.399612	69.232509	27.716967	20.154855	114.076763	108.610376	144.323304	65.820032	83.592707	21.343474	58.838109	62.456364	74.249708	85.501699	135.526116	31.355208	111.119	56.491609	119.351093	37.994604	28.660539	130.950623
hsa-mir-506	0.134396	0.132529	0	0	0	0	0	0	0	0.131988	2.037597	0	0	0	5.182703	0.118121	0	0	0	0	0	0.113404	0	14.200019	0	0	0.39723	0	0	10.637322	0	0	0	0	0.670265	0	0	0	0	0	0.135287	0.112938	0.488834	0	0	0	27.042423	0.084049	0
hsa-mir-507	0.134396	0	0	0	0	0	0	0.17233	0.133004	0	0.626953	0	0	0	1.295676	0	0	0	0	0	0	0	0	3.736847	0	0	0	0	0	4.344822	0.233004	0	0	0	0	0	0	0	0	0	0.067644	0	0.069833	0	0	0	7.571878	0	0
hsa-mir-508	4.569459	6.758966	0.990893	0.208818	3.922658	3.700886	0.305389	2.067959	3.5911	6.731389	109.403308	1.303098	0.223486	0.658068	376.244322	2.480536	1.536053	0.670646	3.627405	0.848738	1.115854	12.020776	1.521012	758.430476	1.411216	5.287473	5.56122	1.633549	17.228366	662.060956	10.019176	1.003608	2.162596	0.869417	14.477726	2.628701	4.493363	0.646573	18.405015	1.410921	5.073281	2.484645	33.520045	2.350896	0.504389	1.928128	1458.803505	1.512873	0.591199
hsa-mir-5087	0	0	0	0	0	0	0	0	0	0	0	0	0	0	0	0	0	0	0	0	0	0	0	0	0	0	0.198615	0	0	0	0	0	0	0	0.134053	0	0	0	0	0	0	0.225877	0.2095	0	0	0	0	0	0
hsa-mir-5088	0	0	0	0	0	0	0	0	0.133004	0	0.156738	0	0	0	0.099667	0	0.279282	0	0	0	0	0.113404	0.28519	0	0	0	0	0	0.106348	0	0	0	0.240288	0	0.134053	0.210296	0	0	0	0	0.067644	0.112938	0.069833	0	0.16813	0	0	0	0.1478
hsa-mir-5089	0	0	0.110099	0	0	0	0	0	0	0	0	0	0	0.109678	0	0	0.279282	0	0	0	0	0	0.095063	0	0	0	0.198615	0	0	0	0	0.167268	0.480577	0	0	0.105148	0	0	0	0	0	0	0.069833	0	0	0	0	0.084049	0
hsa-mir-509-1	0.671979	0.662644	0.110099	0	0.632687	0.462611	0	0.34466	0.133004	0.65994	10.658202	0.217183	0.446973	0.219356	87.009614	0.472483	0.418923	0	0.2591	0.424369	0.278963	1.134036	0.380253	53.063228	0.352804	0.480679	0.993075	0	2.020611	55.284112	0.233004	0.083634	0.480577	0.173883	2.144848	0.420592	0.468059	0.431048	3.318937	0.35273	0.54115	0.564692	3.910672	0	0	0.192813	125.476842	0.168097	0.2956
hsa-mir-509-2	1.075167	0.795172	0.220199	0.104409	0.379612	0.462611	0	0.51699	0.532015	0.791928	11.75537	0.108592	0	0.329034	79.733896	0.590604	0.418923	0.268259	0.2591	0	0	1.134036	0	51.717963	0	0.865223	1.19169	0.363011	1.914263	63.074827	0.466008	0	0.480577	0.173883	1.608636	0.210296	0.842506	0	0.905165	0	0.270575	0.790569	3.142504	0	0.16813	0.192813	128.992357	0.084049	0.1478
hsa-mir-509-3	0.671979	0.662644	0.110099	0	0.126537	0.308407	0	0	0.133004	0.791928	12.068846	0.217183	0.446973	0.219356	93.089324	0.826845	0.418923	0.268259	0.2591	0	0.557927	1.474246	0.28519	53.063228	0	0.480679	0.79446	0	2.233307	66.670542	0.116502	0	0.961154	0.347767	2.144848	0.105148	0.374447	0.646573	3.017216	0	0.54115	0.790569	3.910672	0.313453	0.16813	0	144.406538	0.336194	0.1478
hsa-mir-5090	0	0.132529	0	0	0	0	0	0	0.133004	0.263976	0	0.542958	0.223486	0.109678	0.099667	0	0	0	0	0.212184	0.139482	0.453614	0.475316	0	0	0	0.198615	0	0	0	0.116502	0	0.240288	0	0.134053	0	0.093612	0	0.905165	0.35273	0	0	0	0.313453	0	0	0	0.084049	0.1478
hsa-mir-5091	1.209563	0	0.220199	0	0.253075	0.154204	0.305389	0.34466	0.532015	0.131988	0.313477	0	0.670459	0	0.199335	0.236242	0	0.402388	0.777301	0.424369	0.418445	0.567018	0.28519	0	0.529206	0.096136	0	0.907527	1.488871	0.449464	0.932016	0.334536	0.480577	0.347767	0.670265	0.420592	0.280835	0	0	0	0.270575	0.225877	0.558667	0.470179	0	1.156877	0.135212	0.336194	0.443399
hsa-mir-5092	0.403188	0	0	0	0	0	0	0	0	0.131988	0	0.108592	0	0.109678	0.099667	0	0.139641	0	0	0.212184	0	0	0.095063	0	0	0	0	0	0	0	0	0.083634	0.240288	0.52165	0	0	0	0	0	0	0	0	0.139667	0	0.16813	0	0	0.084049	0
hsa-mir-5093	0	0	0	0	0	0	0	0	0	0	0	0	0	0	0	0	0	0	0	0	0	0	0	0	0	0.096136	0	0	0	0	0	0	0	0	0	0	0	0	0	0	0	0	0	0	0	0	0	0	0
hsa-mir-5094	0.134396	0	0	0	0.126537	0	0.610777	0.51699	0	0	0	0.325775	0	0	0.398669	0	0	0.134129	0.2591	0.636553	0	0	0	0	0.176402	0	0.595845	0.181505	0	0	0.233004	0.083634	0.480577	0.347767	0.134053	0.105148	0	0.215524	0.301722	0	0.067644	0	0.069833	0	0	0	0	0	0.2956
hsa-mir-5095	0	0	0	0	0	0	0	0	0	0	0	0	0	0	0	0	0	0	0	0	0	0	0	0	0	0	0	0	0	0	0	0	0	0	0	0	0	0	0	0	0	0	0	0	0	0	0	0	0
hsa-mir-5096	0	0	0	0	0	0	0	0	0	0	0	0	0	0	0	0	0	0	0	0	0	0	0	0	0	0	0	0	0	0	0	0	0	0	0	0	0	0	0	0	0	0	0	0	0	0	0	0	0
hsa-mir-510	0	0	0	0	0	0	0	0	0	0	0	0	0	0	0.099667	0	0	0	0	0	0	0	0	0.747369	0	0	0	0	0	0.449464	0	0	0	0	0	0	0	0	0	0	0	0	0	0	0	0	1.487333	0	0
hsa-mir-5100	0	0	0.110099	0	0	0	0	0	0	0.131988	0	0	0	0	0	0	0	0	0	0.424369	0	0	0.095063	0	0	0	0	0	0	0	0	0	0	0	0	0	0	0	0	0	0	0	0	0	0	0	0	0	0
hsa-mir-511-1	21.503336	0.927701	2.642383	2.923445	2.657285	3.700886	1.526943	12.407754	20.216562	14.122719	5.956054	6.081126	0.670459	6.251645	0.199335	2.480536	1.675694	8.181885	2.591004	2.970583	5.718752	1.58765	12.453285	5.38106	98.961556	1.442038	14.697511	51.910553	7.125312	3.895358	0.815514	8.112497	6.247499	1.217184	5.496174	1.366925	0.936117	1.939718	7.543039	4.761858	0.135287	9.37389	6.773842	4.231612	2.521947	2.892191	4.326788	3.95028	45.670138
hsa-mir-511-2	24.59444	0.795172	2.532283	2.296993	3.922658	4.009294	0.916166	10.167465	19.41854	17.686395	5.799316	4.23507	0.670459	4.387119	0	3.07114	1.954976	8.181885	2.331903	1.485291	5.858233	1.701053	17.396573	4.185269	103.018804	0.961359	8.143216	43.561304	7.7634	4.794286	0.466008	9.367007	6.487788	1.738835	3.619432	3.154442	0.56167	1.724194	4.224102	4.232762	0.270575	8.809198	5.377174	3.604707	2.858206	5.784383	3.515515	3.530037	42.714142
hsa-mir-512-1	0	0	0.110099	0.417635	0.506149	0	0	0.34466	0.133004	0.131988	0.156738	0.108592	0	0	0.099667	0	0.139641	0	0	0	0	0	0.380253	0.149474	0	0	0	0	0.212696	0	0.116502	0.083634	0	0	0.134053	0.420592	0	0	0.603443	0	0	0.112938	0.279334	0	0.16813	0	0	0.084049	0
hsa-mir-512-2	0	0.132529	0.110099	0.104409	0.126537	0	0	0	0	0	0.626953	0	0	0	0.099667	0.118121	0.418923	0	0.2591	0	0	0	0.475316	0	0.352804	0	0	0	0.212696	0	0	0.250902	0	0	0	0.210296	0	0	0	0	0	0.225877	0.349167	0.156726	0	0	0	0.084049	0
hsa-mir-513a-1	0	0	0	0	0	0	0	0	0.266007	0	0.626953	0	0	0	0.598004	0	0	0	0	0	0	0	0	0.747369	0	0	0	0	0	0.749107	0	0	0	0	0.134053	0	0	0	0	0	0	0.112938	0	0	0	0	2.298606	0	0
hsa-mir-513a-2	0	0	0	0	0	0	0	0	0.133004	0	0	0	0	0	0.598004	0	0	0	0	0	0	0	0	0.896843	0	0	0	0	0.106348	0.599286	0	0	0	0	0	0	0	0	0	0	0	0	0.139667	0	0	0	3.109879	0	0
hsa-mir-513b	0	0	0	0	0	0	0	0	0.133004	0	0	0	0	0	0.598004	0	0	0	0	0	0	0	0	1.644213	0	0	0	0	0	1.498214	0	0.083634	0	0	0	0	0	0	0.301722	0	0	0.112938	0.069833	0	0	0	2.974667	0	0
hsa-mir-513c	0.134396	0	0	0	0	0	0	0	0	0.131988	0.783691	0	0	0	1.295676	0	0	0	0	0	0	0.113404	0.095063	7.32422	0	0	0.198615	0	0.319044	5.543393	0.116502	0	0	0	0	0	0	0	0	0	0	0.225877	0.2095	0	0.16813	0	14.467696	0	0
hsa-mir-514a-1	1.075167	1.325287	0.110099	0.104409	0.506149	0.462611	0.305389	0.34466	0.532015	2.111808	19.90576	0.651549	0	0.219356	43.255639	0.472483	0.139641	0.134129	0.2591	0.212184	0.139482	0.680421	0.28519	192.671834	0.176402	0.961359	0.79446	0.181505	2.233307	157.911801	1.048518	0.083634	0.720865	0.173883	3.217272	0.315444	1.123341	0.215524	0.603443	0	0.405862	0.338815	6.843676	0.626905	0.16813	0	373.320649	0.252146	0.1478
hsa-mir-514a-2	0.940771	1.722874	0.220199	0	0.379612	0.308407	0.305389	0	0.798022	1.055904	22.57031	0.217183	0	0.219356	40.863622	1.299328	0.558565	0	0	0.424369	0.139482	0.567018	0.28519	198.949737	0	0.672951	0.198615	0.181505	1.595219	161.058051	0.932016	0.167268	0.720865	0.173883	2.949166	0.420592	0.748894	0.215524	1.508608	0	0.270575	0.564692	7.54201	0.626905	0	0.192813	373.996709	0.252146	0.2956
hsa-mir-514a-3	1.343958	1.325287	0.220199	0.104409	0	0.308407	0.610777	0.17233	0.399011	2.375784	18.338377	0.434366	0.223486	0.219356	39.468279	0.354362	0.139641	0	0.2591	0.212184	0	1.58765	0.475316	203.433953	0.352804	0.672951	0.198615	0	1.701567	157.462336	0.932016	0.167268	0.240288	0	2.412954	0.420592	1.216952	0	0.905165	0.35273	0.54115	0.451754	8.310178	0.470179	0.16813	0.192813	356.14871	0.084049	0
hsa-mir-514b	0	0	0	0	0	0	0	0	0	0	0.470215	0	0	0	1.794013	0	0	0	0	0	0	0	0	17.936866	0	0	0	0	0	15.58143	0	0	0	0.173883	0	0	0	0	0.301722	0	0	0	0	0	0	0	34.208665	0	0
hsa-mir-515-1	0	0.132529	0	0.104409	0	0	0	0.17233	0	0	0	0	0	0	0	0	0	0	0	0	0	0	0	0	0	0	0	0	0.106348	0	0.116502	0	0	0	0	0	0	0	0	0	0	0.112938	0.139667	0	0	0	0	0.084049	0
hsa-mir-515-2	0	0	0	0	0.126537	0	0	0.34466	0	0	0	0.108592	0	0	0	0	0	0	0.2591	0	0	0	0	0	0	0	0	0	0	0	0.116502	0	0	0	0	0	0	0	0	0	0.067644	0	0.139667	0	0	0	0	0.168097	0
hsa-mir-516a-1	0	0	0.330298	0.104409	0.126537	0.925222	0	0.68932	0	0	0	0.760141	0	0	0.199335	0.118121	0.279282	0.134129	0	0	0	0	0.095063	0	0	0	0.39723	0	0.319044	0	0	0.083634	0.480577	0	0.134053	0.210296	0	0	3.620659	0.176365	0.811725	0.790569	0.419001	0	4.035115	0	0	0.336194	0.1478
hsa-mir-516a-2	0	0.132529	0.220199	0.522044	0.379612	0.925222	0	0.17233	0.532015	0.131988	0.156738	1.303098	0.223486	0	0.099667	0	0.837847	0.134129	1.036402	0	0	0.113404	0.095063	0	0.352804	0	0.39723	0	0.212696	0	0	0.250902	0	0	0.402159	0	0	0	3.92238	0	0.473506	0.564692	0.279334	0	4.035115	0.385626	0	0.084049	0
hsa-mir-516b-1	0	0	0.220199	0	0	0	0	0.34466	0	0.131988	0	0	0	0	0.199335	0	0.279282	0	0.2591	0	0	0	0.095063	0	0	0	0	0	0.106348	0	0	0	0	0	0	0	0	0	0.905165	0	0	0	0.2095	0	0	0	0	0.336194	0
hsa-mir-516b-2	0	0	0.220199	0.104409	0	0	0	0.17233	0	0	0	0.108592	0	0	0	0	0.139641	0	0.518201	0	0	0	0	0	0	0	0.198615	0	0.106348	0	0	0	0	0	0	0	0	0	0.301722	0	0.202931	0	0.069833	0	0	0	0	0.084049	0
hsa-mir-517a	0.134396	0.795172	0.550496	1.044088	0.253075	0.154204	0	1.550969	0	0	0.313477	0.108592	0	0	0.398669	0	2.094617	0	0.2591	0.212184	0	0	0.190126	0	0	0	0	0	1.169827	0	0.466008	0	0	0	0.134053	0.105148	0	0	0.603443	0	0.202931	0	0.2095	0	0	0.192813	0	1.008582	0
hsa-mir-517b	0.134396	0.662644	0.550496	1.044088	0.253075	0.154204	0	1.550969	0	0	0.313477	0.108592	0	0	0.398669	0	2.094617	0	0.2591	0.212184	0	0	0.190126	0	0	0	0	0	1.169827	0	0.466008	0	0	0	0.134053	0.105148	0	0	0.603443	0	0.202931	0	0.2095	0	0	0.192813	0	1.008582	0
hsa-mir-517c	0	0.132529	0.220199	0	0.126537	0	0	0.34466	0	0	0	0	0	0	0	0	0.279282	0	0	0	0	0	0.095063	0	0	0	0	0	0.106348	0	0.349506	0	0	0	0	0.105148	0	0	0.301722	0	0.067644	0	0.2095	0	0	0.385626	0	0.084049	0
hsa-mir-5186	0	0	0	0	0	0	0	0	0	0	0	0	0	0	0	0	0	0	0	0	0	0	0	0	0	0	0	0	0	0	0	0	0	0	0	0	0	0	0	0	0	0	0	0	0	0	0	0	0
hsa-mir-5187	0.268792	0.265057	0.660596	0.104409	0	0.925222	0.610777	0.86165	0.266007	0.131988	0	0.868732	0.223486	0.438712	0.598004	0.354362	0.558565	0.134129	0.518201	0	0.139482	0.567018	0.095063	0.149474	0.705608	0	0.993075	0.363011	0.106348	0	0.466008	0.501804	0.961154	0.347767	0.268106	0.105148	0.093612	0.215524	0	0.35273	0.202931	0.225877	0.488834	0.470179	0.33626	0.192813	0.540848	0.756437	0.591199
hsa-mir-5188	0.134396	0	0.110099	0	0	0	0	0.17233	0	0	0	0.108592	0	0	0	0	0	0	0	0.212184	0	0	0	0	0	0	0	0	0	0	0	0.083634	0	0	0	0	0	0	0	0.176365	0	0.112938	0	0	0	0	0.135212	0	0.1478
hsa-mir-5189	0	0.132529	0	0	0	0	0	0	0.133004	0	0	0	0	0	0	0	0	0	0.2591	0	0	0.113404	0	0	0	0	0	0	0	0	0	0	0.240288	0	0	0	0	0	0	0	0	0	0	0	0	0	0	0.084049	0.1478
hsa-mir-518a-1	0	0.132529	0	0.104409	0	0	0	0.17233	0	0	0	0.108592	0	0.109678	0	0	0.139641	0	0	0	0	0	0	0	0.176402	0	0	0	0.212696	0	0	0.083634	0	0.173883	0	0	0	0.215524	0.603443	0	0.067644	0.112938	0	0	0	0	0	0	0
hsa-mir-518a-2	0	0	0	0.104409	0	0	0	0.17233	0	0	0	0	0	0	0.099667	0	0	0	0	0	0.139482	0	0	0	0.176402	0	0.39723	0	0	0	0.233004	0	0	0	0	0.105148	0	0	0.603443	0	0	0	0.139667	0	0	0	0	0.084049	0
hsa-mir-518b	0	0	0.440397	0.313226	0.126537	0	0	0.68932	0	0	0	0	0	0	0.099667	0	0.977488	0	0	0	0.139482	0	0.190126	0	0.176402	0.096136	0	0	0.212696	0	0	0.083634	0	0	0.134053	0.105148	0	0	0.603443	0	0	0.225877	0.069833	0	0	0.192813	0	0.420243	0
hsa-mir-518c	0	0.132529	0.440397	0.208818	0.253075	0	0	1.033979	0.133004	0	0.156738	0	0	0	0.398669	0.118121	0.558565	0.134129	0.2591	0	0	0	0	0	0	0	0	0.363011	0.53174	0	0.116502	0	0	0	0	0.105148	0	0	0.905165	0	0.067644	0.338815	0.349167	0	0.16813	0	0	0.672388	0
hsa-mir-518d	0	0.132529	0	0	0	0	0	0	0	0	0	0	0	0	0	0	0	0	0	0	0	0	0	0	0	0	0	0	0	0	0	0	0	0	0	0	0	0	0	0	0	0.112938	0	0	0	0	0	0	0
hsa-mir-518e	0	0.132529	0.110099	0.208818	0.253075	0	0	0	0	0	0.156738	0	0	0	0.099667	0	0.279282	0	0	0	0	0	0.095063	0	0	0	0	0	0.106348	0	0	0.083634	0.480577	0	0.134053	0.105148	0	0	0.603443	0	0.067644	0.112938	0.139667	0	0.504389	0.192813	0	0.084049	0
hsa-mir-518f	0.134396	0	0.660596	0	0.126537	0	0	0.34466	0.266007	0	0	0.108592	0	0	0.099667	0.118121	0.418923	0	0.2591	0	0	0	0.095063	0	0	0	0	0	0	0	0	0	0	0	0	0	0	0	0.603443	0	0.270575	0	0.2095	0	0	0.192813	0	0.084049	0
hsa-mir-5190	0	0	0	0	0	0	0	0	0	0	0	0	0	0	0	0	0	0	0	0	0	0	0	0	0	0	0	0	0	0	0	0	0	0	0	0	0	0	0	0	0	0	0	0	0	0	0	0	0
hsa-mir-5191	0	0	0	0	0	0	0	0	0	0	0	0	0.223486	0	0	0	0	0	0	0	0	0	0	0	0	0	0	0	0	0	0	0	0	0	0	0	0	0	0	0	0	0	0	0	0	0	0	0	0
hsa-mir-5192	0	0	0	0	0	0	0	0	0	0	0	0	0	0	0	0	0	0	0	0	0	0	0	0	0	0	0	0	0	0	0	0	0	0	0	0.210296	0	0	0	0	0	0	0	0	0	0	0	0	0
hsa-mir-5193	0.134396	0	0	0.104409	0	0.154204	0	0.17233	0.931026	0.131988	0	0.108592	0.446973	0	0	0	0	0	0	0	0	0.113404	0	0	0	0	0	0	0	0.149821	0.116502	0.083634	0	0	0	0	0.093612	0	0.301722	0	0	0	0	0	0	0	0	0	0.1478
hsa-mir-5194	0	0	0	0	0	0	0	0	0	0	0	0	0	0	0	0	0	0	0	0	0	0	0	0	0	0	0	0	0	0	0	0	0	0	0	0	0	0	0	0	0	0.112938	0	0	0	0	0	0	0.1478
hsa-mir-5195	0	0	0	0	0	0	0	0	0	0	0	0	0	0	0	0	0	0	0	0	0	0	0	0	0	0	0	0	0	0	0	0	0	0	0	0	0	0	0	0	0	0	0	0	0	0	0	0	0
hsa-mir-5196	0.134396	0	0	0	0	0	0	0	0	0	0	0	0	0	0	0	0	0	0	0	0	0.113404	0	0	0	0	0	0	0.106348	0	0.116502	0	0	0	0	0	0	0	0	0	0	0	0	0	0	0	0	0	0
hsa-mir-5197	0	0	0	0	0	0	0	0	0	0	0	0	0	0	0	0	0	0	0	0	0	0	0	0	0	0	0	0	0	0	0	0	0	0	0	0	0	0	0	0	0	0	0	0	0	0	0	0	0
hsa-mir-519a-1	0	0.132529	0.330298	0.104409	0.253075	0.925222	0	0	0.266007	0.131988	0	2.171831	0	0.109678	0.099667	0.236242	1.815335	0.268259	0.518201	0.212184	0	0.226807	0.095063	0	0.176402	0	1.390305	0	0.425392	0	0.116502	0.585438	0.720865	0.173883	0.670265	0.210296	0	0	8.749925	0	1.894025	0.564692	0.279334	0	3.698855	0.385626	0	0.252146	0.443399
hsa-mir-519a-2	0	0.132529	0	0	0.126537	0.308407	0	0.51699	0.399011	0.131988	0	0.542958	0	0	0.498337	0	0.418923	0.536517	0.777301	0	0.139482	0	0	0	0	0	0.39723	0	0.212696	0	0	0.250902	0	0	0.804318	0	0	0	4.525823	0	0.405862	0.112938	0.558667	0	1.008779	0.385626	0	0.084049	0
hsa-mir-519b	0	0	0	0.104409	0	0	0	0	0	0	0	0	0	0	0	0	0	0	0	0	0	0	0	0	0	0	0	0	0.106348	0	0	0	0	0	0	0	0	0	0.301722	0	0	0	0	0	0	0	0	0	0
hsa-mir-519c	0	0	0	0.104409	0	0	0	0	0	0	0	0.108592	0	0	0	0.118121	0	0	0	0	0.278963	0	0	0	0	0	0	0	0	0	0	0	0	0	0	0	0	0	0.301722	0	0	0.225877	0	0	0	0	0	0	0
hsa-mir-519d	0	0	0.110099	0.208818	0	0	0	0.34466	0	0	0	0	0	0	0	0	0.139641	0.268259	0	0	0	0	0.095063	0	0.176402	0	0	0	0.106348	0	0	0	0	0	0	0.105148	0	0	0	0	0	0.112938	0.069833	0	0	0	0	0	0
hsa-mir-519e	0	0	0	0	0	0	0	0	0	0	0	0	0	0	0	0	0	0	0	0	0	0	0	0	0	0	0	0	0.106348	0	0	0.083634	0	0	0	0	0	0	0	0	0	0	0	0	0.16813	0	0	0	0
hsa-mir-520a	0.134396	0	0.440397	0.626453	0.379612	0	0	1.378639	0.266007	0	0.156738	0.108592	0	0	0.099667	0	1.25677	0	1.295502	0.212184	0	0.226807	0.190126	0	0.176402	0	0.198615	0	0.425392	0	0.233004	0	0.240288	0	0.134053	0.315444	0	0	3.017216	0	0.270575	0.225877	0.488834	0	0.16813	0	0	0.58834	0
hsa-mir-520b	0	0	0.110099	0	0.126537	0	0	0.17233	0.266007	0	0	0.108592	0	0.109678	0.398669	0	0.279282	0	0.518201	0	0	0	0.190126	0	0	0	0.198615	0	0	0	0	0	0	0	0	0	0	0	0.603443	0	0.135287	0	0.349167	0	0.16813	0	0	0	0
hsa-mir-520c	0	0	0.110099	0	0	0	0	0	0	0	0	0	0	0.109678	0	0	0.139641	0	0	0	0	0	0.190126	0	0	0	0.198615	0	0	0	0	0	0	0	0	0	0	0	0	0	0	0	0.2095	0	0	0	0	0	0
hsa-mir-520d	0	0	0.110099	0	0.126537	0	0	0.17233	0	0.131988	0	0	0	0	0	0	0.139641	0.134129	0.2591	0.212184	0	0	0	0	0	0	0.198615	0	0	0	0.116502	0	0	0	0.134053	0	0	0	0.301722	0	0.067644	0.112938	0.2095	0	0.16813	0	0	0	0
hsa-mir-520e	0	0	0	0	0	0	0	0	0	0	0	0	0	0	0	0	0	0	0	0	0.139482	0	0	0	0	0	0	0	0	0	0	0	0	0	0	0	0	0	0	0	0	0	0	0	0	0	0	0	0
hsa-mir-520f	0	0	0.110099	0	0	0	0	0	0	0	0	0.217183	0	0	0.099667	0	0.139641	0	0	0	0.139482	0	0	0	0.176402	0	0	0	0	0	0	0.083634	0	0	0	0	0	0	0.905165	0	0	0	0.139667	0	0.16813	0	0	0	0
hsa-mir-520g	0	0	0	0.208818	0	0	0	0.17233	0.133004	0	0	0.108592	0	0	0	0.118121	0	0	0	0	0.139482	0	0	0	0	0	0	0	0	0	0.116502	0	0	0	0.134053	0.105148	0	0	0	0	0	0	0.069833	0	0	0	0	0	0
hsa-mir-520h	0	0	0	0.208818	0	0	0	0.17233	0.133004	0	0	0.108592	0	0	0	0	0	0	0	0	0.139482	0	0	0	0	0	0	0	0	0	0.116502	0	0	0	0.134053	0	0	0	0	0	0	0	0	0	0	0	0	0	0
hsa-mir-521-1	0	0	0	0	0	0	0	0.17233	0	0	0	0	0	0.109678	0	0.118121	0.139641	0	0	0	0	0	0	0	0.176402	0	0	0	0.106348	0	0	0.167268	0	0	0	0	0	0	0	0	0	0	0	0	0.33626	0	0	0.084049	0
hsa-mir-521-2	0	0	0	0	0	0	0	0	0	0	0	0	0	0	0	0.118121	0	0	0	0	0	0	0	0	0	0	0	0	0	0	0	0	0	0	0	0	0	0	0	0	0	0	0.139667	0	0.16813	0	0	0	0
hsa-mir-522	0	0	0.110099	0.104409	0	0.154204	0	0.34466	0.399011	0.131988	0	0.542958	0	0	0	0	0.279282	0.402388	0.518201	0	0	0	0	0	0.176402	0	0.198615	0	0.106348	0	0	0.334536	0	0	0.670265	0	0	0	4.525823	0.176365	0.338219	0.338815	0.419001	0.156726	0.840649	0.385626	0	0	0.1478
hsa-mir-523	0	0	0	0.104409	0	0	0	0.17233	0	0	0.156738	0	0	0	0	0	0.139641	0.402388	0	0	0	0	0.095063	0	0	0	0	0	0	0	0	0.083634	0.480577	0	0	0	0	0	0.301722	0	0	0.112938	0.139667	0	0	0	0	0.168097	0
hsa-mir-524	0	0	0	0	0	0	0	0	0	0	0	0	0	0	0	0	0	0	0	0	0	0	0	0	0	0.096136	0	0	0	0	0	0	0	0	0	0.105148	0	0	0.301722	0	0.135287	0	0.069833	0	0	0	0	0.168097	0
hsa-mir-525	0	0.132529	0.440397	0.313226	0.126537	0	0	0.17233	0.133004	0.527952	0	0.217183	0	0.109678	0	0	0.139641	0	0.2591	0.424369	0.278963	0	0.095063	0	0	0	0.198615	0	0.212696	0	0	0	0	0	0	0	0	0	0.301722	0	0.067644	0.451754	0.279334	0	0	0	0	0.420243	0
hsa-mir-526a-1	0	0	0	0	0	0	0	0	0	0	0	0	0	0	0	0	0	0	0	0	0	0	0	0	0	0	0	0	0	0	0	0	0	0	0	0	0	0	0	0	0	0	0	0	0	0	0	0	0
hsa-mir-526a-2	0	0	0	0	0	0	0	0	0	0	0	0	0	0	0	0	0	0	0	0	0	0	0	0	0	0	0	0	0	0	0	0	0.240288	0	0	0	0	0	0	0	0	0	0	0	0	0	0	0	0
hsa-mir-526b	0	0.530115	1.761588	0.522044	1.518448	0	0	2.929609	0	0.131988	0	0	0	0	0.996674	0.118121	4.468517	0.134129	3.627405	0.212184	0.139482	0.113404	0	0	0.529206	0	0	0	0.957131	0	0.699012	0	0	0	0.134053	0.315444	0.093612	0	1.810329	0	0.947012	0.112938	0.279334	0.156726	0.16813	0	0	0.420243	0
hsa-mir-527	0	0.132529	0	0	0	0	0	0.17233	0	0	0	0.108592	0	0.109678	0.099667	0	0	0	0	0	0	0	0	0	0.176402	0	0.39723	0	0.106348	0	0.116502	0.083634	0	0.173883	0	0.105148	0	0	0.905165	0	0.202931	0.112938	0	0	0	0	0	0.084049	0
hsa-mir-532	2184.201338	1983.955275	1374.699539	2237.793049	2105.328691	2994.788073	2053.432613	2168.771993	1576.758828	2745.482875	3601.688573	1600.530622	2600.264966	1631.350355	1912.915835	2967.193611	1277.437216	1721.146617	3612.118436	4319.015125	3392.753951	2321.257292	1091.135895	1267.98694	1571.213159	1482.992025	2647.736802	2393.512125	2984.867645	1880.55875	2817.252555	1650.684072	4088.267556	1062.775942	3006.67517	2207.268065	1841.529945	3428.343589	3020.836288	2295.920887	2421.375641	1938.249332	13159.969525	3363.81818	2473.525443	4163.212908	1891.211848	2082.049492	3193.066889
hsa-mir-539	0.806375	8.349311	13.322012	17.540672	48.590348	63.223475	6.718548	103.22562	27.664769	27.849473	18.338377	77.751538	29.500213	67.232605	66.478136	4.016106	45.802296	18.912225	124.109083	252.711718	3.905489	23.134324	46.676052	4.484216	44.453319	1.538174	70.706946	78.410346	26.693333	10.637322	1.048518	17.981308	51.902304	25.908641	22.65496	200.307053	1.591399	30.604438	12.672306	12.345557	49.244649	61.325567	54.190739	24.919494	21.688743	21.01659	10.952181	37.149438	95.92207
hsa-mir-541	0.134396	1.987931	2.312085	3.967533	6.833018	2.467258	7.023937	36.533942	24.871691	9.107174	3.761718	57.010555	6.481107	18.974291	14.152767	0.708725	8.238828	6.974721	55.188382	431.158867	1.115854	4.082528	23.385558	0.298948	42.512897	0.192272	32.374248	36.845603	4.253918	0.749107	0.58251	4.014432	40.368458	5.564272	18.365264	70.344052	0.187223	4.09496	3.620659	0.529095	3.517475	10.277397	11.103515	9.246856	1.513168	6.555634	0.811273	10.08582	65.623111
hsa-mir-542	247.825946	477.633588	293.634765	404.79278	269.904201	470.937788	310.580156	1055.520735	337.962394	532.17571	349.056114	190.903917	329.419042	366.105115	113.720469	331.446866	147.600693	321.10544	995.20457	481.658773	654.727308	63.279182	245.453291	593.560785	1045.535017	275.044742	820.280023	706.237634	259.701671	823.568471	1745.200698	414.991861	354.906029	489.308165	712.759904	398.931738	330.917464	419.841159	568.141703	312.871689	55.264943	278.280291	1851.423799	857.29327	181.243912	1111.565506	678.494391	171.12275	999.126651
hsa-mir-543	0.940771	4.771035	13.762409	17.123037	17.841769	16.499785	5.496994	56.351883	31.255869	26.925557	18.651853	60.919851	21.007727	34.000175	23.421832	1.53557	21.504737	17.839191	47.933571	106.728794	2.789635	4.195931	30.80049	2.840004	47.804959	0.961359	34.161783	78.773357	16.802975	5.543393	1.398025	10.119713	25.710863	16.692816	20.644165	162.664048	0.748894	20.690324	6.637874	9.876446	25.43405	43.481295	57.123743	19.90425	10.592177	36.634423	3.380303	43.537124	93.261674
hsa-mir-544a	0	0	0.110099	0	0.126537	0.154204	0	0.17233	0	0.263976	0	0	0.446973	0.109678	0	0	0.139641	0	0	0.636553	0	0	0.190126	0	0.176402	0	0	0.363011	0	0	0	0	0	0	0	0.315444	0	0.215524	0	0.176365	0.067644	0.338815	0	0.156726	0.33626	0	0	0.084049	0.2956
hsa-mir-544b	0.403188	0	0	0	0	0	0	0	0.133004	0	0	0	0	0	0	0	0	0	0	0	0	0	0	0	0	0	0.595845	0	0	0	0.116502	0.167268	0	0	0	0	0	0	0	0	0	0.112938	0.139667	0	0	0	0	0.168097	0
hsa-mir-545	1.075167	0.265057	0.330298	0.313226	0.759224	0.462611	0.305389	1.033979	0.665018	1.055904	1.097168	0.651549	0.223486	0.987102	0.897006	0.944966	0.698206	1.073034	1.554602	1.697476	0.83689	1.134036	0.950632	0.149474	1.587619	0	1.19169	0.544516	1.382523	0.299643	1.16502	0.919974	2.402884	1.391068	0.268106	0.420592	0.187223	0.862097	0.905165	0.529095	0.135287	1.355261	0.838001	3.761433	1.176909	0.578438	0.270424	0.252146	0.738999
hsa-mir-548a-1	0	0	0	0	0	0	0	0	0	0	0	0	0	0	0	0	0	0	0	0	0	0	0	0	0	0	0	0	0	0	0	0	0	0	0	0	0	0	0	0	0	0	0	0	0	0	0	0	0
hsa-mir-548a-2	0	0	0	0	0	0	0	0	0	0	0	0	0	0	0	0	0	0	0	0	0	0	0	0	0	0	0	0	0	0	0	0	0	0	0	0	0	0	0	0	0	0	0	0	0	0	0	0	0
hsa-mir-548a-3	0.134396	0.132529	0.110099	0.208818	0	0.308407	0	0.51699	0	0.263976	0.470215	0.108592	0	0	0.099667	0.118121	0.139641	0.268259	0.2591	0.848738	0.557927	0	0.380253	0	0.176402	0	0	0.544516	0	0	0.349506	0.167268	0.240288	0	0.134053	0	0	0.215524	0	0	0.067644	0	0.069833	0	0.16813	0.192813	0	0.168097	0.886799
hsa-mir-548aa-1	0	0	0	0	0	0	0	0	0	0	0	0	0	0	0	0	0	0	0	0	0	0	0	0	0	0	0	0	0	0	0	0	0	0	0	0	0	0	0	0	0	0	0	0	0	0	0	0	0
hsa-mir-548aa-2	0	0	0	0	0	0	0	0	0	0	0	0	0	0	0	0	0	0	0	0	0	0	0	0	0	0	0	0	0	0	0	0	0	0	0	0	0	0	0	0	0	0	0	0	0	0	0	0	0
hsa-mir-548ab	0	0	0	0	0	0	0	0	0	0	0	0	0	0	0	0	0	0	0	0.212184	0	0	0	0	0	0	0	0	0	0	0	0	0	0	0	0	0	0	0	0	0	0	0	0	0	0	0	0	0
hsa-mir-548ac	0	0	0	0	0	0	0	0	0	0	0	0	0	0	0	0	0	0	0	0	0	0	0	0	0	0	0	0	0	0	0	0	0	0	0	0	0	0	0	0	0	0	0	0	0	0	0	0	0
hsa-mir-548ad	0	0	0	0	0	0	0	0	0	0	0	0	0	0	0	0	0	0	0	0	0	0	0	0	0	0	0	0	0	0	0	0	0	0	0	0	0	0	0	0	0	0	0	0	0	0	0	0	0
hsa-mir-548ae-1	0	0	0	0	0	0	0	0	0	0	0	0	0	0	0	0	0	0	0	0	0	0	0	0	0	0	0	0	0	0	0	0	0	0	0	0	0	0	0	0	0	0	0	0	0	0	0	0	0
hsa-mir-548ae-2	0	0	0	0	0	0	0	0	0	0	0	0	0	0	0	0	0	0	0	0	0	0	0	0	0	0	0	0	0	0	0	0	0	0	0	0	0	0	0	0	0	0	0	0	0	0	0	0	0
hsa-mir-548ag-1	0	0	0	0	0	0	0	0	0	0	0	0	0	0	0	0	0	0	0	0	0	0	0	0	0	0	0	0	0	0	0	0	0	0	0	0	0	0	0	0	0	0	0	0	0	0	0	0	0
hsa-mir-548ag-2	0	0	0	0.104409	0	0.308407	0	0.17233	0.266007	0	0	0.108592	0	0.109678	0.199335	0.118121	0	0.134129	0	0	0	0	0	0.298948	0	0.096136	0	0.181505	0	0	0	0	0	0.173883	0	0	0	0	0	0.35273	0	0.338815	0.069833	0	0	0.192813	0	0	0.1478
hsa-mir-548ah	0	0	0	0	0.126537	0	0	0.17233	1.197033	0	0	0.108592	0	0	0	0	0	0	0	0	0	0	0	0	0	0	1.19169	0	0.212696	0	0	0.167268	0	0	0.134053	0	0	0	0.301722	0	0	0	0	0	0	0	0	0	0
hsa-mir-548ai	0	0	0	0	0	0	0	0	0	0	0	0.108592	0.223486	0	0.199335	0	0	0	0	0	0.418445	0.113404	0.095063	0.149474	0	0.096136	0.595845	0.544516	0.106348	0	0.116502	0.083634	0	0	0	0	0	0	0	0	0.067644	0.338815	0	0	0	0	0	0	0.1478
hsa-mir-548aj-1	0	0	0	0	0	0	0	0	0	0	0	0	0	0	0	0	0	0	0	0	0	0	0	0	0	0	0	0	0	0	0	0	0	0	0	0	0	0	0	0	0	0	0	0	0	0	0	0	0
hsa-mir-548aj-2	0	0	0	0	0	0	0	0	0	0	0	0	0	0	0	0	0	0	0	0	0	0	0	0	0	0	0	0	0	0	0	0	0	0	0	0	0	0	0	0	0	0	0	0	0	0	0	0	0
hsa-mir-548ak	0	0	0	0	0	0	0	0	0	0	0	0	0	0	0	0	0	0	0	0	0	0	0	0	0	0	0	0	0	0	0	0	0	0	0	0	0	0	0	0	0	0	0	0	0	0	0	0	0
hsa-mir-548al	0.134396	0	0	0	0	0.154204	0	0	0	0.131988	0.156738	0	0	0.109678	0	0	0	0	0	0	0	0	0	0	0	0	0	0	0	0	0.116502	0	0	0	0	0.105148	0.093612	0	0	0	0	0	0	0	0	0	0	0	0
hsa-mir-548am	0	0	0	0	0	0	0	0	0	0	0	0	0	0	0	0	0	0	0.2591	0	0	0	0	0	0	0	0.198615	0	0.212696	0	0.116502	0	0	0	0	0	0	0	0	0	0	0	0	0	0	0	0	0	0
hsa-mir-548an	0	0	0	0	0	0	0	0	0	0	0	0	0	0	0	0	0	0	0	0	0	0	0	0	0	0	0	0	0	0	0	0	0	0	0	0	0	0	0	0	0	0	0	0	0	0	0	0	0
hsa-mir-548ao	0	0	0.110099	0	0	0	3.053886	0	0	0	0	0	0	0	0.299002	0	0	0.804776	0	1.90966	0	0.113404	1.521012	0	0.705608	0	2.184765	1.089033	0.638088	0	0.932016	0.334536	0	0	0	0	0	1.077621	0	0	0.067644	0	0.069833	0	0	0.192813	0	0	0
hsa-mir-548ap	0	0	0	0	0	0	0	0	0	0	0	0	0	0	0	0	0	0	0	0	0	0	0	0	0	0	0	0	0	0	0	0	0	0	0	0	0	0	0	0	0	0	0	0	0	0	0	0	0
hsa-mir-548aq	0	0	0.220199	0	0	0	0	0.34466	0	0	0.156738	0.108592	0	0.219356	0	0.118121	0.139641	0.268259	0	0	0	0	0.665443	0	0	0	0	0	0	0	0	0.250902	0.480577	0.695534	0	0.105148	0	0	0.301722	0	0	0.338815	0.349167	0	0	0.385626	0	0.084049	0
hsa-mir-548ar	0.134396	0	0	1.357314	0.126537	0.154204	0	0	0.798022	0.131988	0	0.217183	0	0.329034	0	0.118121	0	0.134129	0.2591	0	0.139482	0	0	0	0	0	0.198615	0.907527	0.212696	0	0	0.083634	0.240288	0	0	0	0	0	0	0	0	0	0	0.783632	0	0.192813	0	0	0
hsa-mir-548as	0	0	0	0	0	0	0	0	0	0	0	0	0	0	0.099667	0	0	0	0	0	0	0	0	0	0	0	0	0	0	0	0	0	0	0	0	0	0	0	0	0	0	0	0	0	0	0	0	0	0
hsa-mir-548at	0.134396	0.132529	0	0	0.126537	0.308407	0	0	0	0	0	0.108592	0	0.109678	0.099667	0.118121	0.139641	0.134129	0	0	0.418445	0	0	0	0.176402	0	0	0	0	0	0	0.083634	0	0.173883	0.268106	0	0	0	0.301722	0	0.067644	0.112938	0.069833	0	0.33626	0.192813	0	0.084049	0
hsa-mir-548au	0.403188	0.132529	0.330298	0.83527	0	0.308407	0.916166	1.033979	0.532015	0.923916	0.783691	0.434366	0	0.54839	0	0.118121	0.279282	0.134129	0.777301	1.90966	0.278963	0.113404	0.475316	0.149474	0.529206	0.384544	1.19169	1.089033	0.212696	0.149821	0.233004	0.501804	1.682019	0.173883	1.34053	0.420592	0	0.646573	0.603443	0.176365	0.202931	0.112938	0.488834	0.470179	0.33626	1.156877	0.135212	0.336194	2.069197
hsa-mir-548av	0.134396	0	0	0	0	0.154204	0	0	0	0	0	0	0	0	0	0	0	0	0	0	0	0.113404	0	0	0	0	0	0	0	0	0	0	0	0	0	0	0	0	0	0	0	0	0	0	0	0	0	0	0
hsa-mir-548aw	0.134396	0.132529	0	0.208818	0	0	0	0	0.266007	0.263976	0.470215	0.542958	0	0.54839	0.099667	0	0.279282	0.402388	0	0	0.418445	0.340211	0	0.298948	0.176402	0.096136	0	0.363011	0.212696	0.449464	0.349506	0.167268	0	0.173883	0.134053	0.420592	0	0	0	0	0.202931	0	0.139667	0.313453	0.33626	0.771251	0.405636	0.168097	0
hsa-mir-548ax	0	0	0	0	0	0	0	0	0	0	0	0	0	0	0	0.118121	0	0	0	0	0	0	0	0	0	0	0	0	0.212696	0	0	0	0	0	0	0	0	0	0	0	0	0	0	0	0	0	0	0	0
hsa-mir-548ay	0.268792	0.132529	0.220199	0.208818	0	0.308407	0	0.17233	0.399011	0.131988	0	0.108592	0.223486	0.109678	0.498337	0.118121	0.139641	0.134129	0	0.212184	0.557927	0.113404	0.28519	0	0	0	0	0	0.212696	0	0	0.083634	0.720865	0	0	0	0	0.215524	0	0.529095	0.067644	0	0.069833	0.313453	0	0.385626	0	0.252146	0.1478
hsa-mir-548az	0	0	0	0	0	0	0	0	0	0	0	0	0	0	0	0	0.139641	0	0	0	0	0	0	0	0	0	0	0	0	0	0	0	0	0	0	0	0.093612	0	0	0	0	0	0	0	0	0	0	0	0
hsa-mir-548b	3.89748	1.192759	0.550496	0.83527	0.632687	0.462611	0	0.68932	2.261063	0.923916	0.94043	2.497605	1.340919	0.109678	3.289023	0.826845	0.977488	0.402388	0	0	9.345277	0.793825	0.380253	0.747369	2.293227	0.288408	0.993075	1.452043	1.276175	1.498214	0.349506	2.174484	0.240288	0.869417	1.072424	1.577221	0.56167	9.914114	0.301722	0.35273	0.608794	1.016446	3.980505	5.955602	1.176909	0.385626	1.216909	0.336194	0.591199
hsa-mir-548c	0	0	0	0	0	0	0	0	0	0	0	0	0	0	0	0	0	0	0	0	0	0	0	0	0	0	0	0	0	0	0	0	0	0	0	0	0	0	0	0	0	0	0	0	0	0	0	0	0
hsa-mir-548d-1	0.268792	0.397586	0.110099	0.208818	0.126537	0	1.526943	0.34466	0.266007	0.263976	0.313477	0.108592	0.446973	0.54839	0	0.708725	0.139641	0	0.518201	0.424369	0.418445	0.113404	0.095063	0	0.352804	0	0.198615	0.907527	0.106348	0	0.699012	0.250902	1.441731	0.52165	0.268106	0.210296	0	0.431048	0.301722	0.35273	0.135287	0.338815	0.139667	0.783632	0.504389	0.385626	0	0.168097	0
hsa-mir-548d-2	0	0	0.220199	0.313226	0.506149	0.925222	0.610777	0	0.665018	0.131988	0.156738	0.108592	0.446973	0.767746	0.199335	0.472483	0.558565	0	0.2591	0.212184	0.976372	0.113404	0	0	0.529206	0	0.595845	0	0.319044	0	0.699012	0.083634	0.240288	0.173883	0	0.52574	0	0.862097	0	0	0.135287	0.225877	0.419001	0.626905	0.33626	0	0	0	0.1478
hsa-mir-548e	1.881542	0.927701	1.100993	0.83527	1.138836	3.238276	1.526943	3.446598	0.931026	0.65994	0.94043	0.542958	2.681838	1.535492	0.797339	0.354362	0.139641	0.938905	3.109205	2.758398	0.83689	1.020632	0.950632	0.149474	0.88201	0.096136	2.581995	2.178065	0.957131	0	1.980535	2.425386	2.643173	1.217184	0.670265	0.210296	0	1.939718	1.206886	0.881826	0.473506	0.564692	1.257002	0.313453	1.008779	1.928128	0.135212	0.840485	2.216997
hsa-mir-548f-1	0	0.132529	0.330298	0.522044	0.632687	0.462611	0	1.033979	0.133004	0.263976	0.156738	0.325775	0	0	24.61784	0	0.139641	1.207163	0	1.90966	0.418445	0.226807	0.380253	0	2.293227	0	0.595845	0.726022	0.212696	0	0.815514	0.752706	0	0.869417	2.278901	1.051481	0	0.215524	0.603443	0.35273	0.067644	0.903507	10.19568	0.313453	0.504389	0	0	0.084049	0.2956
hsa-mir-548f-2	0	0	0	0	0	0	0	0	0	0	0	0	0	0	0	0	0	0	0	0	0	0	0	0	0	0	0	0	0	0	0	0	0	0	0	0	0	0	0	0	0	0	0	0	0	0	0	0	0
hsa-mir-548f-3	0	0	0	0	0	0	0	0	0	0	0	0	0	0	0	0	0	0	0	0	0	0	0	0	0	0	0	0	0	0	0	0	0	0	0	0	0	0	0	0	0	0	0	0	0	0	0	0	0
hsa-mir-548f-4	0	0	0	0	0	0	0	0	0	0	0	0.108592	0	0	0.299002	0	0	0	0	0	0	0	0	0	0	0	0	0	0	0	0	0	0	0	0	0	0	0	0	0	0	0	0.349167	0	0	0	0.135212	0	0
hsa-mir-548f-5	0	0	0	0	0	0	0	0	0	0	0	0	0	0	0	0	0	0	0	0	0	0	0	0	0	0	0	0	0	0	0	0	0	0	0	0	0	0	0	0	0	0	0	0	0	0	0	0	0
hsa-mir-548g	0	0	0	0	0	0	0	0	0	0	0	0	0	0	0	0	0	0	0	0	0	0	0	0	0	0	0	0	0	0	0	0	0	0	0	0	0	0	0	0	0	0	0	0	0	0	0	0	0
hsa-mir-548h-1	0	0	0	0	0	0	0	0	0	0	0	0	0	0	0	0	0	0	0	0	0	0	0	0	0	0	0	0	0	0	0	0	0	0	0	0	0	0	0	0	0	0	0	0	0	0	0	0	0
hsa-mir-548h-2	0	0	0	0	0	0	0	0	0	0	0	0	0	0	0	0	0	0	0	0	0	0	0	0	0	0	0	0	0	0	0	0	0	0	0	0	0	0	0	0	0	0	0	0	0	0	0	0	0
hsa-mir-548h-3	0	0	0	0	0	0	0	0	0	0	0	0	0	0	0	0	0	0	0	0	0	0	0	0	0	0	0	0	0	0	0	0	0	0	0	0	0	0	0	0.176365	0	0	0	0	0	0	0	0	0
hsa-mir-548h-4	0	0	0	0	0	0	0	0	0	0	0	0	0	0	0	0	0	0	0	0	0	0	0	0	0	0	0	0	0	0	0	0	0	0	0	0	0	0	0	0	0	0	0	0	0	0	0	0	0
hsa-mir-548h-5	0	0	0	0	0	0	0	0	0	0	0	0	0	0	0	0	0	0	0	0	0	0	0	0	0	0	0	0	0	0	0	0	0	0	0	0	0	0	0	0	0	0	0	0	0	0	0	0	0
hsa-mir-548i-1	0	0	0	0	0	0	0	0	0	0	0	0	0	0	0	0	0	0	0	0	0	0	0	0	0	0	0	0	0	0	0	0	0	0	0	0	0	0	0	0	0	0	0	0	0	0	0	0	0
hsa-mir-548i-2	0	0	0	0	0	0	0	0	0	0	0	0	0	0	0	0	0	0	0	0	0	0	0	0	0	0	0	0	0	0	0	0	0	0	0	0	0	0	0	0	0	0	0	0	0	0	0	0	0
hsa-mir-548i-3	0	0	0	0	0	0	0	0	0	0	0	0	0	0	0	0	0	0	0	0	0	0	0	0	0	0	0	0	0	0	0	0	0	0	0	0	0	0	0	0	0	0	0	0	0	0	0	0	0
hsa-mir-548i-4	0	0	0	0	0	0	0	0	0	0	0	0	0	0	0	0	0	0	0	0	0	0	0	0	0	0	0	0	0	0	0	0	0	0	0	0	0	0	0	0	0	0	0	0	0	0	0	0	0
hsa-mir-548j	1.209563	0.927701	0	0.417635	0.379612	1.69624	2.13772	1.723299	1.06403	0.395964	0.470215	1.194507	0.670459	0.54839	0.598004	0.236242	0.837847	0.938905	0.2591	0.212184	0.557927	0.567018	0.665443	0.298948	0.529206	0.096136	3.17784	1.452043	0.53174	0	1.980535	0.919974	0.961154	2.086602	2.010795	0	0.093612	0.646573	0.301722	0.529095	0.135287	0.790569	0.488834	0.313453	0.16813	0.578438	0	0.252146	1.034599
hsa-mir-548k	0.940771	0.265057	0.330298	0.83527	0.126537	0.154204	0	0.34466	0.665018	0.395964	0.156738	0.434366	1.340919	0.219356	0.099667	0.354362	0.418923	0.268259	0.2591	0	0.418445	0.453614	0.380253	0	0.529206	0	0.595845	0.726022	0.53174	0	0.58251	0.501804	0.961154	0.173883	0.938371	0.315444	0.093612	0	0.603443	0.35273	0.135287	0.225877	0.349167	0.470179	0	0.385626	0	1.092631	0.1478
hsa-mir-548l	0.134396	0	0.220199	0.313226	0.253075	0.308407	0.610777	0.86165	0.133004	0.395964	0	0	0.893946	0	0	0.118121	0	0.268259	0	0.424369	0.139482	0.226807	0.380253	0	0.705608	0	0.39723	0.181505	0.425392	0	0.466008	0.585438	0.720865	0.347767	0.670265	0.420592	0	0	0	0	0.135287	0.225877	0.279334	0.313453	0.16813	0	0	0	0.443399
hsa-mir-548m	0	0	0	0	0	0	0	0	0	0	0	0	0	0	0	0	0	0	0	0	0	0	0	0	0	0	0	0	0	0	0	0	0	0	0	0	0	0	0	0	0	0	0	0	0	0	0	0	0
hsa-mir-548n	0	0	0.110099	0.208818	0.126537	0	0	0.34466	0	0.131988	0.156738	0	0	0.109678	0.099667	0	0	0.134129	0	0	0	0	0	0	0	0.096136	0.39723	0.544516	0	0	0.116502	0.083634	0	0	0.268106	0.210296	0	0	0	0.176365	0.067644	0	0.069833	0	0.16813	0.192813	0	0.252146	0.2956
hsa-mir-548o	1.075167	0.662644	0.660596	0.626453	0.253075	1.233629	1.526943	1.895629	0.399011	0.791928	0.626953	0.868732	2.234865	2.303238	0.199335	0.354362	0.279282	0.804776	0.2591	1.060922	0.83689	0.226807	0.760506	0.149474	2.293227	0	0.79446	1.452043	1.169827	0.149821	0.349506	0.752706	1.682019	0.52165	0.670265	0.210296	0.187223	0.862097	0	1.410921	0.54115	1.016446	1.047501	0.783632	0.672519	2.12094	0.135212	0.672388	1.182398
hsa-mir-548o-2	0	0	0	0	0	0	0	0	0	0	0	0	0	0	0	0	0	0	0	0	0	0	0	0	0	0	0	0	0	0	0	0	0	0	0	0	0	0	0	0	0	0	0	0	0	0	0	0	0
hsa-mir-548p	0	0	0	0	0	0	0	0	0	0	0	0	0	0	0	0	0	0	0	0	0	0	0	0	0	0	0.198615	0	0	0	0	0	0	0	0	0	0	0	0	0	0	0	0	0	0	0	0	0	0
hsa-mir-548q	0.537583	0	0.220199	0.417635	0	0.154204	0.305389	0.17233	0.399011	0.263976	0.156738	0.108592	0	0.438712	0	0	0.139641	0.134129	0	0.848738	0.418445	0.226807	0.28519	0	0.88201	0.384544	0	0	0.425392	0	0.116502	0.167268	0.240288	0.173883	0.134053	0.105148	0.093612	0.431048	0	0.35273	0.067644	0.112938	0.2095	0.313453	0.504389	0.192813	0.135212	0.336194	0.1478
hsa-mir-548s	1.209563	0.132529	0.440397	0.104409	0.126537	0.308407	0.305389	0.68932	0.798022	0.395964	0.626953	0.542958	1.340919	0.109678	0.897006	0.354362	0.558565	0.536517	0.777301	1.273107	0.418445	0.340211	1.045696	0.149474	0.352804	0.480679	0.595845	0.907527	0.638088	0.299643	0.815514	1.421778	5.286346	0.695534	0.670265	0.105148	0.093612	0	0	0.35273	1.217587	1.581138	0.768168	0.940358	0.16813	0.771251	0.135212	0.252146	1.477998
hsa-mir-548t	0.134396	0	0.220199	0	0.253075	0	0	0.68932	0	0	0	0.108592	0	0.109678	0.299002	0	0	0.134129	0.2591	0	0	0.113404	0	0	0.176402	0	0.595845	0	2.339655	0	0	0.083634	0	0.173883	0.402159	0	0.093612	0	0	0	0.135287	0.451754	0.558667	0.626905	0.33626	0	0	0.168097	0.1478
hsa-mir-548u	0	0	0	0	0	0	0	0	0	0	0	0	0	0	0	0	0	0	0	0	0	0	0	0	0	0	0.198615	0	0	0	0	0.083634	0	0	0	0	0	0	0	0	0	0	0	0.313453	0	0	0	0	0
hsa-mir-548v	0.403188	7.819196	2.642383	0.104409	0.506149	0.154204	0.610777	1.206309	0	0.395964	0.156738	0.325775	4.469729	0.329034	1.495011	0.354362	6.14421	0.268259	1.036402	3.182767	0.139482	0	1.616075	0.298948	2.293227	0.769087	0.198615	0.363011	5.317397	0	1.980535	0.167268	17.541056	0.52165	2.68106	0	0.374447	0	0.603443	4.585493	0.270575	0.338815	0.069833	0.313453	1.345038	0.192813	0.540848	0.168097	1.773598
hsa-mir-548w	0	0	0	0	0	0	0	0	0	0	0	0	0	0	0	0	0	0	0	0	0	0	0	0	0	0	0	0	0	0	0	0	0	0.173883	0	0	0	0	0	0	0	0	0	0	0	0	0	0	0
hsa-mir-548x	2.150334	0.265057	2.97268	1.357314	0	0.154204	0	0.51699	0	0.791928	0.783691	0	0	2.19356	0	0.708725	0	1.207163	0	0.212184	0	0	0	0	0	0	0.198615	0	0.957131	0	8.737654	0	0	0	0	0	0	0	0	0	0	0	0.698334	3.604707	5.043894	0	0	0	0
hsa-mir-548x-2	0	0.132529	0	0.104409	0	0	0	0	0	0	0.156738	0	0	0.329034	0	0	0	0	0	0	0	0	0	0	0	0	0	0	0	0	0.116502	0	0	0	0	0	0	0	0	0	0	0	0.069833	0	0.33626	0	0	0	0
hsa-mir-548y	0	0	0	0	0	0.154204	0	0	0	0	0	0	0	0	0	0	0	0	0	0	0	0	0	0	0	0	0	0	0	0	0	0	0	0	0	0	0	0	0	0	0	0	0.069833	0	0.16813	0	0	0	0
hsa-mir-548z	0	0	0	0	0	0	0	0	0	0	0	0	0	0	0	0	0	0	0	0	0	0	0	0	0	0	0	0	0	0	0	0	0	0	0	0	0	0	0	0	0	0	0	0	0	0	0	0	0
hsa-mir-549a	0	0	0	0	0	0	0	0	0	0	0	0	0.223486	0.109678	0	0.118121	0.139641	0	0	0	0	0	0	0	0	0	0	0	1.382523	0	0	0	0	0.347767	0.402159	0	0	0	0	0.176365	0.202931	0.225877	0.069833	0	0	0	0	0	0
hsa-mir-550a-1	14.380356	3.445747	3.192879	4.802803	2.024598	4.009294	7.940102	8.961156	9.177255	6.995365	10.81494	8.361548	4.916702	17.000088	6.677714	2.244295	1.396411	7.377109	5.182008	8.911748	17.993145	0.907228	7.985312	1.046317	11.818938	0.480679	3.376455	11.434842	2.871394	0.749107	5.009588	3.596262	16.339614	2.260485	4.155644	11.671435	0.468059	1.293145	3.620659	4.056397	3.111612	12.084412	5.796174	5.328697	2.353817	15.039395	0.811273	2.101213	13.006382
hsa-mir-550a-2	13.305189	4.638506	3.853475	7.517431	1.518448	3.546683	10.688599	5.859217	8.512237	6.071449	6.426269	8.47014	8.045513	14.367816	5.68104	2.598657	2.792823	6.706463	5.700208	7.426457	17.435218	0.453614	6.559364	0.149474	11.99534	1.826582	2.38338	9.619788	3.61583	0.299643	4.776584	3.512628	15.859037	3.47767	5.362121	12.302323	1.123341	0.646573	3.92238	2.116381	2.096956	10.842089	4.818506	4.231612	1.176909	13.689705	0.811273	3.193843	10.789385
hsa-mir-550a-3	6.585397	2.518046	2.422184	2.401402	1.391911	3.546683	1.832331	4.997568	5.453152	2.903737	3.918457	6.406901	4.916702	7.129069	3.488358	1.653691	3.770311	4.426265	1.813703	5.728981	11.15854	0.340211	5.513668	1.046317	6.87968	0.769087	2.979225	4.719141	2.658699	0.898929	3.029053	3.261726	9.611538	2.782136	3.083219	6.51918	0.374447	1.724194	3.620659	2.116381	1.149944	5.872798	3.491671	4.231612	2.690077	7.519697	0.540848	2.017164	7.09439
hsa-mir-550b-1	0	0	0	0	0	0	0	0	0	0	0	0	0	0	0	0	0.139641	0	0	0	0.139482	0	0	0	0	0	0	0	0	0	0	0	0	0	0	0	0	0	0	0	0	0	0	0	0	0	0	0	0
hsa-mir-550b-2	0	0	0	0	0	0	0	0	0	0	0	0	0	0	0	0	0.139641	0	0	0	0.139482	0	0	0	0	0	0	0	0	0.149821	0	0	0	0	0	0	0	0	0	0	0	0.112938	0	0	0	0	0	0	0
hsa-mir-551a	0.806375	0.397586	0.110099	0.730861	0.126537	0.154204	0	0.51699	0.532015	0.791928	0.156738	0.217183	0.223486	0.987102	0.299002	0	0.279282	0	0.2591	0.636553	0.418445	0	1.045696	0.149474	1.234814	0.096136	0.595845	1.089033	0.425392	0	0.233004	3.596262	0.240288	0.347767	0.536212	0.210296	0	0.215524	0.905165	0.176365	0.135287	0.677631	0.488834	0.313453	0	0	0.270424	0.252146	0.2956
hsa-mir-551b	0.134396	0	0.110099	0	1.012299	0	0	0.86165	2.52707	1.583856	0.156738	3.909295	0.893946	0.109678	36.37859	0	0.279282	0.268259	0	2.758398	1.115854	0.340211	0.665443	1.195791	0.176402	0.672951	0.198615	2.541076	0.957131	0.149821	1.864033	0.501804	0	8.346408	0.938371	0.736036	0.468059	0	0.905165	0.176365	0.067644	1.355261	1.885503	8.933403	0	0.192813	1.487333	0.420243	0.2956
hsa-mir-552	0	14.313104	0	0.208818	0	0.771018	0	0.51699	2.660074	0.263976	0.156738	0.542958	2.234865	0.329034	0.398669	0.236242	1.536053	0.402388	0.518201	0	0.418445	0	0.570379	0	0	0.288408	0	0	7.657052	0.149821	0.116502	0.167268	2.162596	0.173883	0.402159	0.841184	0	0.646573	0.301722	0.35273	0.270575	3.501091	2.095003	0.313453	11.600955	0.771251	0	0.336194	0.591199
hsa-mir-553	0	0	0	0.104409	0	0	0	0	0	0	0	0	0	0	0	0	0	0	0	0	0	0	0	0	0	0	0	0	0	0	0	0	0	0	0	0	0	0	0	0	0	0	0	0	0	0	0	0	0
hsa-mir-554	0	0	0	0	0	0	0	0	0	0	0	0	0	0	0	0	0	0	0	0	0	0	0	0	0	0	0	0	0	0	0	0	0	0	0	0	0	0	0	0	0	0	0	0	0	0	0	0	0
hsa-mir-555	0	0	0.110099	0.83527	0	0	0	0.17233	0.266007	0.131988	0	0.325775	0	0	0	0.118121	0.279282	0	0.518201	0	0	0	0.475316	0	0.176402	0	0	0	0	0	0	0.083634	0	0	0	0	0	0	0.301722	0	0	0	0.139667	0	0.504389	0	0	0	0.2956
hsa-mir-556	0.134396	0	0.220199	0.313226	0.126537	0.308407	0	0.17233	0	1.055904	0.783691	0.325775	1.117432	0	2.491684	0.354362	1.536053	0.268259	0	0.848738	0.557927	0	0	0.298948	0.352804	0.288408	0	2.359571	0.425392	0.449464	0	0.083634	0.240288	0	0.134053	0	0.374447	0.215524	0.301722	0	0.338219	0.677631	0.069833	0.470179	0.16813	2.699379	0.135212	0.252146	0.1478
hsa-mir-557	0	0	0	0	0	0	0	0	0	0	0	0	0	0	0	0	0	0	0	0	0	0	0	0	0	0	0	0	0	0	0	0	0	0	0	0	0	0	0	0	0	0	0	0	0	0	0	0	0
hsa-mir-5571	0.268792	0	0	0	0	0	0	0	0.133004	0	0	0.542958	0	0	0	0.472483	0	0	0	0	0	0.113404	0.190126	0	0.176402	0	0.198615	0	0	0	0	0.083634	0	0	0	0	0	0	0	0	0	0	0	0	0	0	0	0	0
hsa-mir-5572	0	0	0	0	0.126537	0.154204	0	0	0	0	0	0	0	0	0	0	0	0	0	0	0	0	0	0	0	0	0	0	0	0	0	0	0	0	0	0	0	0.215524	0	0	0	0.225877	0	0	0	0	0	0	0
hsa-mir-5579	0	1.457816	0.110099	0	0.126537	0	0.305389	0.17233	0.133004	0.131988	2.66455	0.108592	0	0	6.677714	0.118121	0.139641	0	0	0	0	0.113404	0.28519	0.149474	0	0	0.79446	0	0.638088	0	0.233004	0	0	0	0	0	0	0.431048	1.206886	0.176365	0	0.112938	0.139667	0	0.33626	0.771251	0.270424	0	0.1478
hsa-mir-558	0	0	0	0	0	0	0	0	0	0	0	0	0	0	0	0	0	0	0	0	0	0	0	0	0	0	0	0	0	0	0	0	0	0	0	0	0	0	0	0	0	0	0	0	0	0	0	0	0
hsa-mir-5580	0	0	0	0.417635	0.253075	0	0	0	3.192089	0	0	0	0.446973	0	0.099667	0.118121	0	0.134129	0	0	0.139482	0.453614	0	0	1.234814	0	0.198615	0	1.382523	0	0	2.007216	0	0.347767	2.949166	0	0	0	0	0	0.338219	0.225877	1.815669	0	0	0	0	0	1.182398
hsa-mir-5581	0.671979	0.265057	0.110099	1.044088	0.506149	0	0.916166	0.51699	0.798022	0.395964	0.626953	0.868732	0.446973	0.438712	1.295676	0.118121	0.418923	0.938905	0.518201	0.424369	0.557927	0.226807	0.665443	0	1.234814	0.096136	0.595845	0.363011	0.850784	0	0.932016	0.585438	2.402884	0.52165	0.670265	0.420592	0.187223	0	0.301722	0.35273	0.54115	0	0.628501	1.097085	0.16813	1.735315	0	0.504291	1.182398
hsa-mir-5582	0.537583	0	0.110099	0	0.126537	0.616814	0	0.17233	0.133004	0.131988	0.156738	0.108592	0.446973	0.219356	0.099667	0	0.418923	0.402388	0.518201	0.424369	0	0.113404	0.190126	0	0.529206	0	0.198615	0	0.106348	0	0.116502	0	0.480577	0.173883	0.268106	0.210296	0	0.215524	0	0.35273	0	0.225877	0.139667	0.156726	0	0	0	0.084049	0.2956
hsa-mir-5583-1	0	0	0	0	0	0	0	0	0	0	0	0	0	0	0	0	0	0	0	0	0	0	0	0	0	0	0	0	0	0	0	0	0	0	0	0	0	0	0	0	0	0	0	0	0	0	0	0	0
hsa-mir-5583-2	0	0	0	0	0	0	0	0.17233	0	0	0	0	0.446973	0	0	0	0	0	0	0	0	0	0	0	0	0	0.198615	0	0	0	0	0	0	0	0.134053	0	0	0	0.301722	0	0	0	0.069833	0	0	0	0	0	0
hsa-mir-5584	0	0	0	0	0	0	0	0	0	0	0	0	0	0	0	0	1.536053	0	0	0	0	3.175299	0	0	0	0	0	0	0	0	0	0	0	0	0	0	0	0	0	0	0	0	0	0	0	0	0	0.084049	0
hsa-mir-5585	0.134396	0	0	0	0.126537	0.154204	0	0.17233	0	0.131988	0.156738	0	0	0	0.099667	0	0	0.268259	0.2591	0.212184	0	0.113404	0.190126	0	0	0	0.198615	0	0.212696	0	0.116502	0.083634	0.240288	0	0	0	0	0	0	0	0	0	0	0	0	0.192813	0	0	0.1478
hsa-mir-5586	5.241438	3.445747	1.871688	3.34108	4.555345	1.850443	1.832331	7.065527	2.926081	5.543497	3.134765	2.931971	2.234865	2.632272	26.013184	1.417449	0.139641	1.341293	0.2591	0.848738	9.484759	3.855721	2.281518	0.448422	16.581794	0.288408	8.341831	13.975918	4.041222	1.04875	1.281523	4.265334	4.325192	1.043301	1.608636	0.315444	0.187223	4.09496	1.810329	5.114588	1.0823	1.694076	2.095003	4.858518	2.185687	2.892191	1.081697	1.008582	5.320793
hsa-mir-5587	0	0	0	0	0	0	0	0.17233	0	0	0	0	0.446973	0	0	0	0.139641	0	0	0	0	0	0	0	0	0	0.198615	0	0	0	0	0	0	0	0	0	0	0	0	0	0	0	0	0	0	0	0	0	0
hsa-mir-5588	0	0.132529	0	0	0	0	0	0	0.266007	0	0	0.108592	0	0	0.099667	0	0	0	0	0	0	0	0.190126	0	0	0.096136	0	0.363011	0	0.749107	0.116502	0.083634	0	0	0	0.105148	0	0.215524	0	0	0	0	0	0.156726	0	0.192813	0.405636	0.084049	0
hsa-mir-5589	0	0	0	0	0	0	0	0	0	0	0	0	0	0	0	0	0	0	0	0	0	0	0	0	0	0	0	0	0.212696	0	0	0	0	0	0	0	0	0	0	0	0	0	0	0	0	0	0	0	0
hsa-mir-559	0	0	0	0	0	0	0	0	0	0	0	0	0	0	0	0	0.279282	0	0	0	0	0	0	0	0	0	0	0	0	0	0.233004	0	0	0	0	0.105148	0.093612	0	0	0	0	0	0	0.156726	0	0	0.135212	0	0
hsa-mir-5590	0	0	0	0	0	0	0	0	0	0	0	0	0	0	0	0	0	0	0	0	0	0	0	0	0	0	0	0	0	0	0	0	0	0	0	0	0	0	0	0	0	0	0	0	0	0	0.270424	0	0
hsa-mir-5591	0	0	0	0	0	0	0	0	0	0	0	0	0	0	0	0	0	0	0	0	0	0	0	0	0	0	0	0	0	0	0	0	0	0	0	0	0	0	0	0	0	0	0	0	0	0	0	0	0
hsa-mir-561	1.343958	0.132529	5.835262	7.413022	12.274124	13.569917	5.191605	14.303383	1.463041	5.807473	28.369626	2.389014	10.950837	0	15.348775	5.315434	5.864928	4.426265	12.177718	7.638641	0.139482	0.567018	2.851897	0.747369	1.587619	0.480679	18.669812	5.445163	0.106348	0.749107	27.727488	23.584785	2.643173	17.214466	2.68106	11.145694	0.468059	0	3.017216	1.763651	0	13.552612	15.991855	6.89596	4.539504	27.957849	1.487333	11.430596	17.292577
hsa-mir-562	0	0	0	0	0	0	0	0	0	0	0	0	0	0	0	0	0	0	0	0	0	0	0	0	0	0	0	0	0	0	0	0	0	0	0	0	0	0	0	0	0	0	0	0	0	0	0	0	0
hsa-mir-563	0	0	0	0	0	0	0	0	0	0	0	0	0	0	0	0.118121	0	0	0	0	0	0	0	0	0	0	0	0	0	0	0	0	0	0	0	0	0	0	0	0	0	0	0	0	0	0	0	0	0
hsa-mir-564	0.134396	0	0	0.104409	0.126537	0	0	0	0	0.131988	0.156738	0	0	0.109678	0	0	0	0	0	0	0	0.113404	0	0	0	0	0	0	0.319044	0	0.233004	0.083634	0	0	0.134053	0	0.093612	0.215524	0	0	0.135287	0	0.279334	0.313453	0	0.385626	0	0	0
hsa-mir-566	0	0	0	0	0	0	0	0	0	0	0	0	0	0	0	0	0	0	0	0	0	0	0	0	0	0	0	0	0	0	0	0	0	0	0	0	0	0	0	0	0	0	0	0	0	0	0	0	0
hsa-mir-567	0	0	0	0	0	0	0	0	0.133004	0	0	0	0	0	0	0	0	0.134129	0	0	0	0	0	0	0	0	0	0	0	0	0	0	0	0	0	0	0	0	0	0	0	0	0	0	0	0	0	0	0
hsa-mir-568	0	0	0	0	0	0	0	0	0	0	0	0	0	0	0	0	0	0	0	0	0	0	0	0	0	0	0	0	0	0	0	0	0	0	0	0	0	0	0	0	0	0	0	0	0	0	0	0.084049	0
hsa-mir-5680	0	0	0.110099	0.730861	0	0	3.664663	0.51699	0.266007	0.131988	0	0	0	0	0	0.118121	0	0	0	0.212184	0	0.340211	0.095063	0	0	0.384544	0	0	0.425392	0	0.466008	0.585438	0	0.347767	0	0.315444	0	0	0	0.176365	0	0.338815	0.279334	0	0.16813	0.192813	0	0.168097	0.1478
hsa-mir-5681a	0	0	0	0	0	0	0	0	0	0	0	0	0	0	0	0	0	0	0	0	0	0	0	0	0	0	0	0	0	0	0	0	0	0	0	0	0	0	0	0	0	0	0	0	0	0	0	0	0
hsa-mir-5681b	0	0	0	0	0.126537	0	0	0	0	0	0	0	0	0	0	0	0	0	0	0	0	0	0	0	0	0	0	0	0	0	0	0	0	0	0	0	0	0	0	0	0	0	0	0	0	0	0	0	0
hsa-mir-5682	0	0	0	0	0.126537	0	0	0	0	0	0	0	0	0	0.797339	0	1.117129	0	0	0	0	0	0	0	0	0	0	0	0	0	2.213539	0	0	0	0.134053	0	0	0	0	0	0.473506	0	0	0	0	0	0	0	0
hsa-mir-5683	0.806375	7.42161	1.54139	4.802803	36.822373	6.939162	14.964039	18.956291	0.798022	11.218982	5.485839	2.931971	1.340919	12.50329	0.099667	6.024159	7.540622	13.144667	46.378969	1.060922	3.347562	169.424906	3.80253	1.345265	0.352804	0.865223	2.38338	0.907527	12.230013	1.947679	3.728066	22.079374	0	11.128544	6.702651	1.577221	0.56167	22.414518	1.508608	1.763651	54.656149	12.423227	18.575691	2.507622	9.583398	81.559793	0.946485	1.428825	3.694995
hsa-mir-5684	0.134396	0	0	0.104409	0	0	0	0	0	0	0	0.325775	0	0.109678	0	0	0	0	0	0	0	0	0	0	0.176402	0	0	0.363011	0	0	0.349506	0.083634	0	0	0	0	0.468059	0	0.301722	0	0	0.112938	0.139667	0.313453	0	0	0.135212	0	0
hsa-mir-5685	0	0	0	0	0	0	0	0	0	0	0	0	0	0	0	0	0	0	0	0	0	0	0	0	0	0	0	0	0	0	0	0	0	0	0	0	0	0	0	0	0	0	0	0	0	0	0	0	0
hsa-mir-5686	0	0	0	0	0	0	0	0	0	0	0	0	0	0	0	0	0	0	0	0	0	0	0	0	0	0	0	0	0	0	0	0	0	0	0	0	0	0	0	0	0	0	0	0	0	0	0	0	0
hsa-mir-5687	0.537583	0.132529	0	0	0	0.154204	1.832331	0.51699	0	0.923916	0	0.542958	0	0.109678	0.099667	0.944966	1.25677	0	0	0.636553	0.139482	0.113404	0.190126	0	0.176402	0.192272	0.993075	0.544516	0.638088	0.149821	0	0	0.961154	0	0	0.105148	0.374447	0.215524	0	0	0.135287	1.016446	0.2095	4.388338	0.840649	0.578438	0.135212	0.252146	0
hsa-mir-5688	0.134396	0	0	0	0	0	0	0	0.133004	0	0	0	0	0	0	0	0	0	0	0	0	0.113404	0	0	0	0	0	0	0	0	0	0.083634	0	0	0	0	0	0	0.301722	0	0	0	0.069833	0	0	0	0	0	0
hsa-mir-5689	0	0	0	0	0	0	0	0	0	0	0	0	0	0	0	0	0	0	0	0	0	0	0	0	0	0	0	0	0	0	0	0	0	0	0	0	0	0	0	0	0	0	0	0	0	0	0	0	0
hsa-mir-569	0	0	0	0	0	0	0	0	0	0	0	0	0	0	0	0	0	0	0	0	0	0	0	0	0	0	0	0	0	0	0	0	0	0	0	0	0	0	0	0	0	0	0	0	0	0	0	0	0
hsa-mir-5690	0.806375	0.397586	0.220199	0	0.379612	0.308407	1.221554	0.51699	1.330037	0.923916	0.783691	0.651549	0.670459	0.438712	0.099667	0.236242	0.279282	0.670646	1.295502	1.273107	0.697409	0.567018	0.475316	0.149474	1.234814	0	1.19169	0.907527	0.638088	0	0.699012	0.585438	1.441731	0.347767	0.402159	0.420592	0	0.215524	0.905165	0.35273	0.202931	0.564692	0.349167	0.470179	0.504389	0.964064	0.135212	0.168097	1.477998
hsa-mir-5691	0	0	0	0	0	0	0	0	0	0	0	0	0	0	0	0	0	0	0	0	0.139482	0	0	0	0	0	0	0	0	0	0	0	0	0	0	0	0.093612	0.862097	0	0	0	0.451754	0	0	0	0	0	0	0
hsa-mir-5692a-1	0	0	0	0	0	0	0	0	0	0	0	0	0	0	0	0	0	0	0	0	0	0	0	0	0	0	0	0	0	0	0	0	0	0	0	0	0.093612	0	0	0	0	0	0	0	0	0	0	0	0
hsa-mir-5692a-2	0	0	0	0	0	0	0	0	0	0	0	0	0	0	0	0	0	0	0	0	0	0	0	0	0	0	0	0	0	0	0	0	0	0	0	0	0	0	0	0	0	0	0	0	0	0	0	0	0
hsa-mir-5692b	0	0	0	0	0	0	0	0	0	0	0	0	0	0	0	0	0	0	0	0	0	0	0	0	0	0	0	0	0	0	0	0	0	0	0	0	0	0	0	0	0	0	0	0	0	0	0	0	0
hsa-mir-5692c-1	0	0	0	0	0	0	0	0	0	0	0	0	0	0	0	0	0	0	0	0	0	0	0	0	0	0	0	0	0	0	0	0	0	0	0	0	0	0	0	0	0	0.112938	0	0	0	0	0	0	0
hsa-mir-5692c-2	0	0	0	0	0	0	0.305389	0	0	0	0	0	0	0	0	0	0	0	0	0	0	0.113404	0	0	0	0	0	0	0	0	0	0	0	0	0	0	0	0	0	0	0	0	0	0	0	0	0	0	0
hsa-mir-5693	0.134396	0	0	0	0	0	0	0.17233	0	0	0	0	0	0	0	0	0	0	0	0	0	0	0	0	0	0	0	0	0	0	0.116502	0	0	0	0	0	0	0	0	0	0	0	0.069833	0	0	0	0	0	0
hsa-mir-5694	0	0	0	0	0	0	0	0	1.06403	0	0	0	0	0	0	0	0	0	0	0	0	0	0	0	0	0	0	0	0	0	0	0	0	0	0	0	0	0	0	0	0	0	0	0	0	0	0	0	0
hsa-mir-5695	0	0.132529	0.110099	0.417635	0.126537	0.154204	0	0	0.133004	0.263976	0	0.108592	0	0.219356	0	0.118121	0	0	0	0	0.278963	0.226807	0	0	0	0	0	0	0.212696	0	0.349506	0	0	0	0.134053	0	0	0	0	0	0.202931	0.112938	0.069833	0.313453	0.16813	0.385626	0	0	0.1478
hsa-mir-5696	0.403188	0.662644	0	0.730861	0.253075	0	0.916166	0.51699	0	0.65994	0.783691	0.108592	0.223486	0.329034	0.398669	0.354362	0.837847	0.402388	1.295502	0.848738	0.418445	0.226807	0.380253	0	0.529206	0	0.198615	0	0.744436	0	0.466008	0.752706	0.720865	0.173883	0.402159	0.630888	0.187223	0.215524	0.301722	0.176365	0.473506	0.451754	0.279334	1.410537	0.33626	0.385626	0.270424	0.084049	0.1478
hsa-mir-5697	0	0	0	0	0	0.308407	0.305389	0.17233	0	0	0.156738	0	0.223486	0	0	0	0.139641	0.134129	0	0	0.139482	0	0	0	0.176402	0	0	0	0	0	0.233004	0.083634	0	0	0.402159	0	0	0	0	0	0	0.112938	0	0	0.16813	0.192813	0	0	0
hsa-mir-5698	0.940771	0.265057	0.220199	0.417635	0.632687	1.233629	0	0.86165	0.798022	0.923916	0.470215	0.868732	1.564405	0.767746	0	0.472483	0.977488	1.207163	1.554602	2.334029	0.557927	0.680421	0.095063	0.149474	2.116825	0	1.19169	0.181505	0.425392	0	0.349506	0.501804	8.410095	0.695534	0.670265	0	0.093612	0.862097	0.905165	0.35273	0.338219	0	0.488834	1.253811	0.672519	1.156877	0	0.924534	0.443399
hsa-mir-5699	1.61275	2.385517	0.770695	1.879358	1.012299	2.15885	1.221554	2.412619	1.596044	1.97982	1.410644	1.085915	3.575783	1.316136	2.691019	1.417449	1.954976	2.682585	0.777301	2.758398	3.068598	0	1.330885	1.195791	1.764021	0.192272	1.787535	2.722581	1.701567	0.749107	2.330041	2.09085	6.728076	0.52165	1.608636	0.315444	0.468059	1.293145	0.603443	1.587286	1.488162	2.597584	0.907835	2.821075	2.017557	3.085004	0.270424	1.176679	2.069197
hsa-mir-570	0.671979	0.397586	0.770695	0.939679	0.126537	1.079425	0	2.067959	0.532015	1.055904	0.94043	0.542958	2.905324	0.877424	0.897006	0.354362	0.698206	0.804776	2.331903	1.697476	2.789635	0	2.281518	0.298948	2.822433	0.384544	1.787535	3.085592	1.063479	0.299643	1.747531	0.752706	1.682019	0.695534	2.144848	1.472073	0.093612	2.801815	1.508608	0.176365	0.676437	2.823461	0.698334	0.156726	2.690077	1.735315	0.135212	1.512873	1.182398
hsa-mir-5700	0	0	0	0	0	0	0	0	0	0	0	0	0	0	0	0	0	0	0	0	0	0	0	0	0	0	0	0	0	0	0	0	0	0	0	0	0	0	0	0	0	0.112938	0	0	0	0	0	0	0
hsa-mir-5701-1	0	0	0.110099	1.044088	0.126537	0	0	0.17233	0	0.131988	0	0	0	0.109678	0.099667	0	0.558565	0.134129	0.518201	0	0	0	0	0	0	0	0.198615	0	0.319044	0	0.116502	0.083634	0	0	0	0	0	0	0	0.176365	0.067644	0	0	0.156726	0	0	0	0.672388	0
hsa-mir-5701-2	0	0.132529	0.110099	0.313226	0	0	0	0	0.133004	0	0	0	0	0	0.199335	0.236242	0.279282	0.134129	0.2591	0.212184	0	0	0	0	0	0	0	0	0.106348	0	0	0	0	0	0	0	0	0	0.301722	0	0	0	0	0.156726	0	0	0.135212	0.504291	0.1478
hsa-mir-5702	0	0	0	0	0	0	0	0	0	0	0	0	0	0	0	0	0	0	0	0	0	0	0	0	0	0	0	0	0	0	0	0	0	0	0	0	0	0	0	0	0	0	0	0	0	0	0	0	0
hsa-mir-5703	0.403188	0.132529	0.220199	0	0.506149	0.308407	0.916166	0	0.133004	0.131988	0.626953	0.108592	0.446973	0	0	0.118121	0	0.402388	0	0.424369	0	0.226807	0.095063	0	0	0.096136	0.198615	1.270538	0.106348	0.149821	0.116502	0.83634	0	0.173883	0	0.315444	0	0.215524	0.301722	0	0.067644	0.677631	0.419001	0	0	0.964064	0.135212	0.756437	0.2956
hsa-mir-5704	0	0	0	0	0	0	0	0	0	0	0	0	0	0	0	0	0	0	0	0	0	0	0	0	0	0	0	0	0	0	0	0	0	0	0	0	0	0	0	0	0	0	0	0	0	0	0	0	0
hsa-mir-5705	0	0	0	0	0	0	0	0	0	0	0	0	0	0	0	0	0	0	0	0	0	0	0	0	0	0	0	0	0	0	0	0	0	0	0	0	0	0	0	0	0	0	0	0	0	0	0	0	0
hsa-mir-5706	0.537583	0.265057	0.330298	0.313226	0.506149	0.462611	0.610777	0.68932	0	0.131988	1.097168	0	0.670459	0.329034	0.199335	0.118121	0.558565	0.268259	1.295502	1.060922	0.278963	0.907228	0.380253	0.149474	0.705608	0	1.19169	0.181505	0.638088	0.299643	3.029053	0.167268	1.201442	0	0.938371	0.210296	0.187223	1.077621	1.206886	0.529095	0.270575	0.903507	0.279334	0.470179	0.840649	0.771251	0	0.252146	1.034599
hsa-mir-5707	0	0	0	0	0	0	0	0	0	0	0	0	0	0	0	0	0	0	0	0	0	0	0	0	0	0	0	0	0	0	0	0	0	0	0	0	0	0	0	0	0	0	0	0	0	0	0	0	0
hsa-mir-5708	0	0	0.110099	0.104409	0	0	0	0	0	0.131988	0	0.217183	0	0	0	0	0	0	0	0.212184	0	0	0	0	0	0.288408	0.198615	0.181505	1.914263	0	0.233004	0	0	0	0.670265	0.105148	0.280835	0	0	0	0	1.129384	1.606169	2.037443	0.16813	0	0.135212	0.672388	0.443399
hsa-mir-571	0	0	0	0	0	0	0	0	0	0	0	0	0	0	0	0	0.139641	0	0	0	0	0	0	0	0	0	0	0	0	0	0	0	0	0	0	0	0	0	0	0	0	0	0	0	0	0	0	0	0
hsa-mir-572	0	0	0	0	0.126537	0	0	0	0	0.131988	0	0	0.223486	0.109678	0	0.118121	0	0	0	0	0	0	0	0	0	0	0	0	0	0	0	0	0	0	0.134053	0.210296	0	0	0	0	0.067644	0	0.069833	0	0	0	0	0	0.1478
hsa-mir-573	0	0.530115	0.990893	0.208818	0.506149	2.004647	0	0.34466	0.133004	0.923916	0.313477	0	2.681838	0.109678	1.993347	0	0.139641	0.268259	2.072803	1.90966	0.557927	0.453614	0.380253	0	1.058412	0	7.745986	0.544516	0	0	0.699012	0.167268	3.364038	0.695534	0.804318	0.420592	0	0.862097	1.508608	0	0.067644	0	0.419001	2.664348	0.504389	1.928128	0	0.336194	0.2956
hsa-mir-5739	0	0	0	0	0	0	0	0	0	0	0	0	0	0	0	0	0	0	0	0	0	0	0	0	0	0	0	0	0	0	0	0	0	0	0	0	0	0	0	0	0	0	0	0	0	0	0	0	0
hsa-mir-574	165.038103	67.589659	74.537209	103.782312	94.1438	177.488341	70.850144	76.342153	73.950056	162.741233	110.343738	226.847715	225.274352	310.279021	22.524826	49.37448	40.21665	111.997929	108.822161	113.306513	71.97258	181.105471	135.75031	54.259019	76.20569	33.166877	96.924129	146.837894	148.036333	44.047504	98.32773	99.524449	146.095373	69.205632	153.892866	103.255394	29.581307	7.974396	107.714598	80.598851	11.837656	220.907569	50.1404	106.103756	73.808977	170.060846	50.298907	124.643929	136.862615
hsa-mir-575	0	0	0	0	0	0	0	0	0	0	0	0	0	0	0	0	0	0	0	0	0	0	0	0	0	0	0	0	0	0	0	0	0	0	0	0	0	0	0	0	0	0	0	0	0	0	0	0	0
hsa-mir-576	21.234544	37.90322	22.350153	16.392176	31.001655	39.938732	16.490982	25.849487	20.349566	13.066814	13.479491	15.854364	55.871615	18.754936	18.239129	19.726168	29.603923	18.509837	48.451772	19.096603	22.317079	17.464147	12.643411	5.231586	14.641371	4.806794	31.182558	21.236135	19.461673	3.895358	56.153988	19.48672	45.414516	41.384273	18.097158	11.776583	4.493363	20.4748	34.69798	23.280193	25.298762	31.62276	16.341022	19.90425	18.830536	26.029721	2.974667	13.195615	19.066174
hsa-mir-577	1.881542	0.132529	0.330298	0	0.632687	0	0.305389	7.065527	8.512237	1.055904	4.702148	2.497605	0	0	0.398669	1.889932	0.279282	0	0	0	0.139482	4.536142	0.570379	1.94316	1.587619	34.51278	64.549881	0	2.977742	55.733577	14.446254	1.338144	0	0.173883	1.34053	0.420592	11.046184	0.862097	0.301722	11.463732	0.202931	0.112938	0.139667	1.567264	2.185687	3.663442	20.011393	0.420243	2.512597
hsa-mir-578	0	0	0	0.104409	0.126537	0	0	0	0.133004	0	0	0	0	0	0.398669	0	0	0	0	0	0	0	0	0	0	0.096136	0	0	0	0.299643	0	0.167268	0	0	0	0.105148	0.093612	0	0	0	0	0	0	0	0	0	0	0	0
hsa-mir-5787	0	0	0	0	0	0	0	0	0	0	0	0	0	0	0	0	0	0	0	0	0	0	0	0	0	0	0	0	0	0	0	0	0	0	0	0	0	0	0	0	0	0	0	0	0	0	0	0	0
hsa-mir-579	0.806375	0.927701	0.660596	0.626453	1.265374	0.616814	0.305389	1.723299	1.197033	0.527952	1.410644	0.651549	2.681838	0.54839	0.598004	0.472483	0.977488	0.938905	3.109205	2.121845	3.068598	0.453614	1.045696	0.149474	1.234814	0.096136	1.19169	1.815054	1.276175	0	1.281523	1.505412	1.922308	1.217184	1.876742	0.946333	0.468059	1.508669	1.810329	0.176365	1.62345	1.694076	0.558667	0.940358	1.345038	1.349689	0.135212	0.840485	1.477998
hsa-mir-580	1.209563	0.927701	0.440397	0.208818	0.885762	2.313054	0	2.929609	1.463041	0.791928	1.097168	0.651549	2.011378	0.109678	1.993347	0.472483	1.117129	0.804776	1.813703	2.546214	1.534299	0.907228	0.950632	0.149474	0.705608	0.384544	1.98615	1.633549	3.61583	0.299643	1.631029	1.839948	3.364038	0.52165	1.608636	0.315444	0	1.508669	2.413773	0.881826	0.744081	1.581138	2.164836	1.097085	1.345038	0.964064	0.135212	0.420243	1.034599
hsa-mir-581	0.268792	0.662644	0.550496	0.417635	1.012299	0.616814	0.916166	0.17233	0.266007	0.65994	0	0.434366	0.223486	0.329034	0.299002	0.236242	1.117129	0.536517	1.036402	0.212184	1.394817	0.680421	0.190126	0.747369	0.88201	0.576815	0.79446	0.181505	0.212696	0.299643	2.213539	0.501804	1.441731	0.52165	0.536212	0.630888	0.187223	0.646573	0.301722	0.70546	1.217587	0.112938	0.488834	1.567264	0.504389	0.385626	0.405636	0.420243	1.477998
hsa-mir-582	201.190586	23.325059	36.112562	38.631243	112.365181	57.980553	42.754397	237.642954	131.274649	87.244083	58.776849	114.67266	149.288955	42.884092	99.468035	54.926156	2073.252115	43.726138	32.905749	26.52306	63.743157	37.763383	1035.143645	218.231867	269.718752	217.555488	50.64683	110.718313	51.153359	220.836807	61.862588	137.327012	29.795767	231.786703	740.10672	1771.008766	205.758582	192.678643	52.801274	37.565767	10.078919	712.528554	323.677931	2922.319983	251.690293	43.961307	204.711142	42.948785	305.649987
hsa-mir-583	0	0	0	0	0	0	0	0	0	0	0	0	0	0	0	0	0	0	0	0	0	0	0	0	0	0	0	0	0	0	0	0	0	0	0	0	0	0	0	0	0	0	0	0	0	0	0	0	0
hsa-mir-584	10.214085	11.132414	12.551317	4.802803	13.539498	92.522159	15.574816	23.781528	16.359455	37.220623	26.332028	15.745772	15.197079	31.477582	34.684245	13.702009	11.031651	24.813912	13.47322	61.109131	24.269824	9.072284	25.096696	19.880026	21.168247	8.652229	11.122441	34.849043	20.418805	7.341251	11.184197	4.683503	36.043266	15.823398	61.26223	9.147881	4.961422	79.959481	30.775599	10.052811	12.919956	12.423227	8.868845	42.002668	8.406489	18.89565	8.518363	11.262499	22.02217
hsa-mir-585	0.403188	0.397586	0.330298	0	0.885762	0.462611	0	1.206309	0.133004	0.395964	0.470215	0	2.234865	0.438712	0.398669	0.354362	0.279282	0.804776	1.554602	0	0.278963	0.113404	0.095063	0.149474	0	0.384544	0	0.726022	0.319044	2.0975	0.699012	0.083634	0.961154	1.391068	0.670265	0.105148	1.404176	0	0.603443	0.529095	1.352875	0.564692	0	0.470179	1.008779	0.192813	2.028182	0.420243	0.2956
hsa-mir-586	0	0	0	0.208818	0	0.154204	0	0	0	0	0	0	0	0	0	0	0	0	0	0	0	0	0	0	0.176402	0	0	0	0	0	0	0.083634	0	0	0	0	0	0	0	0	0	0	0	0	0	0	0	0	0
hsa-mir-587	0	0	0	0	0	0	0	0	0	0	0	0	0	0	0	0	0	0	0	0	0	0	0	0	0	0	0	0	0	0	0	0	0	0	0	0	0	0	0	0	0	0	0	0	0	0	0	0	0
hsa-mir-588	0	0.132529	0.110099	0.104409	0.126537	1.387832	0	0	0.399011	0.131988	0.470215	0.217183	0.670459	0	0	0	0	0.134129	0	0	0.139482	0	0	0.149474	0.352804	0	0.198615	0.181505	0.425392	0	0.233004	0.083634	0	0.347767	0.804318	0.210296	0	0	0	0	0.067644	0.338815	0.349167	0.313453	0.504389	0.385626	0	0	0.738999
hsa-mir-589	135.33662	107.613339	46.792192	60.765901	63.774832	82.190518	142.005676	218.169674	83.526322	106.118371	78.839347	67.543934	114.648554	56.045451	67.375142	57.17045	50.270813	98.853262	84.207624	226.400842	167.657057	68.835956	83.940843	26.307403	147.824927	49.990656	128.305301	145.748861	71.678512	29.664646	137.00641	112.487717	248.458249	65.380195	129.361164	64.560909	29.300471	86.209684	82.97343	59.787769	59.661787	88.769606	75.070933	210.796974	58.509166	109.903268	22.850847	59.590388	114.692645
hsa-mir-590	46.097776	32.602071	23.341046	53.979331	26.699384	37.934085	38.173569	80.478071	49.876386	45.931832	50.626459	35.618023	60.341344	37.180837	23.820501	31.892606	29.464282	29.776695	51.560976	56.653257	54.537362	22.68071	36.694412	8.221064	52.920618	5.960424	50.845445	56.448189	32.755166	8.539822	52.542424	37.635296	43.011631	30.951263	37.132686	18.40091	5.523092	38.363309	20.215345	29.276607	19.887262	48.676463	34.777046	55.32441	34.130347	55.722885	10.952181	32.358673	38.280148
hsa-mir-591	0	0	0	0	0	0	0	0	0	0	0	0	0	0	0	0	0.279282	0	0	0	0	0	0	0	0	0.096136	0	0	0	0	0	0	0	0	0	0	0	0	0	0	0	0	0	0	0	0	0	0	0
hsa-mir-592	4.166271	3.445747	0.770695	11.171738	2.024598	2.929868	1.526943	3.274268	8.911248	8.579222	2.821289	20.632391	3.79927	7.567781	43.753975	2.480536	1.954976	3.353231	3.627405	0.636553	0.278963	3.061896	3.137087	4.63369	6.703278	0.961359	10.725211	2.722581	3.08409	3.445893	15.727777	1.839948	0	2.608252	4.021591	3.890478	2.433905	0.215524	1.206886	0.176365	4.667419	8.809198	12.22085	27.270389	1.681298	0.192813	3.515515	0.840485	25.569365
hsa-mir-593	0	0	0	0	0	0	0	0	0	0	0	0	0	0	0	0	0	0	0	0	0	0	0	0	0	0	0	0	0	0	0	0	0	0	0	0	0	0	0	0	0	0	0	0	0	0	0	0	0
hsa-mir-595	0	0	0	0	0	0	0	0	0	0	0	0	0	0	0	0	0	0	0	0	0	0	0	0	0	0	0	0	0	0	0	0	0	0	0	0	0	0	0	0	0	0	0	0	0	0	0	0	0
hsa-mir-596	0	0	0	0	0	0	0	0	0	0	0	0	0	0	0	0	0	0	0	0	0	0	0	0	0	0	0	0	0	0	0	0.083634	0	0	0	0	0	0	0	0	0	0	0	0	0	0	0	0	0
hsa-mir-597	0.537583	0	0.440397	0.104409	0.379612	0.154204	0	0.51699	0	0	0	0.325775	0.223486	0.54839	0.099667	0.354362	0.139641	0	0	0	0.278963	0.226807	0.665443	0	0	0	0.198615	0	0.212696	0	0.233004	0.167268	0.480577	0.52165	0	0.315444	0	0.215524	0	0.70546	0.405862	0.338815	0.279334	2.194169	0.840649	0.578438	0	0.252146	0
hsa-mir-598	45.828985	86.276211	61.435395	69.536237	153.110213	55.359092	161.550543	56.524212	67.033863	67.313892	39.184566	28.34239	96.322664	74.471352	471.227326	73.352995	11.450574	38.763355	74.62091	123.066999	70.856726	108.073584	114.266017	58.892709	87.495422	19.80399	36.147933	52.092059	67.849986	32.361432	22.601398	74.266984	144.893931	48.68738	62.736813	82.120634	20.220134	117.460694	38.922082	56.613197	269.830915	69.457134	90.224787	105.47685	49.093898	7.519697	50.704543	46.394773	35.176353
hsa-mir-599	0.403188	0	0.330298	0.104409	0	0	0	4.825238	1.06403	0.131988	0.156738	0	0.446973	0	0.299002	0	0.558565	0	0	0	0	0.113404	0.380253	0.149474	0	0	0.595845	0.181505	0.425392	0.299643	0.58251	1.170876	0.240288	0	0.134053	0.105148	0	0	0	0.176365	0.067644	0.225877	0.139667	0	0	0	0	0.168097	0.2956
hsa-mir-600	0	0	0	0	0	0	0	0.17233	0	0	0	0.217183	0	0	0	0	0	0	0	0	0	0	0	0	0	0	0.198615	0	0	0	0	0	0	0	0	0.105148	0	0	0	0	0	0	0.069833	0	0	0	0	0	0
hsa-mir-601	0	0	0	0.208818	0	0	0	0	0	0	0	0	0	0	0	0	0	0	0	0	0	0	0	0	0	0	0	0	0	0	0	0	0	0	0	0	0	0	0	0	0	0	0	0	0	0	0	0	0
hsa-mir-602	0	0	0	0	0	0	0	0	0	0	0	0	0	0	0	0.118121	0	0	0	0.212184	0	0.113404	0	0	0	0	0	0	0	0	0	0	0	0	0	0	0	0	0	0	0	0	0	0	0	0	0	0	0
hsa-mir-603	0	0	0	0	0	0.154204	0	0	0.133004	0	0	0	0	0	0	0	0	0	0	0	0	0	0	0	0	0.096136	0	0	0	0	0	0	0	0.173883	0	0	0	0	0	0	0	0.225877	0	0	0	0	0	0	0
hsa-mir-604	0	0	0	0	0	0	0	0	0	0	0	0	0	0	0	0	0	0	0.2591	0	0	0	0	0	0	0	0	0	0	0	0	0	0	0	0	0	0	0	0	0	0	0	0	0	0	0	0	0	0.1478
hsa-mir-605	0	3.445747	0.110099	0.208818	0	0	0	0.34466	0.532015	0.131988	0.313477	0.651549	0	0.329034	0.398669	0.118121	0.139641	0.134129	0	0.424369	0	0	0	0.298948	1.234814	0.096136	0	0.181505	1.382523	0	0.349506	0.083634	0.240288	0.347767	2.68106	0	0.093612	5.603629	0	0.176365	0	0	2.933004	0.156726	0	0.192813	0.270424	0	0.591199
hsa-mir-606	0	0	0	0	0	0	0	0	0	0	0	0	0	0	0	0	0	0	0	0	0	0	0	0	0	0	0	0	0	0	0	0	0	0	0	0	0	0	0	0	0	0	0	0	0	0	0	0	0
hsa-mir-6068	0	0	0	0	0	0	0	0	0	0	0	0	0	0	0	0	0	0	0	0	0	0	0	0	0	0	0	0	0	0	0	0	0	0	0	0	0	0	0	0	0	0	0	0	0	0	0	0	0
hsa-mir-6069	0	0	0	0	0	0	0	0	0	0	0	0	0	0	0	0	0	0	0	0	0	0	0	0	0	0	0	0	0	0	0	0	0	0	0	0	0	0	0	0	0	0	0	0	0	0	0	0	0
hsa-mir-607	0.403188	0.132529	0.110099	0.313226	0.253075	1.542036	0.305389	0.51699	0.266007	0.263976	0	0.217183	0	0.658068	0.498337	0.236242	0.418923	0.134129	0.2591	1.273107	0.83689	0	0.475316	0.149474	0.529206	0	0	1.089033	0.53174	0	0.116502	0	0.720865	0.173883	0.134053	0.315444	0.187223	2.586291	0.301722	0.176365	0.135287	0.677631	0.419001	0.313453	0	0.192813	0	0.084049	0.591199
hsa-mir-6070	0	0	0	0	0	0	0	0	0	0	0	0	0	0	0	0	0	0	0	0	0	0	0	0	0	0	0	0	0	0	0	0	0	0	0	0	0	0	0	0	0	0	0	0	0	0	0	0	0
hsa-mir-6071	0	0	0	0	0	0	0	0	0	0	0	0	0	0	0	0	0	0	0	0	0	0	0	0	0	0	0	0	0	0	0	0	0	0	0	0	0	0	0	0	0	0	0	0	0	0	0	0	0
hsa-mir-6072	0	0	0	0	0	0	0	0	0	0	0	0	0	0	0	0	0	0	0	0	0	0	0	0	0	0	0	0	0	0	0	0	0	0	0	0	0	0	0	0	0	0	0	0	0	0	0	0	0
hsa-mir-6073	0	0	0	0	0	0	0	0	0	0	0	0	0	0	0	0	0	0	0	0	0	0	0	0	0	0	0	0	0	0	0	0	0	0	0	0	0	0	0	0	0	0	0	0	0	0	0	0	0
hsa-mir-6074	0	0	0	0	0	0	0	0	0	0	0	0	0	0	0	0	0	0	0	0	0	0	0	0	0	0	0	0	0	0	0	0	0	0	0	0	0	0	0	0	0	0	0	0	0	0	0	0	0
hsa-mir-6075	0	0	0	0	0	0	0	0	0	0	0	0	0	0	0	0	0	0	0	0	0	0	0	0	0	0	0	0	0	0	0	0	0	0	0	0	0	0	0	0	0	0	0	0	0	0	0	0	0
hsa-mir-6076	0	0	0	0	0	0	0	0	0	0	0	0	0	0	0	0	0	0	0	0	0	0	0	0	0	0	0	0	0	0	0	0	0	0	0	0	0	0	0	0	0	0	0	0	0	0	0	0	0
hsa-mir-6077-1	0	0	0	0	0	0	0	0	0	0	0	0	0	0	0	0	0	0	0	0	0	0	0	0	0	0	0	0	0	0	0	0	0	0	0	0	0	0	0	0	0	0	0	0	0	0	0	0	0
hsa-mir-6077-2	0	0	0	0	0	0	0	0	0	0	0	0	0	0	0	0	0	0	0	0	0	0	0	0	0	0	0	0	0	0	0	0	0	0	0	0	0	0	0	0	0	0	0	0	0	0	0	0	0
hsa-mir-6078	0	0	0	0	0	0	0	0	0	0	0	0	0	0	0	0	0	0	0	0	0	0	0	0	0	0	0	0	0	0	0	0	0	0	0	0	0	0	0	0	0	0	0	0	0	0	0	0	0
hsa-mir-6079	0	0	0	0	0	0	0	0	0	0	0	0	0	0	0	0	0	0	0	0	0	0	0.095063	0	0	0	0	0	0	0	0	0	0	0	0	0	0	0	0	0	0	0	0	0	0	0	0	0	0
hsa-mir-608	0	0	0	0	0	0	0	0	0	0	0	0	0	0	0	0	0	0	0	0	0	0	0	0	0	0	0	0	0	0	0	0	0	0	0	0	0	0	0	0	0	0	0	0	0	0	0	0	0
hsa-mir-6080	0	0	0	0	0	0	0	0	0	0	0	0	0	0	0	0	0	0	0	0	0	0	0	0	0	0	0	0	0	0	0	0	0	0	0	0	0	0	0	0	0	0	0	0	0	0	0	0	0
hsa-mir-6081	0	0	0	0	0	0	0	0	0	0	0	0	0	0	0	0	0	0	0	0	0	0	0	0	0	0	0	0	0	0	0	0	0	0	0	0	0	0	0	0	0	0	0	0	0	0	0	0	0.1478
hsa-mir-6082	0	0	0	0	0	0	0	0	0	0	0	0	0	0	0	0	0	0	0	0	0	0	0	0	0	0	0	0	0	0	0	0	0	0	0	0	0	0	0	0	0	0	0	0	0	0	0	0	0
hsa-mir-6083	0	0	0	0	0	0	0	0	0	0	0	0	0	0	0	0	0	0	0	0	0	0	0	0	0	0	0	0	0	0	0	0	0	0	0	0	0	0	0	0	0	0	0	0	0	0	0	0	0
hsa-mir-6084	0	0	0.220199	0.104409	0	0	0	0	0	0	0	0	0	0.109678	0	0	0.279282	0	0	0	0	0	0.095063	0	0	0	0	0.181505	0	0	0	0	0	0	0	0	0	0.215524	0	0	0	0	0	0	0	0	0	0	0.1478
hsa-mir-6085	0	0	0	0	0	0	0	0	0	0	0	0	0	0	0	0	0	0	0	0	0	0	0	0	0	0	0	0	0	0	0	0	0	0	0	0	0	0	0	0	0	0	0	0	0	0	0	0	0
hsa-mir-6086	0	0	0	0	0	0	0	0	0	0	0	0	0	0	0	0	0	0	0	0	0	0	0	0	0	0	0	0	0	0	0	0	0	0	0	0	0	0	0	0	0	0	0	0	0	0	0	0	0
hsa-mir-6087	30.776649	58.97529	24.111741	18.271534	132.231547	28.065055	4.580828	99.606691	22.743632	6.731389	15.36035	27.365067	51.178399	128.213565	38.072935	12.40268	2012.508216	9.925565	680.656705	33.100779	32.220283	10.433127	58.463894	1.494739	60.682309	1.057495	69.316641	7.623228	56.896148	2.247322	16.426789	28.853727	12.735287	176.839518	311.405164	12.828063	0.936117	267.896591	100.47328	6.172779	36.459981	116.665398	44.553726	13.478468	770.03443	5.398757	1.622545	124.055589	59.11992
hsa-mir-6088	0	0	0	0	0	0	0	0	0	0	0	0	0	0	0	0	0	0	0	0	0	0	0	0	0	0	0	0	0	0	0	0	0	0	0	0	0	0	0	0	0	0	0	0	0	0	0	0	0
hsa-mir-6089-1	0	0	0	0	0	0	0	0	0	0	0	0	0	0	0	0	0	0	0	0	0	0	0	0	0	0	0	0	0	0	0	0	0	0	0	0	0	0	0	0	0	0	0	0	0	0	0	0	0
hsa-mir-6089-2	0	0	0	0	0	0	0	0	0	0	0	0	0	0	0	0	0	0	0	0	0	0	0	0	0	0	0	0	0	0	0	0	0	0	0	0	0	0	0	0	0	0	0	0	0	0	0	0	0
hsa-mir-609	0	0	0	0	0	0	0	0	0	0	0	0	0	0	0	0	0	0	0	0	0	0	0	0	0	0.096136	0	0	0	0	0.116502	0.083634	0	0	0	0	0	0	0	0	0	0	0	0	0	0	0	0	0
hsa-mir-6090	0	0	0	0	0	0	0	0	0	0	0	0	0	0	0	0	0	0	0	0	0	0	0	0	0	0	0	0	0	0	0	0	0	0	0	0	0	0	0	0	0	0	0	0	0	0	0	0	0
hsa-mir-610	0	0	0	0	0	0.154204	0	0	0	0.131988	0	0	0	0	0	0	0	0	0	0	0	0	0	0	0	0	0	0	0	0	0.349506	0	0	0	0	0	0	0	0	0	0	0	0	0.156726	0	0.192813	0	0	0
hsa-mir-611	0	0	0	0	0	0	0	0	0	0.263976	0	0	0	0	0	0	0	0	0	0.212184	0	0	0	0	0	0	0	0	0.106348	0	0	0	0	0	0	0	0	0	0	0	0	0.112938	0	0	0	0.385626	0	0	0
hsa-mir-612	0.403188	0.132529	0	1.148496	0	0	1.832331	1.378639	0.798022	0	0	0	0.446973	0	0	0.354362	7.680263	0	6.99571	0.212184	0	0	0.28519	0	0	0	0.198615	0	0	0	0.815514	0	0	0	0.402159	0	0	0	0.603443	0	0.067644	0.112938	0.069833	0	1.176909	0.385626	0	0.084049	1.625798
hsa-mir-6124	0	0	0	0	0	0	0	0	0	0	0	0	0	0	0	0	0	0	0	0	0	0	0	0	0	0	0	0	0	0	0	0	0	0	0	0	0	0	0	0	0	0	0	0	0	0	0	0	0
hsa-mir-6125	1.881542	0.397586	0.330298	0.939679	0.885762	0.154204	0	0.68932	0.931026	0.791928	0.313477	0.108592	2.011378	0.877424	0	0.826845	0	0.402388	2.072803	0.848738	0.139482	0.907228	0.190126	0	0.176402	0	0.595845	1.99656	0.53174	0.299643	0.815514	0.585438	3.364038	0.173883	0.268106	0.841184	0.093612	0	0.603443	0.176365	0.338219	0.564692	0.558667	0.940358	0	0.964064	0.135212	0.504291	0.591199
hsa-mir-6126	0	0	0	0	0	0	0	0	0	0	0	0	0	0	0	0	0	0	0	0	0	0	0	0	0	0	0	0	0	0	0	0	0	0	0	0	0	0	0	0	0	0	0	0	0	0	0	0.084049	0
hsa-mir-6127	0	0	0	0	0	0	0	0	0	0	0	0	0	0	0	0	0	0	0	0	0	0	0	0	0	0	0	0	0	0	0	0	0	0	0	0	0	0	0	0	0	0	0	0	0	0	0	0	0
hsa-mir-6128	0	0	0	0	0	0	0	0	0	0	0	0	0	0	0	0	0	0	0	0	0	0	0	0	0	0	0	0	0	0	0	0	0	0	0	0	0	0	0	0	0	0	0	0	0	0	0	0	0
hsa-mir-6129	0	0	0	0	0	0	0	0	0	0	0	0	0	0	0	0	0	0	0	0	0.139482	0	0	0	0	0	0	0	0	0	0	0	0	0	0	0	0	0	0	0	0	0	0	0	0	0	0	0	0
hsa-mir-613	0	0	0	0	0	0	0	0	0	0	0	0	0	0	0	0	0	0	0	0	0	0	0	0	0	0	0	0	0	0	0	0	0	0	0	0	0	0	0	0	0	0	0	0	0	0	0	0	0
hsa-mir-6130	0	0	0	0	0	0	0	0	0	0	0	0	0	0	0	0	0	0	0	0	0	0	0	0	0	0	0	0	0	0	0	0	0	0	0	0	0	0	0	0	0	0	0	0	0	0	0	0	0
hsa-mir-6131	0	0	0	0	0	0	0	0	0	0	0	0	0	0	0	0	0	0	0	0	0	0	0	0	0	0	0	0	0	0	0	0	0	0	0	0	0	0	0	0	0	0	0	0	0	0	0	0	0
hsa-mir-6132	0.268792	0	0.110099	0.208818	0	0.154204	0	0	0	0.65994	0.156738	0.434366	0	0.109678	1.594678	0	0.279282	0.134129	0	0	0	0	0	0	0	0	0	0.181505	0.106348	0	0.466008	0	1.682019	0.695534	0	0.630888	0	0	0	0	0	0.338815	0.419001	0.940358	0.16813	2.506566	0	0.168097	0
hsa-mir-6133	0	0	0	0	0	0	0	0	0	0	0	0	0	0	0	0	0	0	0	0	0	0	0	0	0	0	0	0	0	0	0	0	0	0	0	0	0	0	0	0	0	0	0	0	0	0	0	0	0
hsa-mir-6134	0	0	0	0	0	0	0	0	0	0	0	0	0	0	0	0	0	0	0	0	0	0	0	0	0	0	0	0	0.106348	0	0	0	0	0	0	0	0	0	0	0	0	0	0	0	0	0	0	0	0
hsa-mir-614	0	0	0.110099	0.104409	0	0	0	0	0	0	0	0	0	0.109678	0	0	0	0	0	0	0	0	0	0	0	0	0	0	0	0	0	0	0	0	0.134053	0	0	0.215524	0	0	0	0	0	0	0	0	0	0	0
hsa-mir-615	21.503336	40.421266	11.890722	24.953695	15.057947	14.340935	18.323313	24.815508	35.378983	39.728395	35.109371	17.266054	59.223912	21.167851	1.395343	12.40268	15.220885	19.85113	28.760142	63.230976	51.608245	25.515799	17.87189	13.004228	74.970876	4.037707	34.559013	28.677858	15.633147	8.090358	42.523248	14.803216	52.623169	42.427574	48.125034	32.280454	4.774198	7.974396	31.982486	18.341971	24.013531	29.815745	12.919184	33.225991	28.245804	33.742231	10.816969	7.31222	36.94995
hsa-mir-616	3.091105	4.638506	3.853475	0.939679	2.783822	6.01394	4.27544	2.240289	2.926081	1.187892	2.037597	2.389014	7.151567	3.729052	2.890354	2.716778	4.189234	3.084973	12.955019	4.880243	2.789635	4.422739	1.901265	1.793687	2.469629	0.961359	4.965375	3.448603	2.339655	0.599286	4.776584	2.341752	18.021633	2.956019	2.815113	1.997813	0.187223	6.465726	4.525823	5.290953	3.314544	1.355261	0.838001	3.604707	2.353817	3.856255	1.487333	3.866231	3.990595
hsa-mir-6165	0	0	0	0	0	0	0	0	0	0	0	0	0	0	0	0	0	0	0	0	0	0	0	0	0	0	0	0	0	0	0	0	0	0	0	0	0	0	0	0	0	0	0	0	0	0	0	0	0
hsa-mir-617	0	0	0	0	0	0	0	0	0	0	0	0	0	0	0	0	0	0	0	0	0	0	0	0	0	0	0	0	0.212696	0	0	0	0	0	0	0	0	0	0	0	0	0.225877	0.069833	0	0	0	0	0	0
hsa-mir-618	0.940771	1.722874	0.110099	0.104409	0	1.542036	0	6.203877	0.133004	0.263976	0	0.434366	4.022756	0	1.89368	12.638922	0	0	1.295502	0.212184	0	1.814457	0.190126	0.597896	0.176402	0.288408	0.595845	0.726022	25.629854	1.04875	0.699012	0.250902	0	4.173204	2.010795	0.105148	1.029729	5.603629	0	0.176365	1.149944	11.067966	3.840838	0.156726	1.176909	0.385626	1.352121	0.084049	0.1478
hsa-mir-619	0	0	0	0	0	0	0	0	0	0	0	0	0	0	0	0	0	0	0	0	0	0	0	0	0	0	0	0	0	0	0	0	0	0	0	0	0	0	0	0	0.067644	0	0.069833	0	0	0	0	0	0
hsa-mir-620	0	0	0	0	0	0	0	0	0	0	0	0	0	0	0	0	0	0	0	0	0	0	0	0	0	0	0	0	0	0	0	0	0	0	0	0	0	0	0	0	0	0	0	0	0	0	0	0	0
hsa-mir-621	0	0.132529	0.220199	0.104409	0	0	0	0.17233	0.133004	0.131988	0.156738	0	0	0.109678	0	0.118121	0	0.134129	0	0	0.139482	0	0.095063	0	0	0	0	0	0	0.149821	0	0	0	0	0.268106	0	0	0	0.301722	0	0	0	0	0	0.16813	0	0	0	0.1478
hsa-mir-622	0	0	0	0	0	0	0	0	0	0	0	0	0	0	0	0	0	0	0	0	0	0	0	0	0	0	0	0	0	0	0	0	0	0	0	0	0	0	0	0	0	0	0	0	0	0	0	0	0
hsa-mir-623	0	0	0	0	0	0	0	0	0	0	0	0	0	0	0	0	0	0	0	0	0	0	0	0	0	0	0	0	0	0	0	0	0.240288	0	0	0	0	0	0	0	0	0	0	0	0	0	0	0	0
hsa-mir-624	6.854188	2.650575	2.862581	6.682161	2.151135	8.172791	3.359274	7.754846	6.384177	4.883557	5.015624	2.931971	5.810648	3.400018	3.388691	3.543623	7.400981	5.231041	6.73661	10.184855	7.253051	1.247439	5.038352	1.793687	6.526876	1.249766	4.76676	7.986239	7.018964	1.797857	6.873621	5.519843	15.859037	2.782136	9.383711	3.890478	0.468059	8.620968	7.844761	3.350937	4.126269	9.938582	3.631338	10.343941	4.539504	7.134072	1.622545	4.622668	6.946591
hsa-mir-625	1647.558713	114.504834	104.70441	149.200124	173.988878	185.506928	126.125471	646.754175	537.866951	278.758705	276.486298	632.762869	201.808274	100.903747	190.863014	177.771751	3045.852707	193.950905	226.971935	122.006077	412.726482	168.404274	182.616488	47.383221	289.475782	53.643819	376.574074	390.236678	523.125519	39.403039	299.410267	387.30901	390.22843	212.137868	858.743642	104.517171	33.793834	409.064948	849.3462	146.383034	67.237887	303.126746	348.608464	518.294121	282.121784	606.3961	45.972119	189.193178	373.785695
hsa-mir-626	0	0	0	0	0	0	0	0	0.133004	0	0	0	0	0	0	0	0	0	0	0.212184	0	0	0	0	0	0	0	0	0	0	0	0	0	0	0	0	0	0	0	0	0	0	0.139667	0	0	0	0	0	0
hsa-mir-627	2.284729	4.771035	2.312085	1.252905	2.151135	8.635401	2.443108	2.929609	1.596044	1.451868	2.194336	2.389014	6.034134	3.070984	2.093015	3.425502	2.792823	2.950844	5.959309	3.182767	3.20808	0.680421	1.806202	0.597896	1.587619	0.769087	4.568145	2.541076	4.892005	0.749107	2.912551	1.589046	2.643173	1.391068	0.938371	0.315444	0.187223	3.879436	2.413773	2.292746	1.420519	2.258769	0.698334	1.567264	1.176909	3.47063	0.540848	2.605504	3.694995
hsa-mir-628	9.676501	6.493908	3.963574	6.473343	9.61684	11.411066	36.952015	22.747549	6.650185	10.69103	4.702148	22.587039	14.52662	7.129069	19.534805	5.787917	6.004569	6.438204	11.659517	12.731069	16.179882	10.092916	10.932273	3.437899	11.466134	6.825647	11.916901	9.438282	4.892005	4.644465	13.04823	10.286981	13.215864	7.650874	12.600984	9.568473	7.58255	33.190728	9.65509	5.820048	15.084556	11.406781	7.053176	17.71008	6.220802	5.977195	5.814121	7.060074	9.015788
hsa-mir-629	214.898963	165.925986	123.641485	74.861084	111.859031	248.730403	81.844132	173.363895	80.866248	201.941676	260.812472	96.97224	353.108607	176.800913	107.341758	146.824111	369.630117	120.716331	229.044738	101.848551	126.788906	97.640458	146.112203	30.193724	208.154432	31.917111	89.178143	245.395343	230.987727	24.87036	79.104891	171.700583	749.219363	127.978255	82.040448	105.568652	23.496544	297.854457	198.231067	204.407152	83.878249	208.59728	98.325464	46.077554	212.347922	270.901914	25.284665	82.871823	150.312397
hsa-mir-630	0	0	0	0	0	0	0	0	0	0	0	0.108592	0	0	0	0.118121	0	0	0.2591	0	0	0	0.095063	0	0	0	0	0	0	0	0	0	0	0	0	0	0	0	0	0	0	0	0	0	0	0	0	0	0
hsa-mir-631	0	0	0	0	0	0	0	0	0	0	0	0	0	0	0	0	0	0	0	0	0	0	0	0	0	0	0	0	0	0	0	0	0	0	0	0	0	0	0	0	0	0	0	0	0	0	0	0	0
hsa-mir-632	0.537583	0.265057	0.220199	1.252905	0.253075	0.308407	0	0.68932	1.197033	0.791928	0.156738	0.108592	0.223486	0.219356	0.099667	0.236242	0	0	0.518201	0.424369	0	0.226807	0.190126	0	0.705608	0.192272	0	0.544516	0.957131	0.299643	0.58251	0.669072	0.720865	0.347767	0.268106	0.315444	0.093612	0	0.301722	0	0.473506	1.016446	0.838001	0.470179	0.16813	0.771251	0.270424	0.420243	0.2956
hsa-mir-633	0	0	0	0	0	0	0	0	0	0	0	0	0	0	0	0	0	0	0	0	0	0	0	0	0	0	0	0	0	0	0	0	0	0	0	0	0	0	0	0	0	0	0	0	0	0	0	0	0
hsa-mir-634	0	0	0	0	0	0	0	0	0	0	0	0	0	0	0	0	0	0	0	0	0	0	0	0	0	0	0	0	0	0	0	0	0	0	0	0	0	0	0	0	0	0	0	0	0	0	0	0	0
hsa-mir-635	0	0	0	0	0	0	0	0	0	0	0	0	0	0	0	0	0	0	0	0	0	0	0	0	0	0	0	0	0	0	0	0	0	0	0	0	0	0	0	0	0	0.112938	0	0	0	0	0	0	0
hsa-mir-636	0.268792	0.265057	0.220199	0	0.126537	0.925222	0	1.378639	0.399011	0	0	0.325775	0	0.109678	0.199335	0	0.279282	0.268259	0.2591	1.060922	0.139482	0.453614	0.475316	0.149474	0.529206	0	0.595845	0.363011	0.212696	0	0.349506	0.334536	0.240288	0.173883	0.804318	0.210296	0	0.215524	0.603443	0.176365	0.135287	0.225877	0.2095	0.626905	0.16813	0.192813	0	0	0
hsa-mir-637	0	0	0	0	0	0	0	0	0	0	0	0	0	0	0	0	0	0	0	0	0	0	0	0	0	0	0	0	0	0	0.116502	0	0	0	0	0	0	0	0	0	0	0	0	0	0	0	0	0	0
hsa-mir-638	0	0	0	0	0	0	0	0	0	0	0	0	0	0	0	0	0.139641	0	0	0	0	0	0	0	0	0	0	0	0	0	0	0	0	0	0	0	0	0	0	0	0	0	0	0	0	0	0	0	0
hsa-mir-639	1.747146	0.795172	0.660596	3.236672	0.759224	0.308407	0.305389	1.378639	1.862052	0.923916	2.194336	0.217183	0.670459	1.535492	0.099667	0.708725	0.139641	1.207163	1.813703	2.121845	0.976372	1.134036	0.475316	0.149474	0.705608	0.672951	1.19169	2.178065	1.276175	0.449464	1.398025	1.170876	8.169807	0	0.536212	2.102961	0.187223	0	0.603443	0.70546	1.758737	1.129384	1.745836	3.291254	0.504389	2.699379	0.135212	0.504291	1.034599
hsa-mir-640	0	0	0	0	0	0	0	0	0	0	0	0	0	0	0	0	0	0	0.2591	0	0	0	0	0	0	0	0	0	0	0	0	0	0	0	0	0	0	0	0	0	0	0	0	0	0	0	0	0	0
hsa-mir-641	0.671979	0.662644	0.440397	0.313226	0.506149	0.154204	0.305389	1.033979	0.665018	0.131988	0.313477	0.325775	2.458351	0.329034	1.395343	0.236242	0.418923	0.536517	0.2591	1.485291	0.557927	1.020632	0.665443	0.597896	1.587619	0.096136	2.78061	0.726022	0.212696	0.149821	1.514527	0.669072	0.961154	0.173883	1.072424	0.210296	0	1.724194	0.603443	0.881826	0.067644	1.242323	0.279334	0.313453	0.840649	1.349689	0.135212	0.168097	1.921397
hsa-mir-642a	2.284729	0.530115	5.064567	4.489577	3.416509	3.392479	0.305389	1.378639	5.320148	7.127353	28.683102	1.737465	3.352297	0.109678	0.498337	5.433555	5.166722	3.353231	7.513911	7.850826	0.418445	3.742317	6.084048	0	0.705608	1.442038	6.355681	3.267098	0.744436	0.149821	21.086871	6.523451	8.890672	3.303786	2.68106	0.210296	0.936117	13.578025	1.508608	0.529095	7.237881	1.355261	0.558667	1.567264	3.866985	1.542502	0.405636	1.849067	7.981189
hsa-mir-642b	0	0.132529	0.220199	0.104409	0	0.154204	0	0.17233	0	0.131988	0	0	0.223486	0	0.099667	0.236242	0.139641	0	0.518201	0	0	0	0	0	0	0	0.198615	0	0	0	1.631029	0.167268	0	0.173883	0	0	0	1.293145	0.301722	0	0.676437	0	0.069833	0.156726	0	0.192813	0	0	0
[truncated: 124 more rows]
[truncated: 23 more columns]
