# Supplementary material for: Down-Regulated miR-130a/b Attenuates Rhabdomyosarcoma Proliferation via PPARG
Source: Front Mol Biosci. 2022 Feb 4;8:766887. doi: 10.3389/fmolb.2021.766887 (PMC8854650; doi:10.3389/fmolb.2021.766887)
Supplement: Supplementary file 4 [file Table1.xlsx]

## Sheet: Sheet1
Fig 2A	Evaluation of miR-130a/b expression by qRT-PCR in RMS tissues of the head and neck and adjacent non-cancer muscular tissues.
miR-130a	normal	tumor		miR-130b	normal	tumor
	1	1.85			1	1.28
	1	1.79			1	1.33
	1	2.16			1	1.26
Fig2C	statistical analysis of western-blot showed the expression of PPARG was decreased in RMS tissues comparing to their matched controls samples
	normal	tumor
	1	0.482469
	1	0.504528
	1	0.448924
Fig2D	qRT-PCR was used to evaluate the expression of PPARG in RMS tissues of head and neck and adjacent non-cancerous muscle tissue
	normal	tumor
	1	0.42
	1	0.43
	1	0.32
Fig3C	Expression of miR130a and the mRNA levels of PPARG after transfection with miR130a antagomirs, as determined by qRT-PCR.
	control	miR-130a	PPARG-130a
	1	0.53	13.62
	1	0.49	11.21
	1	0.52	13.35
Fig3D	Expression of miR130b and the mRNA levels of PPARG after transfection with miR130b antagomirs, as determined by qRT-PCR.
	control	miR-130b	PPARG-130b
	1	0.71	3.44
	1	0.74	3.09
	1	0.7	3.85
Fig3F	Statistical analysis of western-blot of PPARG protein.
	control	PPARG-130a	PPARG-130b
	1	2.85	1.81
	1	2.34	1.66
	1	2.58	1.56
Fig4A	CTG cell proliferation assay demonstrated that miR-130a/b antagomirs significantly decreased significantly proliferation of RD cells after transfection.
	control	miR-130a	miR-130b
	1.00065	0.236476	0.193787
	0.967858	0.190185	0.322037
	1.0315	0.251018	0.307552
Fig4B	Evaluation of proliferation by CTG assay in RD cell lines following treatment with different concentrations of rosiglitazone maleate (125μM and 250 μM).
	control	125um	250um
	0.882754	0.615401	0.0968266
	1.02891	0.63622	0.107762
	1.08834	0.613878	0.101745
Fig4C	Cell proliferation assay showed that the combination of miR-130a/b inhibitors and rosiglitazone maleate significantly suppressed proliferation of RD cells, compared with the non-transfected RD cells treated with rosiglitazone maleate alone.
	control	125um	miR-130a+125um	miR-130b+125um
	0.98991	0.380508	0.197295	0.0494582
	0.972878	0.397041	0.286582	0.0671664
	1.03721	0.300159	0.235507	0.0661846
Fig S2	Evaluation of proliferation by CTG assay in RD cell lines following treatment with different concentrations of rosiglitazone maleate within 7 days (0, 7.8125μM, 15.625μM, 31.25μM, 62.5μM, 125μM, 250 μM, 500μM and 1mM).
Day1
control	7.8125uM	15.625uM	31.25uM	62.5uM	125uM	250uM	500uM	1mM
0.961922	0.832324	0.849007	0.79924	0.829579	0.723627	0.59559	0.324232	0.228422
1.1217	0.799572	0.829689	0.91039	0.7857	0.730921	0.681424	0.318315	0.218854
0.916381	0.799387	0.815677	0.921782	0.783739	0.734438	0.585317	0.323337	0.222823
Day2
control	7.8125uM	15.625uM	31.25uM	62.5uM	125uM	250uM	500uM	1mM
1.0096	1.00072	0.980458	0.940796	0.976236	0.804009	0.593141	0.0926705	0.123674
0.995086	1.04187	0.989157	0.940031	0.974695	0.824981	0.530201	0.0917713	0.130548
0.995315	0.993575	1.01725	0.992984	0.954652	0.827455	0.515254	0.085351	0.120709
Day3
control	7.8125uM	15.625uM	31.25uM	62.5uM	125uM	250uM	500uM	1mM
1.00236	1.06725	0.994782	0.926323	0.972932	0.859971	0.507674	0.0311315	0.0827233
0.997245	1.05158	0.958026	0.914763	0.926102	0.854695	0.519075	0.0306524	0.0881959
1.0004	1.00007	0.938612	0.929562	0.930181	0.826149	0.524639	0.0317683	0.0871299
Day4
control	7.8125uM	15.625uM	31.25uM	62.5uM	125uM	250uM	500uM	1mM
1.06322	0.985446	1.03638	1.03266	0.964837	0.880002	0.379409	0.00531896	0.0109146
0.969955	1.01524	1.03523	1.03631	0.955954	0.866837	0.40825	0.00513144	0.0106078
0.966823	0.99274	1.03152	1.03676	0.995626	0.836655	0.351633	0.00478996	0.00599961
Day5
control	7.8125uM	15.625uM	31.25uM	62.5uM	125uM	250uM	500uM	1mM
1.00167	1.01499	1.05988	1.05669	1.06653	0.892734	0.289953	0.00245263	0.00167673
1.00586	1.05049	1.04133	1.0631	1.02018	0.844127	0.347003	0.00287162	0.00197153
0.992474	1.05754	1.04835	1.05445	1.00852	0.829472	0.307611	0.00260751	0.0017104
Day6
control	7.8125uM	15.625uM	31.25uM	62.5uM	125uM	250uM	500uM	1mM
1.0066	1.04529	1.00035	1.06646	1.06274	0.986307	0.434535	0.00175518	0.00092668
0.974517	1.03877	0.988394	1.07466	1.02699	0.930778	0.441733	0.00229515	0.00103443
1.01888	0.986245	0.976269	1.03552	1.02848	0.959681	0.440509	0.00178272	0.00103563
Day7
control	7.8125uM	15.625uM	31.25uM	62.5uM	125uM	250uM	500uM	1mM
0.955655	1.07658	1.07021	1.00469	1.02254	1.03256	0.530896	0.0012394	0.00048173
1.00737	1.10352	1.09476	1.04844	1.05467	0.977236	0.521076	0.00118952	0.000478612
1.03697	1.05527	1.11402	1.02986	1.03868	1.06402	0.504345	0.00096502	0.000579947
