# Supplementary material for: Down-Regulated miR-130a/b Attenuates Rhabdomyosarcoma Proliferation via PPARG
Source: Front Mol Biosci. 2022 Feb 4;8:766887. doi: 10.3389/fmolb.2021.766887 (PMC8854650; doi:10.3389/fmolb.2021.766887)
Supplement: Supplementary file 5 [file DataSheet1.CSV]

id	ensembl_gene_id	baseMean	log2FoldChange	lfcSE	pvalue	padj	hgnc_symbol	entrezgene_id
1959	ENSG00000092054	314743.2846	-14.40086055	1.122054855	5.45E-39	4.03E-35	MYH7	4625
12949	ENSG00000170807	8625.516982	-13.74880431	1.521822231	3.22E-21	2.46E-18	LMOD2	442721
2993	ENSG00000104879	74979.65641	-13.40658782	1.168712252	8.13E-32	2.58E-28	CKM	1158
5669	ENSG00000125414	55312.4723	-13.13422938	0.803654225	2.73E-61	6.05E-57	MYH2	4620
17628	ENSG00000197893	30865.43301	-13.00221169	1.111486532	3.97E-33	1.47E-29	NRAP	4892
17710	ENSG00000198125	67959.51787	-12.95798692	1.257456202	3.18E-26	4.70E-23	MB	4151
8918	ENSG00000146809	426.0237697	-12.89932506	3.572913501	1.73E-10	3.00E-08	ASB15	142685
26616	ENSG00000226306	376.1674475	-12.72327672	3.527594756	1.32E-10	2.34E-08	NPY6R	4888
6395	ENSG00000130957	322.5546833	-12.57010428	3.411875636	9.22E-12	1.86E-09	FBP2	8789
22961	ENSG00000214872	1785.754379	-12.49559737	1.797215682	9.11E-13	2.11E-10	SMTNL1	219537
12425	ENSG00000168509	1483.518095	-12.20153101	1.636316895	2.17E-14	6.87E-12	HJV	148738
11751	ENSG00000165887	3560.51796	-12.15390422	1.181696378	1.56E-25	1.92E-22	ANKRD2	26287
13668	ENSG00000173991	24270.88366	-12.10224155	1.246993392	1.06E-23	1.03E-20	TCAP	8557
17231	ENSG00000196616	11229.98127	-12.082716	1.146834122	2.31E-27	4.28E-24	ADH1B	125
35348	ENSG00000240045	5523.159812	-11.94734353	1.399062093	3.34E-19	2.06E-16	STRIT1	100507537
16293	ENSG00000186439	10259.60784	-11.89046118	0.983800061	9.67E-35	5.37E-31	TRDN	10345
10070	ENSG00000156885	4563.748598	-11.86285199	1.536762584	3.41E-16	1.33E-13	COX6A2	1339
10957	ENSG00000163092	48423.12024	-11.78147542	1.030357332	3.40E-31	8.39E-28	XIRP2	129446
9429	ENSG00000151365	197.8337709	-11.71997548	3.366343273	4.65E-10	6.93E-08	THRSP	7069
15353	ENSG00000182676	1472.645704	-11.7106703	1.326882222	1.93E-18	1.07E-15	PPP1R27	116729
3879	ENSG00000111245	54068.79795	-11.6816764	1.415173815	5.84E-18	3.09E-15	MYL2	4633
10581	ENSG00000160808	17388.71238	-11.66093302	1.232089964	1.12E-22	9.57E-20	MYL3	4634
8073	ENSG00000140986	2906.342976	-11.5083409	1.338922325	9.92E-19	5.79E-16	RPL3L	6123
11194	ENSG00000163833	3281.591971	-11.50293162	1.504856577	9.13E-16	3.44E-13	FBXO40	51725
9800	ENSG00000154415	2041.127561	-11.42867694	1.630932259	1.68E-16	6.89E-14	PPP1R3A	5506
11507	ENSG00000164879	50869.80184	-10.96750337	1.229181228	1.65E-20	1.14E-17	CA3	761
15953	ENSG00000185105	563.1142034	-10.95705886	1.601046954	6.31E-12	1.35E-09	MYADML2	255275
13346	ENSG00000172399	7202.201488	-10.71081064	1.303883552	6.25E-18	3.22E-15	MYOZ2	51778
8386	ENSG00000143318	5734.340915	-10.63346818	0.94225895	3.15E-31	8.39E-28	CASQ1	844
15043	ENSG00000181092	6669.966872	-10.57865741	1.449686384	9.89E-15	3.28E-12	ADIPOQ	9370
16670	ENSG00000188037	407.9513485	-10.44248999	1.827717706	4.29E-09	5.35E-07	CLCN1	1180
14422	ENSG00000177791	7979.220079	-10.25452162	0.858887625	5.55E-34	2.46E-30	MYOZ1	58529
12208	ENSG00000167676	7348.897617	-10.20302293	0.734738178	2.98E-45	3.31E-41	PLIN4	729359
16501	ENSG00000187288	435.1173548	-10.18552893	2.018018803	7.44E-08	6.91E-06	CIDEC	63924
17039	ENSG00000196091	88201.03563	-10.11564824	1.370546354	4.37E-15	1.56E-12	MYBPC1	4604
8472	ENSG00000143632	173075.0615	-10.08194251	1.442143644	8.75E-14	2.43E-11	ACTA1	58
3635	ENSG00000109061	4228.841617	-10.07403354	0.993105339	2.02E-25	2.36E-22	MYH1	4619
3854	ENSG00000111046	1217.592546	-10.00885252	1.021401014	1.70E-23	1.57E-20	MYF6	4618
561	ENSG00000039537	319.0162695	-9.962718227	2.009086632	8.42E-08	7.69E-06	C6	729
10586	ENSG00000160862	73.48108706	-9.956571568	3.270045191	2.10E-07	1.78E-05	AZGP1	563
12840	ENSG00000170323	8393.834946	-9.945658971	1.394172058	2.79E-14	8.73E-12	FABP4	2167
5114	ENSG00000120729	10950.30928	-9.901534139	1.157910699	6.56E-19	3.93E-16	MYOT	9499
5277	ENSG00000122367	20995.69294	-9.757314667	1.19553639	1.23E-17	5.95E-15	LDB3	11155
6846	ENSG00000134020	1164.145562	-9.720114528	1.31471935	5.95E-15	2.02E-12	PEBP4	157310
13732	ENSG00000174407	938.9218082	-9.718640127	1.386039451	1.04E-13	2.70E-11	MIR1-1HG	128826
17542	ENSG00000197616	1899.367423	-9.710556861	1.200803686	1.46E-17	6.92E-15	MYH6	4624
4635	ENSG00000116748	2252.746387	-9.688694371	1.072935915	8.88E-21	6.35E-18	AMPD1	270
3878	ENSG00000111241	55.7300225	-9.643406619	3.084729607	3.67E-08	3.67E-06	FGF6	2251
48037	ENSG00000265142	3073.424623	-9.640169062	1.315692653	5.57E-15	1.93E-12	MIR133A1HG	102723167
11418	ENSG00000164530	1167.246458	-9.580781852	0.908910727	1.11E-26	1.76E-23	PI16	221476
6882	ENSG00000134240	623.1492206	-9.540644804	1.573009997	6.14E-11	1.14E-08	HMGCS2	3158
6321	ENSG00000130598	3709.434915	-9.466902853	0.883869787	6.36E-28	1.28E-24	TNNI2	7136
2550	ENSG00000101470	4812.753393	-9.450228525	0.953679068	1.27E-24	1.34E-21	TNNC2	7125
15736	ENSG00000184221	65.97402095	-9.437185412	3.524485806	9.59E-06	0.000525944	OLIG1	116448
12831	ENSG00000170290	6878.933848	-9.427861139	1.177990136	4.18E-17	1.85E-14	SLN	6588
2369	ENSG00000100628	1928.487895	-9.377236625	1.181088256	7.98E-17	3.34E-14	ASB2	51676
1367	ENSG00000077009	616.6083451	-9.371979153	1.600307551	8.82E-11	1.58E-08	NMRK2	27231
11987	ENSG00000166819	3822.98945	-9.328244354	1.537352435	3.60E-11	6.82E-09	PLIN1	5346
5591	ENSG00000124701	3981.336417	-9.32612287	1.340717541	9.94E-14	2.63E-11	APOBEC2	10930
7636	ENSG00000138100	2367.918125	-9.317365967	1.156260021	5.77E-17	2.46E-14	TRIM54	57159
4355	ENSG00000114854	35569.42997	-9.290193085	1.197912913	3.36E-16	1.33E-13	TNNC1	7134
20409	ENSG00000206172	2406.705299	-9.190079285	0.913966948	3.58E-25	3.97E-22	HBA1	3039
6200	ENSG00000129744	148.7184763	-9.162866189	1.872975637	9.76E-08	8.77E-06	ART1	417
12384	ENSG00000168334	8174.384628	-9.130489868	0.886179308	3.54E-26	4.91E-23	XIRP1	165904
255	ENSG00000010282	1091.071971	-9.096725307	1.10347482	7.25E-18	3.66E-15	HHATL	57467
37281	ENSG00000244734	6249.456635	-9.070959859	0.8484809	6.07E-28	1.28E-24	HBB	3043
4140	ENSG00000112936	9396.97785	-9.034880033	1.697168253	2.39E-09	3.24E-07	C7	730
10280	ENSG00000158578	43.12458257	-9.020154168	3.181343135	1.60E-06	0.000108045	ALAS2	212
3619	ENSG00000108878	650.397697	-8.991782651	1.216356121	1.08E-14	3.52E-12	CACNG1	786
6137	ENSG00000129170	9702.931977	-8.982797546	0.941467775	5.77E-23	5.12E-20	CSRP3	8048
16789	ENSG00000188536	5290.432732	-8.958993748	0.90581277	2.53E-24	2.55E-21	HBA2	3040
385	ENSG00000018625	8117.005494	-8.905603092	0.999304632	2.06E-20	1.39E-17	ATP1A2	477
51738	ENSG00000272573	2249.28612	-8.637173185	1.113344575	2.28E-16	9.20E-14	MUSTN1	389125
12430	ENSG00000168530	15009.02647	-8.568092329	1.20000631	3.14E-14	9.55E-12	MYL1	4632
16840	ENSG00000188716	131.6182411	-8.540799246	1.924202077	1.31E-06	9.00E-05	DUSP29	338599
3855	ENSG00000111049	31.61906861	-8.504154679	3.095427977	3.14E-06	0.00019626	MYF5	4617
42989	ENSG00000255772	33.37325168	-8.502876759	3.182204497	6.89E-06	0.00039595	LINC01479	101927922
11465	ENSG00000164708	2801.696827	-8.468109527	1.497627508	4.38E-10	6.61E-08	PGAM2	5224
16157	ENSG00000185915	460.4507153	-8.413747848	1.548885434	1.80E-09	2.53E-07	KLHL34	257240
8935	ENSG00000146926	337.4355442	-8.413627998	1.671885689	1.93E-08	2.08E-06	ASB10	136371
13221	ENSG00000171885	884.8128399	-8.410792217	1.451205078	2.30E-10	3.75E-08	AQP4	361
12383	ENSG00000168333	1043.407626	-8.388476536	1.442192723	1.92E-10	3.28E-08	PPDPFL	492307
15824	ENSG00000184601	118.4236594	-8.341042074	1.584439907	2.60E-08	2.66E-06	C14orf180	400258
56259	ENSG00000281453	28.5605436	-8.336136505	3.071152948	4.10E-06	0.000247176	TGFB2-OT1	103611157
7374	ENSG00000136842	1352.82316	-8.334190986	0.924667737	7.33E-21	5.42E-18	TMOD1	7111
13737	ENSG00000174429	680.9009038	-8.280316623	0.877232514	1.67E-22	1.37E-19	ABRA	137735
17212	ENSG00000196565	652.6878401	-8.200361145	1.537288636	3.40E-09	4.43E-07	HBG2	3048
16704	ENSG00000188176	1009.329089	-8.200164789	0.936182099	7.31E-20	4.63E-17	SMTNL2	342527
35071	ENSG00000239388	315.8829187	-8.163691176	1.846528272	3.14E-07	2.50E-05	ASB14	142686
6320	ENSG00000130595	5905.802473	-8.134377958	0.793214485	4.73E-26	6.18E-23	TNNT3	7140
14075	ENSG00000176194	200.0113953	-8.132319344	1.936899148	1.67E-06	0.000111642	CIDEA	1149
1064	ENSG00000068976	17272.80366	-8.115254512	1.006285166	3.13E-17	1.45E-14	PYGM	5837
11034	ENSG00000163380	6138.242868	-8.055343666	1.126698608	3.29E-14	9.86E-12	LMOD3	56203
10977	ENSG00000163157	1489.26634	-8.050828478	1.044883564	4.90E-16	1.87E-13	TMOD4	29765
1536	ENSG00000081248	4783.003215	-7.960550394	1.123482562	5.46E-14	1.60E-11	CACNA1S	779
14029	ENSG00000175946	494.7285206	-7.955207959	1.63222291	3.46E-08	3.49E-06	KLHL38	340359
17984	ENSG00000198881	140.4258994	-7.933642077	1.476302345	1.51E-08	1.68E-06	ASB12	142689
58	ENSG00000004776	2126.229316	-7.900645996	1.127734727	9.67E-14	2.62E-11	HSPB6	126393
9154	ENSG00000148677	6560.679607	-7.889205525	1.327551725	8.49E-11	1.53E-08	ANKRD1	27063
4401	ENSG00000115221	1017.745448	-7.885145879	1.360144035	3.39E-10	5.26E-08	ITGB6	3694
12325	ENSG00000168079	722.777148	-7.884368356	0.92994417	5.60E-18	3.03E-15	SCARA5	286133
16719	ENSG00000188257	1310.228812	-7.860960408	1.64305837	4.66E-08	4.58E-06	PLA2G2A	5320
2010	ENSG00000094796	25.2691087	-7.789127485	3.302407399	6.46E-05	0.002574324	KRT31	3881
15812	ENSG00000184544	457.7645829	-7.74364265	1.444567029	2.71E-09	3.60E-07	DHRS7C	201140
11364	ENSG00000164309	52853.03231	-7.739843928	1.220812484	8.46E-12	1.74E-09	CMYA5	202333
16110	ENSG00000185739	4967.072278	-7.705555324	1.145546587	6.23E-13	1.47E-10	SRL	6345
12175	ENSG00000167588	2097.706328	-7.653168104	1.03530093	1.78E-15	6.58E-13	GPD1	2819
16346	ENSG00000186628	1845.436642	-7.649808883	1.092014772	9.79E-14	2.62E-11	FSD2	123722
32124	ENSG00000234438	142.2944144	-7.58911717	1.691507496	3.86E-07	3.00E-05	KBTBD13	390594
10102	ENSG00000157119	1756.060446	-7.521575401	1.605939977	7.03E-08	6.64E-06	KLHL40	131377
37561	ENSG00000248144	175.5268477	-7.510120362	1.133472287	6.48E-12	1.36E-09	ADH1C	126
4668	ENSG00000116981	295.0759128	-7.502189053	1.167529644	6.37E-12	1.35E-09	NT5C1A	84618
10670	ENSG00000161664	271.0828986	-7.489435669	1.406027485	5.78E-09	7.09E-07	ASB16	92591
2563	ENSG00000101605	14575.59448	-7.488601662	1.044544758	2.98E-14	9.20E-12	MYOM1	8736
15168	ENSG00000181856	2438.126913	-7.455974105	1.107376716	6.13E-13	1.46E-10	SLC2A4	6517
8400	ENSG00000143365	588.2893402	-7.442254857	1.304868168	4.09E-10	6.25E-08	RORC	6097
22206	ENSG00000213171	74.89507736	-7.414543346	2.025296583	2.05E-05	0.00099665	LINGO4	339398
7674	ENSG00000138347	4013.656247	-7.408032231	1.04587807	5.53E-14	1.60E-11	MYPN	84665
35595	ENSG00000240654	59.50664163	-7.395286081	1.662737833	2.08E-06	0.000133581	C1QTNF9	338872
4126	ENSG00000112782	3987.587328	-7.37467114	1.095133805	6.04E-13	1.46E-10	CLIC5	53405
517	ENSG00000034971	326.660538	-7.361067609	1.536125369	7.19E-08	6.74E-06	MYOC	4653
22161	ENSG00000213088	662.4704839	-7.349033415	1.069067942	3.06E-13	7.72E-11	ACKR1	2532
14751	ENSG00000179564	96.77738916	-7.306013047	1.47152464	8.67E-08	7.88E-06	LSMEM2	132228
34248	ENSG00000237560	122.105562	-7.304296989	1.331037356	3.69E-09	4.76E-07	LINC01497	102723487
6616	ENSG00000132464	67.86321097	-7.293566056	1.528469798	2.94E-07	2.38E-05	ENAM	10117
22826	ENSG00000214456	1350.134131	-7.249206571	1.16117531	1.29E-11	2.58E-09	PLIN5	440503
17775	ENSG00000198354	20.74943851	-7.248576894	3.413907669	0.000215297	0.006874623	DCAF12L2	340578
2044	ENSG00000095713	596.5661326	-7.231670382	1.605676109	1.97E-07	1.70E-05	CRTAC1	55118
6218	ENSG00000129988	119.5941087	-7.210685919	1.298278318	4.09E-09	5.13E-07	LBP	3929
8294	ENSG00000142661	8947.377616	-7.153597241	1.166206614	3.06E-11	5.85E-09	MYOM3	127294
6306	ENSG00000130528	2232.691807	-7.151395987	1.000863742	3.75E-14	1.11E-11	HRC	3270
16559	ENSG00000187642	1119.656466	-7.079667179	1.39503407	1.31E-08	1.48E-06	PERM1	84808
5218	ENSG00000121769	5924.820094	-7.060207217	1.26415994	8.12E-10	1.19E-07	FABP3	2170
10688	ENSG00000161896	718.0414833	-7.043634585	1.11163924	7.86E-12	1.63E-09	IP6K3	117283
17114	ENSG00000196296	6023.21019	-7.043171664	0.671923469	5.30E-27	9.05E-24	ATP2A1	487
29667	ENSG00000230798	38.79088511	-7.041958973	1.742177134	1.19E-05	0.000622482	FOXD3-AS1	100996301
8780	ENSG00000145808	100.6133058	-7.039206163	1.269007019	1.99E-09	2.77E-07	ADAMTS19	171019
5598	ENSG00000124743	4367.378302	-7.034791358	1.204552576	1.82E-10	3.13E-08	KLHL31	401265
7055	ENSG00000135218	14174.58235	-7.014724474	0.764580027	2.12E-21	1.68E-18	CD36	948
14323	ENSG00000177354	3778.347503	-7.011059265	1.729963286	1.04E-06	7.34E-05	C10orf71	118461
11159	ENSG00000163736	90.0000214	-6.995763816	1.885581487	1.34E-05	0.000690381	PPBP	5473
13604	ENSG00000173641	6173.614322	-6.971903665	1.026533178	4.39E-13	1.08E-10	HSPB7	27129
10345	ENSG00000159173	42831.55157	-6.911882819	1.587792823	3.41E-07	2.67E-05	TNNI1	7135
2699	ENSG00000102683	657.1453793	-6.899645643	1.038758468	1.40E-12	3.07E-10	SGCG	6445
11192	ENSG00000163827	2652.961364	-6.884871413	1.169540569	1.38E-10	2.42E-08	LRRC2	79442
16590	ENSG00000187758	15.70643483	-6.87901677	3.241853108	0.000214575	0.006861456	ADH1A	124
6772	ENSG00000133317	159.847952	-6.875081659	1.743625354	3.17E-06	0.00019757	LGALS12	85329
35112	ENSG00000239474	28059.32953	-6.872531035	1.384265056	2.05E-08	2.18E-06	KLHL41	10324
2296	ENSG00000100373	77.41892531	-6.825770016	1.814780639	1.23E-05	0.000640853	UPK3A	7380
4475	ENSG00000115592	120.5906546	-6.816651705	1.06211495	2.26E-11	4.36E-09	PRKAG3	53632
11591	ENSG00000165192	677.1482	-6.782256834	1.191461437	4.49E-10	6.74E-08	ASB11	140456
37377	ENSG00000246022	40.3473552	-6.771862132	1.651296937	8.85E-06	0.000487187	ALDH1L1-AS2	100862662
10206	ENSG00000158022	1441.11216	-6.752995904	1.536600583	2.92E-07	2.37E-05	TRIM63	84676
5288	ENSG00000122477	2883.776973	-6.729875908	1.190772482	5.55E-10	8.21E-08	LRRC39	127495
12558	ENSG00000169083	979.063634	-6.681365603	0.751501685	3.37E-20	2.20E-17	AR	367
14708	ENSG00000179300	14.17637794	-6.66619215	3.237700962	0.000283807	0.008499649	RTL3	203430
20430	ENSG00000206422	68.3457465	-6.638528947	1.629324565	3.60E-06	0.000219489	LRRC30	339291
8331	ENSG00000143028	1499.971594	-6.59071475	0.989903535	1.20E-12	2.69E-10	SYPL2	284612
2501	ENSG00000101306	5034.583058	-6.55904359	1.525258473	4.47E-07	3.42E-05	MYLK2	85366
1394	ENSG00000077522	35961.45224	-6.552757293	1.618810915	1.27E-06	8.71E-05	ACTN2	88
13347	ENSG00000172403	28292.40619	-6.534169354	0.776408642	1.80E-18	1.02E-15	SYNPO2	171024
8356	ENSG00000143167	13.0615149	-6.53043074	3.207652735	0.000313313	0.009124737	GPA33	10223
11305	ENSG00000164128	263.3613231	-6.497549977	1.111945846	2.35E-10	3.81E-08	NPY1R	4886
6727	ENSG00000133055	225.307452	-6.48284719	1.529573195	7.99E-07	5.78E-05	MYBPH	4608
13787	ENSG00000174697	40.42637448	-6.452750034	2.124745252	0.000183957	0.006091868	LEP	3952
13933	ENSG00000175445	11034.18975	-6.440135537	0.800653804	4.07E-17	1.84E-14	LPL	4023
15387	ENSG00000182836	179.1909376	-6.404677965	1.328120634	5.69E-08	5.44E-06	PLCXD3	345557
17962	ENSG00000198842	1868.693281	-6.386366314	1.211446749	4.71E-09	5.81E-07	STYXL2	92235
15580	ENSG00000183625	77.26118964	-6.356311387	1.820198358	1.89E-05	0.00092899	CCR3	1232
23080	ENSG00000215187	72.18442199	-6.328191835	1.289431827	8.06E-08	7.42E-06	FAM166B	730112
3555	ENSG00000108515	8266.19706	-6.286278435	1.098359434	4.01E-10	6.18E-08	ENO3	2027
20168	ENSG00000205221	191.3206425	-6.240429834	0.860068068	2.11E-14	6.80E-12	VIT	5212
8914	ENSG00000146755	12.11017177	-6.233142204	3.318809727	0.000576407	0.014795167	TRIM50	135892
9783	ENSG00000154263	1350.440472	-6.205762346	0.754016656	9.21E-18	4.54E-15	ABCA10	10349
9695	ENSG00000153446	28.65425858	-6.201782932	1.769283609	7.29E-05	0.002844071	C16orf89	146556
10279	ENSG00000158571	229.0949689	-6.178911485	0.966671638	8.69E-12	1.77E-09	PFKFB1	5207
12514	ENSG00000168907	102.3201056	-6.134256131	1.566105115	2.87E-06	0.000181263	PLA2G4F	255189
10641	ENSG00000161281	5098.9308	-6.132307712	1.094011401	7.87E-10	1.16E-07	COX7A1	1346
2148	ENSG00000099957	294.1611519	-6.130342987	1.133051484	2.50E-09	3.36E-07	P2RX6	9127
7747	ENSG00000138722	1122.308105	-6.095679868	1.2335214	2.64E-08	2.69E-06	MMRN1	22915
10554	ENSG00000160678	2312.817258	-6.085713261	1.357601729	2.49E-07	2.07E-05	S100A1	6271
29967	ENSG00000231246	204.1939632	-6.084886346	1.121965162	2.22E-09	3.07E-07	LINC02884	105378909
12545	ENSG00000169031	687.787498	-6.06970644	0.947883779	5.47E-12	1.18E-09	COL4A3	1285
53169	ENSG00000275385	234.9721169	-6.019126167	1.881757004	2.65E-05	0.001244342	CCL18	6362
11400	ENSG00000164440	4089.024239	-5.992389262	1.041213771	3.31E-10	5.21E-08	TXLNB	167838
17248	ENSG00000196666	72.52010301	-5.99214877	1.141194629	1.09E-08	1.25E-06	FAM180B	399888
10967	ENSG00000163126	6212.414007	-5.991721717	0.898467256	1.11E-12	2.51E-10	ANKRD23	200539
15252	ENSG00000182253	11314.53866	-5.98397361	0.957105847	1.67E-11	3.27E-09	SYNM	23336
17584	ENSG00000197766	2979.461735	-5.970431269	1.143626163	6.50E-09	7.80E-07	CFD	1675
14477	ENSG00000178104	47409.21544	-5.968981533	1.024441553	2.23E-10	3.67E-08	PDE4DIP	9659
5441	ENSG00000123689	906.6165682	-5.949946096	0.888983365	1.06E-12	2.43E-10	G0S2	50486
8841	ENSG00000146147	794.5265726	-5.934939811	0.793831286	3.89E-15	1.41E-12	MLIP	90523
4566	ENSG00000116194	1792.959872	-5.929231375	1.117457086	4.00E-09	5.04E-07	ANGPTL1	9068
530	ENSG00000036448	7508.577604	-5.915700941	1.417523526	8.73E-07	6.23E-05	MYOM2	9172
1106	ENSG00000070193	246.3152888	-5.915105586	1.648689729	9.98E-06	0.000543938	FGF10	2255
10849	ENSG00000162706	243.8574946	-5.907378894	1.182460767	2.44E-08	2.55E-06	CADM3	57863
9924	ENSG00000155657	1958961.883	-5.893310539	1.001408262	1.57E-10	2.75E-08	TTN	7273
28212	ENSG00000228672	887.9744908	-5.888451724	1.134920138	7.73E-09	9.07E-07	PROB1	389333
53650	ENSG00000276409	560.8258797	-5.879140797	1.341846918	3.84E-07	2.99E-05	CCL14	6358
7420	ENSG00000137033	1057.37968	-5.869245024	1.208302438	4.24E-08	4.20E-06	IL33	90865
61	ENSG00000004799	8723.97648	-5.86682269	0.826072068	6.21E-14	1.77E-11	PDK4	5166
52266	ENSG00000273540	848.757945	-5.863195629	1.015532846	3.04E-10	4.82E-08	AGBL1	123624
16777	ENSG00000188488	103.5934747	-5.8323626	0.993357572	2.98E-10	4.76E-08	SERPINA5	5104
6829	ENSG00000133878	1674.71318	-5.830055442	1.77337228	2.13E-05	0.001024286	DUSP26	78986
2461	ENSG00000101162	63.72517211	-5.818575414	1.673341865	2.10E-05	0.00101469	TUBB1	81027
375	ENSG00000017427	3686.661901	-5.808936964	0.827102739	9.64E-14	2.62E-11	IGF1	3479
5921	ENSG00000127241	450.3433874	-5.805631327	1.159563988	1.88E-08	2.05E-06	MASP1	5648
6864	ENSG00000134121	337.9649043	-5.779840184	1.35518495	6.87E-07	5.06E-05	CHL1	10752
13407	ENSG00000172724	43.37603238	-5.773009392	1.911332531	0.000137429	0.004787781	CCL19	6363
15452	ENSG00000183091	329466.5246	-5.771436028	1.500640835	3.13E-06	0.000196111	NEB	4703
1226	ENSG00000073282	389.0499813	-5.765347033	0.849591172	5.26E-13	1.28E-10	TP63	8626
8720	ENSG00000145358	1271.886173	-5.75889775	0.86695908	1.29E-12	2.87E-10	DDIT4L	115265
5821	ENSG00000126218	201.6502043	-5.720195302	0.968716288	2.12E-10	3.54E-08	F10	2159
42759	ENSG00000255398	29.38373062	-5.715186233	2.352470516	0.000776797	0.01847661	HCAR3	8843
8194	ENSG00000141744	40.03891488	-5.703874366	1.724735444	6.65E-05	0.002640143	PNMT	5409
2595	ENSG00000101892	1473.631106	-5.696724278	1.070691878	3.96E-09	5.03E-07	ATP1B4	23439
54169	ENSG00000277494	224.7727167	-5.679387563	0.931912295	4.39E-11	8.26E-09	GPIHBP1	338328
21470	ENSG00000211445	2532.930769	-5.670127105	0.707863019	5.77E-17	2.46E-14	GPX3	2878
16275	ENSG00000186335	761.0987706	-5.633503946	1.04456611	2.77E-09	3.66E-07	SLC36A2	153201
4620	ENSG00000116690	412.672168	-5.621827348	1.615874474	1.25E-05	0.000647708	PRG4	10216
9992	ENSG00000156219	575.4265535	-5.618897445	1.157588945	4.43E-08	4.37E-06	ART3	419
19909	ENSG00000204460	36.08786885	-5.606243369	1.62494406	4.04E-05	0.001743177	LINC01854	151121
13549	ENSG00000173376	161.8505212	-5.582758302	1.013673505	1.51E-09	2.17E-07	NDNF	79625
11864	ENSG00000166317	1631.48648	-5.560028032	0.949304442	2.02E-10	3.40E-08	SYNPO2L	79933
12215	ENSG00000167701	555.3615307	-5.559530152	1.117842298	2.30E-08	2.43E-06	GPT	2875
3378	ENSG00000106809	1651.633939	-5.555016996	1.32599012	8.51E-07	6.11E-05	OGN	4969
16044	ENSG00000185482	4339.412643	-5.554046909	1.062142405	6.46E-09	7.80E-07	STAC3	246329
8089	ENSG00000141052	216.5202583	-5.547065748	1.377286157	1.82E-06	0.000120118	MYOCD	93649
17826	ENSG00000198523	4085.868013	-5.541326844	1.220486166	1.91E-07	1.67E-05	PLN	5350
8098	ENSG00000141161	1609.278704	-5.488208721	1.550779566	1.05E-05	0.000562923	UNC45B	146862
9346	ENSG00000150625	114.20775	-5.485071999	1.442930027	4.92E-06	0.000290482	GPM6A	2823
6518	ENSG00000131771	53.25979883	-5.477725705	1.85349695	9.56E-05	0.003553994	PPP1R1B	84152
10322	ENSG00000158887	547.3685011	-5.466665182	0.770849122	6.84E-14	1.92E-11	MPZ	4359
416	ENSG00000022267	55203.68304	-5.440622615	0.86475402	1.37E-11	2.71E-09	FHL1	2273
14870	ENSG00000180209	3433.503645	-5.422547259	1.202680921	2.29E-07	1.92E-05	MYLPF	29895
6818	ENSG00000133800	745.2241779	-5.409206208	0.729329782	6.02E-15	2.02E-12	LYVE1	10894
1638	ENSG00000084674	130.5276238	-5.40501465	1.233087015	6.64E-07	4.91E-05	APOB	338
11986	ENSG00000166816	653.1128527	-5.395459252	1.22740224	3.90E-07	3.02E-05	LDHD	197257
26421	ENSG00000226025	25.38449719	-5.393375495	1.569981466	5.13E-05	0.00213548		400696
16976	ENSG00000189221	1319.542686	-5.391321589	1.029569939	6.35E-09	7.73E-07	MAOA	4128
10104	ENSG00000157150	192.270384	-5.379699787	1.069837859	1.97E-08	2.11E-06	TIMP4	7079
7922	ENSG00000139914	1011.490847	-5.374705176	1.258442943	6.33E-07	4.70E-05	FITM1	161247
20247	ENSG00000205502	62.66344815	-5.351947606	1.586725513	2.78E-05	0.001291216	C2CD4B	388125
13200	ENSG00000171819	95.48616271	-5.334553345	1.05565231	2.60E-08	2.66E-06	ANGPTL7	10218
6084	ENSG00000128655	809.8031582	-5.332216992	1.089310308	3.70E-08	3.69E-06	PDE11A	50940
10758	ENSG00000162383	70.68277643	-5.319936997	1.840086786	0.000105566	0.003827963	SLC1A7	6512
10972	ENSG00000163145	159.0521081	-5.283654578	1.24180645	7.52E-07	5.49E-05	C1QTNF7	114905
37932	ENSG00000248746	286.1491556	-5.272522537	1.169186016	2.23E-07	1.87E-05	ACTN3	89
11429	ENSG00000164591	873.7063552	-5.271312502	1.189722323	3.36E-07	2.65E-05	MYOZ3	91977
14417	ENSG00000177752	176.3550079	-5.266718303	1.186161714	3.72E-07	2.90E-05	YIPF7	285525
9684	ENSG00000153303	351.979493	-5.263868789	1.476672607	1.02E-05	0.000554466	FRMD1	79981
17011	ENSG00000189367	524.5237984	-5.249271946	1.137001019	1.36E-07	1.21E-05	KIAA0408	9729
2043	ENSG00000095637	5844.884504	-5.241250716	0.757608606	2.13E-13	5.44E-11	SORBS1	10580
27683	ENSG00000227877	220.2968549	-5.234121089	1.508816377	1.46E-05	0.000744181	MRLN	100507027
3728	ENSG00000109906	2640.779894	-5.217676184	0.797104275	2.61E-12	5.69E-10	ZBTB16	7704
5898	ENSG00000126895	39.26072625	-5.206833915	1.284774686	4.37E-06	0.000261126	AVPR2	554
13862	ENSG00000175084	71290.44933	-5.194117849	1.674845322	4.24E-05	0.001804459	DES	1674
13006	ENSG00000171033	6706.103022	-5.193338604	0.998961674	8.04E-09	9.39E-07	PKIA	5569
4687	ENSG00000117115	10696.96574	-5.186603893	1.228230178	7.97E-07	5.78E-05	PADI2	11240
60157	ENSG00000288009	120.0465129	-5.182698107	0.974769029	6.38E-09	7.73E-07		101929004
1470	ENSG00000079435	1054.828072	-5.161844696	1.082005034	6.93E-08	6.58E-06	LIPE	3991
48666	ENSG00000266524	136.8562188	-5.152870679	0.962061687	3.97E-09	5.03E-07	GDF10	2662
11186	ENSG00000163815	1275.875233	-5.148422616	0.734028157	1.09E-13	2.81E-11	CLEC3B	7123
9524	ENSG00000152092	200.8055762	-5.118657436	1.241569307	1.43E-06	9.78E-05	ASTN1	460
45447	ENSG00000259881	24.25440742	-5.10794849	1.540840432	7.46E-05	0.002899893		101927793
10216	ENSG00000158104	32.62132582	-5.107068148	1.315242907	8.62E-06	0.000480409	HPD	3242
10382	ENSG00000159348	4287.204685	-5.103672128	1.274283132	1.99E-06	0.000129918	CYB5R1	51706
13280	ENSG00000172159	658.5008646	-5.098563072	1.080718664	8.86E-08	8.03E-06	FRMD3	257019
4866	ENSG00000118804	1452.541937	-5.093938938	0.743849666	3.61E-13	9.01E-11	STBD1	8987
9152	ENSG00000148671	1511.072439	-5.084925239	1.19906925	7.55E-07	5.49E-05	ADIRF	10974
16933	ENSG00000189058	1224.416955	-5.078088208	0.814551319	2.15E-11	4.19E-09	APOD	347
3998	ENSG00000111907	1204.234729	-5.068853067	1.001419048	1.63E-08	1.81E-06	TPD52L1	7164
13898	ENSG00000175262	85.65256383	-5.057123351	1.18594225	9.60E-07	6.81E-05	C1orf127	148345
11484	ENSG00000164776	839.3848663	-5.055195356	1.120426466	2.35E-07	1.96E-05	PHKG1	5260
4471	ENSG00000115556	669.5937628	-5.043964788	1.107843672	2.00E-07	1.71E-05	PLCD4	84812
27508	ENSG00000227591	16.78619912	-5.04239091	1.944260555	0.000768221	0.018371083	HSD11B1-AS1	101930114
4495	ENSG00000115705	130.1881128	-5.035475359	0.873797327	4.26E-10	6.47E-08	TPO	7173
11563	ENSG00000165092	1019.489728	-5.024339913	0.859884518	2.37E-10	3.81E-08	ALDH1A1	216
4861	ENSG00000118729	3908.467582	-5.012539935	1.414675989	1.12E-05	0.000591049	CASQ2	845
7400	ENSG00000136929	27.59157267	-4.993300069	1.718446946	0.000184194	0.006091868	HEMGN	55363
9700	ENSG00000153531	2055.240612	-4.982396614	0.819458752	5.49E-11	1.02E-08	ADPRHL1	113622
10946	ENSG00000163050	10168.63064	-4.966128326	1.029217213	5.41E-08	5.25E-06	COQ8A	56997
1422	ENSG00000078295	1596.263278	-4.957358506	1.222015665	1.68E-06	0.000111642	ADCY2	108
11608	ENSG00000165269	959.0816145	-4.909612135	0.659771094	5.12E-15	1.80E-12	AQP7	112267859
11607	ENSG00000165269	959.0816145	-4.909612135	0.659771094	5.12E-15	1.80E-12	AQP7	364
13358	ENSG00000172458	1000.186407	-4.900496986	1.674487181	7.67E-05	0.002959763	IL17D	53342
15639	ENSG00000183785	914.1141395	-4.890923284	1.073004762	1.96E-07	1.70E-05	TUBA8	51807
11585	ENSG00000165178	28.93594382	-4.853082305	1.473399302	6.83E-05	0.002691946	NCF1C	654817
3034	ENSG00000105048	68427.82064	-4.832123271	1.188120538	1.63E-06	0.000109394	TNNT1	7138
9485	ENSG00000151729	9538.359616	-4.829570748	1.169311588	1.27E-06	8.71E-05	SLC25A4	291
39041	ENSG00000250479	1286.081702	-4.823228658	1.012730891	7.49E-08	6.93E-06	CHCHD10	400916
5928	ENSG00000127325	370.4143633	-4.805376973	1.012897992	9.22E-08	8.32E-06	BEST3	144453
11736	ENSG00000165810	776.7279775	-4.785159664	0.947257219	1.75E-08	1.91E-06	BTNL9	153579
13171	ENSG00000171714	1777.496644	-4.774404844	1.226736204	3.33E-06	0.000205646	ANO5	203859
15950	ENSG00000185100	1960.314082	-4.771923919	1.151107753	1.22E-06	8.45E-05	ADSS1	122622
12164	ENSG00000167549	4257.133546	-4.761535046	1.305349669	8.16E-06	0.000458235	CORO6	84940
6628	ENSG00000132514	128.5218854	-4.758189727	0.977606962	5.45E-08	5.26E-06	CLEC10A	10462
2618	ENSG00000102010	116.2893644	-4.752090168	1.218723032	3.71E-06	0.000225204	BMX	660
9028	ENSG00000147588	121.0421767	-4.749504444	1.567202626	7.49E-05	0.002905668	PMP2	5375
2479	ENSG00000101210	10966.41324	-4.748303968	1.465925608	3.22E-05	0.001465744	EEF1A2	1917
54850	ENSG00000278873	30.20737044	-4.741978473	1.511746088	8.50E-05	0.003224846		100133319
11945	ENSG00000166592	1126.902309	-4.728074073	1.128912078	1.06E-06	7.45E-05	RRAD	6236
1216	ENSG00000072954	3009.863871	-4.72168076	1.211161929	3.28E-06	0.000203022	TMEM38A	79041
12404	ENSG00000168427	830.4987779	-4.705336024	1.102789633	7.40E-07	5.42E-05	KLHL30	377007
4824	ENSG00000118407	2859.501577	-4.696563223	0.697624959	8.29E-13	1.94E-10	FILIP1	27145
20256	ENSG00000205560	1340.386542	-4.68567282	1.08248013	5.72E-07	4.26E-05	CPT1B	1375
14606	ENSG00000178821	494.166841	-4.679197622	1.275472469	8.07E-06	0.000454383	TMEM52	339456
8785	ENSG00000145832	12.32592489	-4.667484915	2.270976933	0.001896863	0.036604504	SLC25A48	153328
23092	ENSG00000215218	244.5246884	-4.662201201	1.403186463	2.63E-05	0.001241164	UBE2QL1	134111
8670	ENSG00000144908	678.6789004	-4.65847395	0.936779861	2.97E-08	3.01E-06	ALDH1L1	10840
16060	ENSG00000185559	320.3444595	-4.628157555	1.103843258	1.49E-06	0.000101334	DLK1	8788
5946	ENSG00000127472	50.78348868	-4.627171524	1.59058448	0.000120709	0.004292917	PLA2G5	5322
2919	ENSG00000104369	1346.846985	-4.623915054	1.186437816	3.39E-06	0.000208887	JPH1	56704
8366	ENSG00000143196	2392.390247	-4.619636906	1.755224857	0.000175515	0.005866014	DPT	1805
45107	ENSG00000259446	16.96374537	-4.615957519	2.044377792	0.000915646	0.021057022	RYR3-DT	101928134
6746	ENSG00000133116	133.0064163	-4.61190355	0.998103421	1.60E-07	1.40E-05	KL	9365
1948	ENSG00000091831	430.2075499	-4.597808696	0.783785666	2.19E-10	3.62E-08	ESR1	2099
16866	ENSG00000188803	48.15003661	-4.591525423	1.15048822	2.96E-06	0.000186782	SHISA6	388336
19687	ENSG00000203797	93.67564709	-4.584730868	1.050437693	5.52E-07	4.13E-05	DDO	8528
8667	ENSG00000144891	262.2177261	-4.566350496	1.12339697	1.74E-06	0.000115335	AGTR1	185
6948	ENSG00000134548	254.3527228	-4.510878695	1.420051814	4.05E-05	0.001745288	SPX	80763
17180	ENSG00000196465	11178.24267	-4.482545979	1.186504771	5.49E-06	0.000318361	MYL6B	140465
8280	ENSG00000142583	1431.603607	-4.478763945	1.125783064	2.54E-06	0.00016164	SLC2A5	6518
9484	ENSG00000151726	6640.488367	-4.471049674	0.794905524	8.77E-10	1.27E-07	ACSL1	2180
260	ENSG00000010319	692.0958767	-4.469288506	0.81941127	2.32E-09	3.19E-07	SEMA3G	56920
16035	ENSG00000185437	938.5333795	-4.452859448	0.995942547	3.08E-07	2.46E-05	SH3BGR	6450
3185	ENSG00000105707	179.0989559	-4.437866425	1.551600923	0.000116546	0.004161428	HPN	3249
6569	ENSG00000132170	399.1309294	-4.423921398	1.315414529	2.53E-05	0.001198181	PPARG	5468
4564	ENSG00000116183	107.6211482	-4.417956887	1.228070158	1.11E-05	0.000591049	PAPPA2	60676
4850	ENSG00000118596	3436.149337	-4.417306038	0.982450702	2.85E-07	2.33E-05	SLC16A7	9194
14950	ENSG00000180660	62.56608857	-4.411383481	1.160737247	5.85E-06	0.00033693	MAB21L1	4081
9629	ENSG00000152932	115.2705632	-4.404487866	1.695325461	0.000163427	0.00552862	RAB3C	115827
15234	ENSG00000182177	173.252442	-4.389694545	1.206297028	9.60E-06	0.000525944	ASB18	401036
17958	ENSG00000198838	2519.946125	-4.386405512	1.300769761	2.36E-05	0.001127363	RYR3	6263
10006	ENSG00000156298	1302.043753	-4.381768607	1.340238994	3.27E-05	0.001482052	TSPAN7	7102
10262	ENSG00000158481	39.15178387	-4.372725213	1.286653347	2.75E-05	0.001283194	CD1C	911
9781	ENSG00000154258	1169.486622	-4.351768325	0.952060013	2.13E-07	1.81E-05	ABCA9	10350
8452	ENSG00000143549	63614.15631	-4.346822245	1.209264269	1.09E-05	0.000582027	TPM3	7170
11047	ENSG00000163431	1403.079988	-4.345597013	0.907581776	7.31E-08	6.82E-06	LMOD1	25802
17470	ENSG00000197406	25.32600733	-4.338946789	1.617531646	0.000312354	0.009108741	DIO3	1735
8357	ENSG00000143171	218.8141232	-4.318446349	1.719467711	0.000271308	0.008225216	RXRG	6258
10666	ENSG00000161649	390.1930364	-4.312722934	0.898268397	7.07E-08	6.65E-06	CD300LG	146894
789	ENSG00000058404	866.4549752	-4.292544242	1.472858647	9.45E-05	0.003529266	CAMK2B	816
5421	ENSG00000123560	393.1468895	-4.289655475	0.976479848	4.69E-07	3.55E-05	PLP1	5354
15707	ENSG00000184113	412.5617994	-4.283014662	0.775417071	1.54E-09	2.17E-07	CLDN5	7122
14467	ENSG00000178055	459.9467571	-4.264066326	1.389736294	6.42E-05	0.002568145	PRSS42P	339906
17655	ENSG00000197971	1532.269261	-4.254423973	0.782574061	2.62E-09	3.50E-07	MBP	4155
2807	ENSG00000103316	82.65993368	-4.238911558	1.891333768	0.000562615	0.014518081	CRYM	1428
48872	ENSG00000266964	972.2809456	-4.237775766	0.847097784	2.58E-08	2.66E-06	FXYD1	5348
16799	ENSG00000188582	86.2252677	-4.234807137	1.644693002	0.000253908	0.007836907	PAQR9	344838
7773	ENSG00000138798	574.0454873	-4.228533686	1.661556427	0.000247279	0.007674981	EGF	1950
6228	ENSG00000130037	103.0501639	-4.225084249	1.358748604	5.85E-05	0.002389689	KCNA5	3741
7114	ENSG00000135469	1194.483636	-4.215569886	1.325966077	4.59E-05	0.001930253	COQ10A	93058
12413	ENSG00000168477	12741.24894	-4.208619941	0.727331817	3.38E-10	5.26E-08	TNXB	7148
7601	ENSG00000137960	117.5214912	-4.205441946	0.893379733	1.12E-07	1.00E-05	GIPC2	54810
3259	ENSG00000106034	1402.162937	-4.196434092	0.758370589	1.54E-09	2.17E-07	CPED1	79974
16032	ENSG00000185432	2301.257406	-4.195373338	0.690240873	6.21E-11	1.14E-08	METTL7A	25840
2896	ENSG00000104219	936.4441549	-4.188155058	0.772194885	2.85E-09	3.74E-07	ZDHHC2	51201
20291	ENSG00000205683	376.398225	-4.186643964	1.177925709	1.39E-05	0.000715868	DPF3	8110
39303	ENSG00000250878	35.72211823	-4.176407545	1.727484965	0.000476019	0.012651263	METTL21EP	121952
4341	ENSG00000114757	34.17367486	-4.155787879	1.156589947	1.53E-05	0.000773321	PEX5L	51555
3560	ENSG00000108551	307.3882212	-4.132818647	1.403786562	9.52E-05	0.003549561	RASD1	51655
11718	ENSG00000165731	277.0859623	-4.129627592	0.965209777	8.31E-07	5.98E-05	RET	5979
1734	ENSG00000087237	114.1768593	-4.112410123	1.441301623	0.000131098	0.004588836	CETP	1071
8888	ENSG00000146477	281.4890895	-4.105080046	1.012623543	2.04E-06	0.000132465	SLC22A3	6581
96	ENSG00000005381	14.05875525	-4.087137382	1.800006848	0.001149518	0.025083683	MPO	4353
9782	ENSG00000154262	1899.370758	-4.039654734	1.226968552	3.35E-05	0.001506292	ABCA6	23460
225	ENSG00000008517	3283.433068	-4.027436922	0.828891132	5.66E-08	5.44E-06	IL32	9235
13656	ENSG00000173918	1176.493522	-4.026895452	0.891379296	2.92E-07	2.37E-05	C1QTNF1	114897
17808	ENSG00000198467	51321.52803	-4.023365385	0.934192174	7.11E-07	5.23E-05	TPM2	7169
15996	ENSG00000185271	942.7272381	-4.020911588	1.090854825	8.74E-06	0.000484871	KLHL33	123103
5894	ENSG00000126878	489.9615449	-3.998706068	0.78314707	1.67E-08	1.84E-06	AIF1L	83543
13375	ENSG00000172508	899.9853866	-3.995929449	1.094594997	1.05E-05	0.000562923	CARNS1	57571
11208	ENSG00000163884	453.981573	-3.980664196	1.326339447	8.27E-05	0.003148985	KLF15	28999
9796	ENSG00000154358	47537.7016	-3.977590445	1.279997012	7.03E-05	0.002760592	OBSCN	84033
10818	ENSG00000162614	3593.302168	-3.973578842	0.831335331	8.36E-08	7.66E-06	NEXN	91624
10780	ENSG00000162444	254.8152461	-3.972586659	1.355594019	0.000105191	0.003820636	RBP7	116362
30307	ENSG00000231768	30.82253348	-3.966071033	1.39903789	0.000180567	0.005998701	LINC01354	100506795
12391	ENSG00000168386	5546.319306	-3.961724479	0.723209385	2.35E-09	3.21E-07	FILIP1L	11259
6876	ENSG00000134201	93.41278569	-3.961483645	1.218050483	3.87E-05	0.001687658	GSTM5	2949
13775	ENSG00000174611	346.9519658	-3.955337155	1.684136023	0.000425717	0.011576631	KY	339855
15994	ENSG00000185267	133.6608089	-3.934810297	1.164229656	2.75E-05	0.001284003	CDNF	441549
29760	ENSG00000230943	105.5286185	-3.919362544	1.350126899	0.00012423	0.004383018	LINC02541	101927686
8349	ENSG00000143153	2292.762235	-3.918825731	0.874584336	3.40E-07	2.67E-05	ATP1B1	481
12757	ENSG00000169933	36.7506582	-3.918248901	1.219619728	5.67E-05	0.002324608	FRMPD4	9758
11079	ENSG00000163520	5519.156432	-3.909900344	0.771248836	1.97E-08	2.11E-06	FBLN2	2199
1932	ENSG00000091482	3690.073138	-3.893115422	1.485407049	0.000234288	0.007374915	SMPX	23676
9532	ENSG00000152137	3205.724205	-3.891476833	1.022899452	5.76E-06	0.000332674	HSPB8	26353
59318	ENSG00000287148	24.03316234	-3.882452191	2.127752532	0.001791997	0.035475471	LINCADL	107986443
32626	ENSG00000235162	1753.347954	-3.877376793	1.91278833	0.000774918	0.018451685	C12orf75	387882
3825	ENSG00000110799	13422.12692	-3.870746701	0.769000089	2.38E-08	2.50E-06	VWF	7450
5892	ENSG00000126861	15.66509823	-3.869381314	2.068740378	0.001634192	0.032985373	OMG	101927057
5891	ENSG00000126861	15.66509823	-3.869381314	2.068740378	0.001634192	0.032985373	OMG	4974
5436	ENSG00000123612	443.939036	-3.865389731	1.926463133	0.000800394	0.018936399	ACVR1C	130399
17457	ENSG00000197361	80.38670757	-3.861756106	0.868492294	4.63E-07	3.52E-05	FBXL22	283807
9026	ENSG00000147576	490.4466811	-3.858765635	0.979389748	3.49E-06	0.000214525	ADHFE1	137872
1369	ENSG00000077063	63.05418941	-3.84908793	1.344617031	0.000140609	0.004866038	CTTNBP2	83992
6776	ENSG00000133392	9207.761039	-3.843459791	1.318444671	0.000110301	0.00396726	MYH11	4629
51	ENSG00000004468	316.4187977	-3.834553739	0.975098451	3.68E-06	0.000223792	CD38	952
10784	ENSG00000162461	1160.896534	-3.813911233	1.180290523	4.37E-05	0.001850512	SLC25A34	284723
6111	ENSG00000128918	338.1161112	-3.812828086	0.974508781	4.12E-06	0.000247836	ALDH1A2	8854
13244	ENSG00000171992	7892.776628	-3.808892452	0.987878756	4.83E-06	0.000285756	SYNPO	11346
14993	ENSG00000180875	162.8916673	-3.803889306	1.213778245	6.13E-05	0.002479088	GREM2	64388
10061	ENSG00000156804	6164.086202	-3.803147093	1.364651414	0.000163019	0.00552862	FBXO32	114907
10542	ENSG00000160539	924.0746344	-3.787723581	1.2457853	8.00E-05	0.003061776	PLPP7	84814
11252	ENSG00000164035	904.2336873	-3.78267272	0.842270794	3.35E-07	2.65E-05	EMCN	51705
14553	ENSG00000178538	61.42381285	-3.781882063	1.083386984	2.13E-05	0.001024286	CA8	767
8116	ENSG00000141338	3725.747274	-3.773339735	1.053379151	1.33E-05	0.000688605	ABCA8	10351
16952	ENSG00000189134	44.00394892	-3.767739174	1.300215755	0.000159305	0.005422246	NKAPL	222698
10513	ENSG00000160307	200.2240752	-3.767540097	1.400912795	0.00021413	0.006857108	S100B	6285
10453	ENSG00000160050	437.8416383	-3.763403255	1.052505569	1.41E-05	0.000721822	CCDC28B	79140
44284	ENSG00000258498	91.41623549	-3.763104446	1.118750037	4.06E-05	0.001745462	DIO3OS	64150
1653	ENSG00000085265	203.1792351	-3.762046107	1.134164449	3.57E-05	0.00158614	FCN1	2219
3530	ENSG00000108381	349.8677624	-3.749031803	0.89536768	1.26E-06	8.71E-05	ASPA	443
758	ENSG00000055955	832.1190768	-3.745994909	0.696055742	3.96E-09	5.03E-07	ITIH4	3700
2984	ENSG00000104848	513.1783898	-3.731938489	1.220617656	7.77E-05	0.002994699	KCNA7	3743
39088	ENSG00000250548	32.75248318	-3.731609781	1.521942552	0.000426035	0.011576631	LINC01303	101927780
16271	ENSG00000186326	105.1103704	-3.730154987	1.76220504	0.000770942	0.018408209	RGS9BP	388531
3695	ENSG00000109610	392.4035645	-3.727009674	0.96089899	4.70E-06	0.000278961	SOD3	6649
23518	ENSG00000218018	20.54631308	-3.725138258	2.193601579	0.002380698	0.04305824	RBM38-AS1	100291105
38387	ENSG00000249464	341.1818894	-3.724088305	0.992524297	7.52E-06	0.000428013	LINC01091	285419
3326	ENSG00000106483	2698.222276	-3.723821776	1.031794606	1.25E-05	0.000649228	SFRP4	6424
9815	ENSG00000154553	17689.63004	-3.71966783	1.121627732	3.35E-05	0.001506292	PDLIM3	27295
4031	ENSG00000112175	94.99564453	-3.719235438	1.017593472	1.23E-05	0.000641356	BMP5	653
1526	ENSG00000081052	458.0799254	-3.683634869	1.207358327	7.64E-05	0.002955147	COL4A4	1286
11548	ENSG00000165028	575.557782	-3.670331639	1.124360434	4.11E-05	0.001759448	NIPSNAP3B	55335
13331	ENSG00000172348	692.9006275	-3.667803433	1.100814741	3.32E-05	0.001498731	RCAN2	10231
3382	ENSG00000106852	193.8196459	-3.663670988	0.883895684	1.60E-06	0.000108045	LHX6	26468
4440	ENSG00000115380	2689.597393	-3.656498938	1.019406631	1.40E-05	0.000717131	EFEMP1	2202
5543	ENSG00000124406	1414.516154	-3.655598686	0.8548363	9.16E-07	6.51E-05	ATP8A1	10396
17857	ENSG00000198624	741.0486631	-3.654418429	0.690668754	6.64E-09	7.93E-07	CCDC69	26112
6323	ENSG00000130600	36844.60146	-3.653768739	0.976751698	7.78E-06	0.000440595	H19	102724852
6322	ENSG00000130600	36844.60146	-3.653768739	0.976751698	7.78E-06	0.000440595	H19	283120
8320	ENSG00000142910	1119.597383	-3.65161106	0.725919607	2.54E-08	2.63E-06	TINAGL1	64129
65	ENSG00000004848	61.08299109	-3.643455191	1.319588664	0.000203979	0.006632466	ARX	170302
1425	ENSG00000078328	544.6688897	-3.637012958	0.817379149	4.36E-07	3.35E-05	RBFOX1	54715
5501	ENSG00000124205	44.62278871	-3.629601367	1.342583255	0.000242963	0.007551597	EDN3	1908
12772	ENSG00000169994	57.56648837	-3.626547098	1.389660055	0.000271711	0.008226217	MYO7B	4648
5977	ENSG00000127824	2077.273533	-3.61935244	0.886230388	2.05E-06	0.000132531	TUBA4A	7277
7586	ENSG00000137872	452.5291348	-3.61116047	0.688203721	8.37E-09	9.68E-07	SEMA6D	80031
7516	ENSG00000137558	1571.948535	-3.60556642	1.710311792	0.000772262	0.018408209	PI15	51050
33733	ENSG00000236819	45.77010954	-3.601744427	1.174942827	9.73E-05	0.003593714	LINC01563	101060544
17992	ENSG00000198892	1323.616422	-3.591202416	1.136973198	5.99E-05	0.002433313	SHISA4	149345
5538	ENSG00000124374	3034.221041	-3.590227287	1.435571928	0.000355623	0.010079176	PAIP2B	400961
8044	ENSG00000140795	1968.584254	-3.588339062	1.553066395	0.000528705	0.013852443	MYLK3	91807
17550	ENSG00000197635	211.6424947	-3.583742144	0.734731078	5.85E-08	5.57E-06	DPP4	1803
16092	ENSG00000185669	82.93788913	-3.582770168	1.822446115	0.001110309	0.024615361	SNAI3	333929
11144	ENSG00000163687	40.45408553	-3.580186655	1.245223753	0.000164283	0.005540683	DNASE1L3	1776
7485	ENSG00000137393	1246.049285	-3.567750396	0.697080074	1.65E-08	1.82E-06	RNF144B	255488
2323	ENSG00000100448	22.92917783	-3.567316677	2.199196585	0.002328064	0.042487177	CTSG	1511
5198	ENSG00000121577	410.5133783	-3.558269521	0.786135436	3.19E-07	2.54E-05	POPDC2	64091
8783	ENSG00000145824	978.5809834	-3.550412107	1.69511647	0.000811277	0.019112383	CXCL14	9547
53764	ENSG00000276644	104.1345904	-3.54898425	0.875678793	2.52E-06	0.000160864	DACH1	1602
11728	ENSG00000165795	3100.77876	-3.545239055	0.946105669	7.82E-06	0.000441581	NDRG2	57447
7348	ENSG00000136717	5732.307221	-3.544984385	0.96442938	1.03E-05	0.000559118	BIN1	274
15368	ENSG00000182759	110.1180115	-3.526767363	1.0339345	2.67E-05	0.0012521	MAFA	389692
1981	ENSG00000092529	5603.183206	-3.524440404	1.120096378	6.27E-05	0.002515561	CAPN3	825
16596	ENSG00000187773	18.88010108	-3.515248317	1.489753667	0.000800324	0.018936399	DIPK1C	125704
10939	ENSG00000163017	2621.392602	-3.515116485	2.031317161	0.001391365	0.028992656	ACTG2	72
3915	ENSG00000111452	441.3151524	-3.508589631	1.079343123	4.69E-05	0.001961931	ADGRD1	283383
9345	ENSG00000150594	211.5624795	-3.48278949	1.596885875	0.000733512	0.017657479	ADRA2A	150
3475	ENSG00000107864	631.9423362	-3.479174641	0.879112897	3.54E-06	0.000216703	CPEB3	22849
14389	ENSG00000177666	2079.053923	-3.474608942	0.819881806	1.13E-06	7.88E-05	PNPLA2	57104
10788	ENSG00000162494	99.02590737	-3.474380338	1.836372846	0.001228965	0.026453153	LRRC38	126755
13799	ENSG00000174776	87.22862315	-3.47250532	1.513963694	0.000640034	0.016127767	WDR49	151790
9515	ENSG00000151967	935.1498713	-3.462291488	0.760726718	2.80E-07	2.31E-05	SCHIP1	29970
9272	ENSG00000149596	2972.07202	-3.460542928	1.289685901	0.000239145	0.007450979	JPH2	57158
947	ENSG00000065675	919.4470465	-3.460384868	1.034681146	3.44E-05	0.001541486	PRKCQ	5588
7298	ENSG00000136404	314.2128274	-3.442073941	1.045053989	4.19E-05	0.001790988	TM6SF1	53346
9640	ENSG00000153002	21.05230192	-3.439767369	1.876729578	0.001595655	0.032368159	CPB1	1360
4970	ENSG00000119715	180.979456	-3.436321772	1.871704366	0.001291296	0.027396211	ESRRB	2103
7166	ENSG00000135744	454.3848583	-3.435382447	1.036105912	3.80E-05	0.001661954	AGT	183
10952	ENSG00000163072	345.3487107	-3.428166117	1.015477172	3.14E-05	0.001435044	NOSTRIN	115677
9117	ENSG00000148357	2613.801065	-3.420034267	0.65076807	8.32E-09	9.66E-07	HMCN2	256158
45537	ENSG00000260001	38.94931113	-3.411076959	1.391901959	0.000457758	0.012268794	TGFBR3L	100507588
13529	ENSG00000173267	194.7894858	-3.395072284	1.125803463	0.00010225	0.003732137	SNCG	6623
8658	ENSG00000144837	65.3025321	-3.39043055	1.179241084	0.000163364	0.00552862	PLA1A	51365
11635	ENSG00000165410	9955.6354	-3.387640586	1.020998791	3.91E-05	0.001699579	CFL2	1073
47168	ENSG00000263155	252.382677	-3.384987417	1.358444052	0.000402801	0.011063062	MYZAP	100820829
7085	ENSG00000135363	346.0542581	-3.384488175	0.896325993	7.59E-06	0.000430608	LMO2	4005
3403	ENSG00000107147	193.5446331	-3.37806101	1.149302696	0.000128128	0.004501072	KCNT1	57582
7224	ENSG00000136011	89.54068562	-3.377342529	1.218211943	0.000208439	0.006733142	STAB2	55576
11805	ENSG00000166123	3194.485959	-3.374461354	1.285368571	0.000287423	0.008561742	GPT2	84706
14679	ENSG00000179144	252.4988965	-3.373811691	0.753551398	4.17E-07	3.21E-05	GIMAP7	168537
8627	ENSG00000144649	199.2740843	-3.373055097	1.161477875	0.000140958	0.004866038	GASK1A	729085
10882	ENSG00000162817	372.4098776	-3.367800976	1.011134859	3.73E-05	0.001637734	C1orf115	79762
43032	ENSG00000255874	617.2231416	-3.35967941	0.725127482	1.95E-07	1.70E-05	PRECSIT	283487
17934	ENSG00000198796	2440.502207	-3.35513866	1.30224694	0.00032181	0.009323251	ALPK2	115701
10312	ENSG00000158828	5256.171145	-3.35301856	1.038068594	5.09E-05	0.002123579	PINK1	65018
6479	ENSG00000131471	1887.886425	-3.346725393	1.212254493	0.000206616	0.006693234	AOC3	8639
13511	ENSG00000173210	1054.146782	-3.34158416	0.721939068	1.99E-07	1.71E-05	ABLIM3	22885
9315	ENSG00000150054	688.3120864	-3.331085542	0.921721959	1.42E-05	0.000723869	MPP7	143098
1983	ENSG00000092607	1733.977893	-3.327758726	0.785577966	1.18E-06	8.22E-05	TBX15	6913
13738	ENSG00000174437	56573.09014	-3.321885263	1.278314855	0.000293621	0.008711267	ATP2A2	488
16290	ENSG00000186417	86.91638767	-3.321490925	1.006413854	4.20E-05	0.00179449	GLDN	342035
12640	ENSG00000169418	674.8107973	-3.317458417	0.920250694	1.47E-05	0.000744181	NPR1	4881
8211	ENSG00000141965	6268.880055	-3.316496175	1.072800152	8.07E-05	0.003083034	FEM1A	55527
1383	ENSG00000077279	108.217461	-3.314375904	0.928628043	1.64E-05	0.00082137	DCX	1641
825	ENSG00000060762	1071.391372	-3.311544842	0.945733702	2.10E-05	0.00101469	MPC1	51660
7718	ENSG00000138615	2502.957367	-3.306110675	1.317855095	0.000387819	0.010798391	CILP	8483
15558	ENSG00000183549	74.99670542	-3.29643489	1.512793862	0.000726609	0.017584409	ACSM5	54988
11500	ENSG00000164849	171.1882921	-3.294216885	0.844803133	5.01E-06	0.000293469	GPR146	115330
8451	ENSG00000143546	67.3314756	-3.291978866	1.54406317	0.000967814	0.021893718	S100A8	6279
5022	ENSG00000120057	67.99410227	-3.285668216	0.955011353	2.78E-05	0.001291216	SFRP5	6425
19792	ENSG00000204161	204.2664264	-3.283033868	0.953293251	2.68E-05	0.001254536	TMEM273	170371
51361	ENSG00000271880	123.3667095	-3.282410122	1.033848643	6.68E-05	0.002648697	AGAP11	119385
1838	ENSG00000089250	696.4685002	-3.278591712	1.625473096	0.001061842	0.023778411	NOS1	4842
15565	ENSG00000183571	73.94338208	-3.277684639	1.541431461	0.000942946	0.021506525	PGPEP1L	145814
17920	ENSG00000198768	52.65792154	-3.260676932	1.305414266	0.000399535	0.011014269	APCDD1L	164284
38557	ENSG00000249751	393.1375731	-3.255587425	0.953931145	2.95E-05	0.001359433	ECSCR	641700
5992	ENSG00000127951	2327.255479	-3.250108781	0.857133904	7.36E-06	0.000420801	FGL2	10875
12612	ENSG00000169282	85.1618326	-3.239346242	1.011621961	6.43E-05	0.002568145	KCNAB1	7881
873	ENSG00000064042	4305.431364	-3.23325537	1.241475837	0.000317848	0.009232571	LIMCH1	22998
1822	ENSG00000089101	75.67963786	-3.232307575	1.272500571	0.000417696	0.011415664	CFAP61	26074
4753	ENSG00000117594	41.18835451	-3.23185163	1.134921551	0.000204126	0.006632466	HSD11B1	3290
2685	ENSG00000102468	107.3640681	-3.224035324	1.680227652	0.001347062	0.028249688	HTR2A	3356
15822	ENSG00000184588	951.6002334	-3.222889277	0.721570183	4.50E-07	3.43E-05	PDE4B	5142
23283	ENSG00000215910	44.48682775	-3.218891111	1.006210934	6.23E-05	0.00250511	C1orf167	284498
15026	ENSG00000181016	150.7935425	-3.21459732	1.239293019	0.000338632	0.00969667	LSMEM1	286006
35997	ENSG00000241644	612.9110292	-3.200257818	0.693476477	2.21E-07	1.87E-05	INMT	11185
12922	ENSG00000170634	753.9080641	-3.18643832	0.969886031	4.66E-05	0.001955692	ACYP2	98
115	ENSG00000005981	168.2480235	-3.175649866	1.434934095	0.000787796	0.018718167	ASB4	51666
1104	ENSG00000070182	6329.865466	-3.173942845	0.959453829	4.25E-05	0.001804459	SPTB	6710
13963	ENSG00000175591	862.9639786	-3.170338304	1.135719744	0.000206296	0.006693153	P2RY2	5029
2781	ENSG00000103184	295.4417149	-3.163067048	1.1774542	0.000276651	0.008330322	SEC14L5	9717
13247	ENSG00000172005	36.65699075	-3.159720442	1.25846915	0.000505037	0.013326727	MAL	4118
8623	ENSG00000144644	234.3262759	-3.149281729	0.706954217	4.85E-07	3.66E-05	GADL1	339896
2541	ENSG00000101445	465.677249	-3.146395372	0.943894403	4.01E-05	0.001734044	PPP1R16B	26051
3511	ENSG00000108231	161.220742	-3.144595173	1.087314889	0.000157541	0.005370434	LGI1	9211
9036	ENSG00000147642	84.08587984	-3.142809516	1.025371433	0.000100372	0.003681737	SYBU	55638
2016	ENSG00000094963	737.0912511	-3.136262101	1.125800792	0.000213225	0.006837994	FMO2	2327
9268	ENSG00000149575	326.3575179	-3.135957669	2.063570262	0.00219947	0.040997107	SCN2B	6327
6790	ENSG00000133561	898.2835451	-3.132074569	0.72422475	8.54E-07	6.11E-05	GIMAP6	474344
10462	ENSG00000160097	2283.588212	-3.125488296	1.934479469	0.001948035	0.037364557	FNDC5	252995
26965	ENSG00000226808	31.539447	-3.119108735	1.307958793	0.000681812	0.016793318	LINC00840	100506835
14130	ENSG00000176435	825.9675336	-3.115997675	0.841559673	1.08E-05	0.000577324	CLEC14A	161198
4329	ENSG00000114654	54.64380967	-3.114294491	1.134439341	0.000252412	0.007803906	EFCC1	79825
5052	ENSG00000120279	428.3634994	-3.099852671	0.831420178	9.97E-06	0.000543938	MYCT1	80177
10842	ENSG00000162688	8222.227661	-3.095155624	0.915100363	3.48E-05	0.001555633	AGL	178
14325	ENSG00000177363	239.6956279	-3.093952345	0.75005177	2.05E-06	0.000132465	LRRN4CL	221091
685	ENSG00000050628	364.3563809	-3.080666962	1.815753695	0.001901254	0.036657367	PTGER3	5733
175	ENSG00000007237	1536.705957	-3.073171929	0.826623905	1.04E-05	0.000562275	GAS7	8522
3889	ENSG00000111275	3156.206394	-3.058901093	0.644073719	1.23E-07	1.10E-05	ALDH2	217
13982	ENSG00000175701	867.4267222	-3.058732591	0.976612194	7.90E-05	0.003038759	MTLN	205251
3901	ENSG00000111341	5614.020848	-3.048589428	1.215145815	0.000442612	0.011920436	MGP	4256
7197	ENSG00000135914	91.58810302	-3.024302524	1.381614155	0.000949464	0.021588643	HTR2B	3357
9420	ENSG00000151320	3382.325143	-3.021445772	1.287563419	0.000639081	0.016127767	AKAP6	9472
9767	ENSG00000154153	937.2999252	-3.019448079	1.014190922	0.000128185	0.004501072	RETREG1	54463
14032	ENSG00000175984	1015.751041	-3.019010041	0.798356141	8.35E-06	0.000468106	DENND2C	163259
6464	ENSG00000131386	342.681575	-3.016041348	0.945138389	6.78E-05	0.002682814	GALNT15	117248
45	ENSG00000003989	1953.974844	-3.010976511	0.969707703	8.73E-05	0.003298721	SLC7A2	6542
5285	ENSG00000122420	274.6269019	-3.008197324	1.206170989	0.000474701	0.012631386	PTGFR	5737
2525	ENSG00000101400	1386.410927	-3.006743441	1.197765485	0.000449502	0.01206208	SNTA1	6640
20320	ENSG00000205795	81.4271704	-2.999003412	0.976341594	0.000100061	0.00367643	CYS1	192668
16402	ENSG00000186868	1144.349292	-2.997973444	1.362943385	0.000878076	0.020425846	MAPT	4137
3399	ENSG00000107104	1608.035627	-2.995310444	0.853987567	2.33E-05	0.001118114	KANK1	23189
2894	ENSG00000104213	437.058294	-2.991756517	0.885380098	3.63E-05	0.001599928	PDGFRL	5157
10548	ENSG00000160593	130.6417045	-2.987188866	1.033021829	0.000175803	0.005866802	JAML	120425
3723	ENSG00000109846	12971.87245	-2.98470216	1.02511827	0.000157321	0.005370434	CRYAB	1410
15325	ENSG00000182568	1114.483605	-2.983903589	0.928746041	6.33E-05	0.002537446	SATB1	6304
17182	ENSG00000196468	21.35474097	-2.975970859	1.609138365	0.00222523	0.041259	FGF16	8823
6636	ENSG00000132554	31.52767425	-2.970327414	1.631134254	0.001839271	0.036089385	RGS22	26166
16860	ENSG00000188783	585.1549506	-2.964495607	0.981242467	0.000116637	0.004161428	PRELP	5549
15581	ENSG00000183628	905.6733552	-2.964039605	1.22657683	0.000569624	0.014647848	DGCR6	8214
1006	ENSG00000067191	1630.150515	-2.962202202	1.068341062	0.000235386	0.007388513	CACNB1	782
14299	ENSG00000177238	2945.08958	-2.953950778	1.50021484	0.001365811	0.028594422	TRIM72	493829
5003	ENSG00000119929	1222.145103	-2.951885319	0.974804138	0.000114431	0.0041025	CUTC	51076
12097	ENSG00000167210	57.77636154	-2.951156713	1.06298734	0.000248682	0.00770776	LOXHD1	125336
13530	ENSG00000173269	1497.565514	-2.950195923	0.913372924	6.03E-05	0.002443184	MMRN2	79812
9521	ENSG00000152078	498.7162738	-2.944191022	0.705708015	1.81E-06	0.000119632	TLCD4	148534
37361	ENSG00000245848	465.3671201	-2.943120338	1.210095547	0.000558077	0.014434553	CEBPA	1050
2507	ENSG00000101331	119.1546398	-2.941785909	0.828103872	2.08E-05	0.001009034	CCM2L	140706
2713	ENSG00000102802	548.122114	-2.937508347	1.136128871	0.00038981	0.010826872	MEDAG	84935
1351	ENSG00000076555	4466.685742	-2.937059886	0.819477194	1.77E-05	0.000876647	ACACB	32
8929	ENSG00000146859	397.3201985	-2.936846273	0.814796052	1.70E-05	0.000851651	TMEM140	55281
13014	ENSG00000171056	191.8760026	-2.933318973	0.790548616	1.14E-05	0.00060135	SOX7	83595
7590	ENSG00000137878	227.3413985	-2.933175676	1.590365391	0.001700037	0.034019141	GCOM1	145781
1563	ENSG00000082175	64.13461207	-2.925308199	1.215951838	0.000638776	0.016127767	PGR	5241
3487	ENSG00000107954	962.3653964	-2.924625908	1.493011519	0.001412793	0.0293016	NEURL1	9148
7453	ENSG00000137198	656.3706865	-2.92328481	1.026695971	0.000196742	0.006468306	GMPR	2766
13113	ENSG00000171476	584.6457358	-2.92275749	1.25096427	0.000697329	0.017099576	HOPX	84525
13001	ENSG00000170989	755.2570044	-2.916171886	0.782042036	1.06E-05	0.000566912	S1PR1	1901
7434	ENSG00000137094	803.0878915	-2.91443543	0.811342779	1.77E-05	0.000876647	DNAJB5	25822
3439	ENSG00000107562	2859.170515	-2.914148189	0.70179665	1.92E-06	0.000126319	CXCL12	6387
9492	ENSG00000151789	575.0930139	-2.910679185	1.067695126	0.000273603	0.008259603	ZNF385D	79750
8578	ENSG00000144331	117.8588191	-2.903283298	1.396193186	0.001216975	0.026271509	ZNF385B	151126
4051	ENSG00000112276	1118.873853	-2.894205567	1.020266987	0.000203373	0.006631121	BVES	11149
13509	ENSG00000173208	124.5865305	-2.890416842	1.367259712	0.001170777	0.025422596	ABCD2	225
5090	ENSG00000120645	71.17863493	-2.88503652	0.865767535	4.54E-05	0.001917487	IQSEC3	440073
7015	ENSG00000134962	147.0155275	-2.872926734	1.570031145	0.00184583	0.036148039	KLB	152831
1136	ENSG00000070808	1141.260477	-2.866142266	1.358525951	0.001124641	0.02480918	CAMK2A	815
9313	ENSG00000150048	65.49048431	-2.864968802	0.976495934	0.000164085	0.005540683	CLEC1A	51267
1172	ENSG00000071991	153.1227009	-2.863498061	1.595827852	0.001944899	0.037364557	CDH19	28513
9375	ENSG00000150893	892.9211923	-2.858198511	0.96435186	0.000144498	0.004971625	FREM2	341640
13780	ENSG00000174669	527.7544476	-2.857007853	1.617010674	0.001966755	0.03759365	SLC29A2	3177
9198	ENSG00000149090	147.359848	-2.847225476	0.784552319	1.63E-05	0.000819796	PAMR1	25891
14492	ENSG00000178175	299.4122093	-2.846784961	0.726055324	5.19E-06	0.000302355	ZNF366	167465
1673	ENSG00000085741	310.080462	-2.846774769	1.054648991	0.000302911	0.008891803	WNT11	7481
1722	ENSG00000087085	785.287478	-2.846047464	1.153106077	0.000542831	0.014139094	ACHE	43
9794	ENSG00000154330	1066.2888	-2.840979144	0.822242566	2.95E-05	0.001359433	PGM5	5239
8419	ENSG00000143416	803.3104611	-2.835916762	1.014470848	0.000236348	0.007408239	SELENBP1	8991
12614	ENSG00000169291	647.0612461	-2.834339985	0.722838678	5.17E-06	0.000302213	SHE	126669
5556	ENSG00000124491	2268.071894	-2.81940835	1.100047211	0.000432573	0.011706912	F13A1	2162
15363	ENSG00000182732	44.19222058	-2.819143218	1.207433722	0.000772059	0.018408209	RGS6	9628
10472	ENSG00000160180	33.69195854	-2.81466383	1.447469938	0.001560084	0.031791237	TFF3	7033
16432	ENSG00000186994	319.4306898	-2.811890778	0.741630749	8.84E-06	0.000487187	KANK3	256949
3267	ENSG00000106078	550.6555121	-2.811380611	0.781458299	1.80E-05	0.000889929	COBL	23242
13722	ENSG00000174348	1525.259713	-2.807769582	0.875420247	6.95E-05	0.002733333	PODN	127435
7104	ENSG00000135437	282.4698887	-2.807317928	0.706420297	4.32E-06	0.000259107	RDH5	5959
11498	ENSG00000164841	50.23705523	-2.799699692	1.529272151	0.002001252	0.038154461	TMEM74	157753
8296	ENSG00000142675	265.7100367	-2.786451385	1.378142069	0.001377974	0.02876764	CNKSR1	10256
3454	ENSG00000107738	803.9045104	-2.784031787	0.69219266	3.50E-06	0.000214553	VSIR	64115
32438	ENSG00000234899	433.7689752	-2.781049886	1.540811176	0.001961354	0.037522723	SOX9-AS1	400618
7242	ENSG00000136111	2031.957679	-2.779933729	0.746885692	1.14E-05	0.000601269	TBC1D4	9882
7325	ENSG00000136546	947.9094098	-2.777584378	1.219090199	0.000857468	0.020030454	SCN7A	6332
1931	ENSG00000091436	9531.432513	-2.774919726	0.809641597	3.49E-05	0.001559784	MAP3K20	51776
8727	ENSG00000145390	1859.583815	-2.773518079	0.660414609	1.65E-06	0.000110911	USP53	54532
17813	ENSG00000198483	99.96161688	-2.77202972	0.926536836	0.000140785	0.004866038	ANKRD35	148741
37322	ENSG00000245293	85.75520295	-2.762687837	1.298565039	0.001223901	0.026369714	CYP2U1-AS1	107986298
37321	ENSG00000245293	85.75520295	-2.762687837	1.298565039	0.001223901	0.026369714	CYP2U1-AS1	101929595
14267	ENSG00000177098	732.1708154	-2.749890032	1.063979054	0.000430055	0.011652959	SCN4B	6330
34018	ENSG00000237248	46.30423801	-2.749796041	1.147823926	0.000718065	0.017406221	LINC00987	100499405
16259	ENSG00000186281	110.8116448	-2.745695534	0.8230744	4.90E-05	0.002046475	GPAT2	150763
7148	ENSG00000135636	2531.542379	-2.740546928	0.901418806	0.000120344	0.004286798	DYSF	8291
17121	ENSG00000196329	466.8299512	-2.740415288	0.778677058	2.49E-05	0.001182696	GIMAP5	55340
13026	ENSG00000171115	594.6815634	-2.739868671	0.801483736	3.55E-05	0.001580076	GIMAP8	155038
16484	ENSG00000187193	811.8427482	-2.731429926	1.345847826	0.00141521	0.029324304	MT1X	4501
7772	ENSG00000138796	2526.636592	-2.727147591	0.870909938	9.21E-05	0.003448151	HADH	3033
5316	ENSG00000122679	341.3544062	-2.725076079	1.011727293	0.000330737	0.009532095	RAMP3	10268
11073	ENSG00000163513	4135.424123	-2.72445801	0.953565206	0.000210224	0.006771435	TGFBR2	7048
7868	ENSG00000139549	56.97150058	-2.722154201	1.182035713	0.000897719	0.020709134	DHH	50846
3390	ENSG00000106992	1401.458839	-2.713945224	0.870263919	9.62E-05	0.003565149	AK1	203
3824	ENSG00000110786	76.38644358	-2.711243011	1.146465104	0.000733607	0.017657479	PTPN5	84867
5727	ENSG00000125744	970.3752262	-2.708728543	1.013926191	0.000350084	0.009934861	RTN2	6253
6971	ENSG00000134716	381.6369874	-2.707186622	1.498517341	0.002060287	0.038978592	CYP2J2	1573
7177	ENSG00000135821	12670.69289	-2.698512689	0.68555315	5.20E-06	0.000302355	GLUL	2752
19714	ENSG00000203883	170.4049899	-2.692446333	0.759102158	2.36E-05	0.001126415	SOX18	54345
5152	ENSG00000121057	3063.118808	-2.69230071	1.1095262	0.000647381	0.016233541	AKAP1	8165
1238	ENSG00000073711	3662.304613	-2.690688147	1.037951191	0.000433265	0.01171136	PPP2R3A	5523
4082	ENSG00000112425	1032.858853	-2.676404115	1.235991279	0.001129797	0.024816347	EPM2A	7957
7988	ENSG00000140403	1860.690357	-2.66742252	0.894184533	0.000149891	0.005142587	DNAJA4	55466
5912	ENSG00000127083	263.9967966	-2.658326399	1.40193458	0.001868084	0.036377215	OMD	4958
46522	ENSG00000261371	5855.385592	-2.656280705	0.82910956	7.60E-05	0.002942732	PECAM1	5175
8127	ENSG00000141404	442.3556836	-2.656015173	0.984065595	0.000331497	0.009541618	GNAL	2774
5299	ENSG00000122547	612.0271931	-2.654166557	0.775345633	3.63E-05	0.001599928	EEPD1	80820
22228	ENSG00000213203	268.0544833	-2.65111793	0.767238159	3.29E-05	0.001485982	GIMAP1	170575
15434	ENSG00000183023	1226.906806	-2.650066826	1.10638271	0.00071396	0.017373037	SLC8A1	6546
8600	ENSG00000144476	1087.008225	-2.648827889	0.919813982	0.000203487	0.006631121	ACKR3	57007
10527	ENSG00000160392	708.3129161	-2.647800231	1.003646063	0.00039597	0.010970498	C19orf47	126526
6983	ENSG00000134775	1019.519372	-2.626291928	1.138306909	0.000866588	0.020179774	FHOD3	80206
4354	ENSG00000114853	1690.071021	-2.623721315	0.795966389	5.66E-05	0.002324341	ZBTB47	92999
9772	ENSG00000154188	427.6276312	-2.620484995	0.79402124	5.65E-05	0.002324341	ANGPT1	284
9771	ENSG00000154175	1812.767094	-2.618432938	1.455268122	0.002154686	0.040351719	ABI3BP	25890
13410	ENSG00000172731	1167.712647	-2.613271183	1.113479384	0.000813278	0.019139206	LRRC20	55222
1121	ENSG00000070540	900.793382	-2.612471326	0.894031038	0.000184508	0.006093143	WIPI1	55062
4388	ENSG00000115138	46.35722023	-2.612141319	1.197731103	0.001328744	0.02800332	POMC	5443
15466	ENSG00000183153	38.69665643	-2.609753373	1.224932783	0.001450743	0.029948729	GJD3	125111
7415	ENSG00000136960	898.2962774	-2.609126382	0.941474559	0.000283411	0.008499258	ENPP2	5168
9395	ENSG00000151090	741.2615808	-2.60435608	0.788160984	5.56E-05	0.00229444	THRB	7068
32578	ENSG00000235098	81.42635923	-2.591866069	0.854691766	0.000140367	0.004866038	ANKRD65	441869
17899	ENSG00000198729	284.4084089	-2.589346182	0.814921462	8.63E-05	0.00326709	PPP1R14C	81706
7613	ENSG00000138029	9459.627866	-2.589268837	0.980049445	0.000382307	0.010698814	HADHB	3032
9762	ENSG00000154133	577.1428596	-2.588332474	0.786846556	5.96E-05	0.002428697	ROBO4	54538
4153	ENSG00000113070	486.3814772	-2.57336097	0.887994806	0.000203369	0.006631121	HBEGF	1839
6162	ENSG00000129422	2931.494846	-2.571631552	0.751264711	3.85E-05	0.001682858	MTUS1	57509
83	ENSG00000005108	349.8687304	-2.567307913	0.756408706	4.23E-05	0.001803188	THSD7A	221981
6202	ENSG00000129757	429.8785743	-2.566734515	1.092762972	0.000831853	0.019514253	CDKN1C	1028
5017	ENSG00000120049	403.1675055	-2.556779708	1.374389517	0.002137154	0.040124968	KCNIP2	30819
17187	ENSG00000196482	390.079302	-2.553577221	1.542551122	0.002806897	0.04892299	ESRRG	2104
2452	ENSG00000101134	271.7587806	-2.544262435	0.831483186	0.000128414	0.004501998	DOK5	55816
54013	ENSG00000277157	415.5476762	-2.54315691	0.726907643	2.99E-05	0.001372275	H4C4	8360
8076	ENSG00000140990	1886.855763	-2.53794022	1.133993491	0.00106912	0.023845131	NDUFB10	4716
11874	ENSG00000166343	494.1585346	-2.536702958	0.9001735	0.00026142	0.008013042	MSS51	118490
10962	ENSG00000163110	8611.984125	-2.530589243	1.095658781	0.000927108	0.021213924	PDLIM5	10611
10422	ENSG00000159713	1169.062717	-2.524143018	0.928820362	0.000343614	0.009801385	TPPP3	51673
10769	ENSG00000162409	3012.969994	-2.515495057	1.135308329	0.001143357	0.025009607	PRKAA2	5563
12468	ENSG00000168743	814.8913079	-2.511580421	1.388142148	0.002356851	0.042836392	NPNT	255743
17201	ENSG00000196535	8945.190211	-2.509032489	1.021736151	0.000667468	0.016546111	MYO18A	399687
16577	ENSG00000187715	1135.776964	-2.506842874	0.893443715	0.000273931	0.008259603	KBTBD12	166348
15550	ENSG00000183508	713.7236613	-2.49911316	0.843070809	0.000174476	0.00584891	TENT5C	54855
52571	ENSG00000274180	938.9648703	-2.489410889	0.86440879	0.000225223	0.007130024	NATD1	256302
1111	ENSG00000070371	1147.546166	-2.488146949	0.890722644	0.000285883	0.008527318	CLTCL1	8218
37379	ENSG00000246082	23.26031183	-2.484186188	1.300418005	0.002455557	0.044196039	NUDT16L2P	152195
236	ENSG00000009694	140.5118317	-2.480588343	0.987633268	0.000626914	0.015899961	TENM1	10178
36	ENSG00000003147	154.3797936	-2.477706865	1.029872946	0.000790636	0.018765566	ICA1	3382
755	ENSG00000055813	172.8890216	-2.477029529	1.334175767	0.002265919	0.041834679	CCDC85A	114800
7545	ENSG00000137727	173.6627313	-2.474308539	1.076845181	0.001011347	0.022762477	ARHGAP20	57569
3187	ENSG00000105711	1062.787898	-2.473538189	1.256765043	0.001871005	0.036380602	SCN1B	6324
5085	ENSG00000120549	2239.018071	-2.467747482	0.877838509	0.000273162	0.00825886	KIAA1217	56243
11573	ENSG00000165124	2977.180662	-2.466082499	0.880734123	0.000285008	0.008524135	SVEP1	79987
3721	ENSG00000109819	916.2996784	-2.464978661	1.110146753	0.001174861	0.025486329	PPARGC1A	10891
8530	ENSG00000143994	81.68589919	-2.464315564	1.017713488	0.000764585	0.018303851	ABHD1	84696
6791	ENSG00000133574	585.0247018	-2.464279607	0.753607369	6.82E-05	0.002691432	GIMAP4	55303
48983	ENSG00000267107	244.7596848	-2.45712624	1.125926562	0.001284972	0.027288138	PCAT19	100505495
8144	ENSG00000141469	105.4612458	-2.454825193	1.303963274	0.002223477	0.041259	SLC14A1	6563
4097	ENSG00000112562	1873.062855	-2.452187007	0.910708393	0.000383799	0.0107203	SMOC2	64094
29090	ENSG00000229980	71.063602	-2.450190952	1.218227241	0.001890643	0.036579897	TOB1-AS1	400604
16791	ENSG00000188549	904.5453867	-2.449995743	1.228247856	0.001824734	0.035963144	CCDC9B	388115
15033	ENSG00000181031	154.0658384	-2.448248025	0.809135812	0.00015215	0.005202626	RPH3AL	9501
16950	ENSG00000189129	395.3254541	-2.445419957	0.956571924	0.000555457	0.014383545	PLAC9	219348
5002	ENSG00000119927	2292.520264	-2.439695985	0.931628959	0.000472391	0.012584992	GPAM	57678
6221	ENSG00000129993	104.559487	-2.433955062	1.40511802	0.002676824	0.047409474	CBFA2T3	863
8954	ENSG00000147113	837.6398695	-2.432827128	0.829391247	0.000199484	0.006548737	DIPK2B	79742
9618	ENSG00000152785	57.82304317	-2.430370911	1.172773965	0.001737009	0.034509721	BMP3	651
19784	ENSG00000204136	189.787049	-2.429561307	0.898240155	0.000385871	0.01075784	GGTA1	2681
10752	ENSG00000162367	195.4658753	-2.427849396	1.106051004	0.0012773	0.027151191	TAL1	6886
1570	ENSG00000082397	950.5868581	-2.419776494	1.074228983	0.00115173	0.025107255	EPB41L3	23136
1655	ENSG00000085276	501.9809404	-2.419298946	0.781157847	0.000122743	0.004358271	MECOM	2122
6482	ENSG00000131477	303.4219692	-2.419021895	1.110681107	0.001330348	0.028010505	RAMP2	10266
962	ENSG00000066056	1142.077426	-2.407981901	0.75267076	8.85E-05	0.003328459	TIE1	7075
7287	ENSG00000136305	77.89947962	-2.401419171	0.86706728	0.000343469	0.009801385	CIDEB	27141
2872	ENSG00000103994	25410.83959	-2.401114258	1.107388054	0.001347472	0.028249688	ZNF106	64397
8972	ENSG00000147166	218.5055749	-2.398591076	0.97187569	0.000718462	0.017406221	ITGB1BP2	26548
13956	ENSG00000175556	110.3290577	-2.39402593	0.986977499	0.000805359	0.019017862	LONRF3	79836
11514	ENSG00000164898	297.4489173	-2.393796069	1.012988814	0.000919838	0.02110966	FMC1	154791
48413	ENSG00000265972	27628.09882	-2.389079013	0.855185206	0.000302427	0.008891803	TXNIP	10628
12718	ENSG00000169764	6046.888801	-2.388551817	0.813766045	0.000201856	0.006616807	UGP2	7360
3435	ENSG00000107537	1605.823313	-2.387218308	1.078660806	0.001254948	0.026837341	PHYH	5264
12378	ENSG00000168306	259.777935	-2.38213494	0.941586867	0.000621731	0.015786556	ACOX2	8309
15699	ENSG00000184076	1702.198373	-2.38111094	1.070716441	0.001236254	0.026584248	UQCR10	29796
49142	ENSG00000267296	47.08967104	-2.376216711	0.974868587	0.00083396	0.019543023	CEBPA-DT	80054
9592	ENSG00000152583	10154.97849	-2.373203657	0.750606339	0.000101548	0.003718734	SPARCL1	8404
11619	ENSG00000165312	1234.97851	-2.365593979	1.032445009	0.001065254	0.023830764	OTUD1	220213
15159	ENSG00000181804	321.4174055	-2.365582917	0.74182884	9.53E-05	0.003549561	SLC9A9	285195
4616	ENSG00000116678	975.0517514	-2.363643177	1.266821654	0.002414459	0.043526949	LEPR	3953
47941	ENSG00000264920	190.5736502	-2.357053358	0.988979834	0.000889061	0.020595028		102724532
4612	ENSG00000116667	2029.745139	-2.354873177	0.812206334	0.000230943	0.007279951	C1orf21	81563
15430	ENSG00000183018	263.8458694	-2.353378122	0.929847727	0.000638057	0.016127767	SPNS2	124976
223	ENSG00000008513	1457.802569	-2.34917135	0.708132636	6.20E-05	0.002503006	ST3GAL1	6482
6420	ENSG00000131069	1734.127789	-2.344966387	0.849338672	0.000344276	0.00980766	ACSS2	55902
379	ENSG00000018236	125.5414985	-2.343450915	0.816629578	0.00026571	0.008099779	CNTN1	1272
1249	ENSG00000073910	1983.561618	-2.33946011	0.730905041	8.80E-05	0.003315356	FRY	10129
10428	ENSG00000159761	36.22751519	-2.333433368	1.085355644	0.001664252	0.033453874	C16orf86	388284
5363	ENSG00000123096	2017.136888	-2.332451366	0.967946496	0.000847995	0.019830034	SSPN	8082
5354	ENSG00000122971	1039.242916	-2.317368249	0.9173361	0.000651637	0.01630341	ACADS	35
17964	ENSG00000198844	401.7773702	-2.316897831	0.7386337	0.000115864	0.004147182	ARHGEF15	22899
45765	ENSG00000260314	891.8870931	-2.311345983	0.817482231	0.000293262	0.008711267	MRC1	4360
8728	ENSG00000145391	4148.867803	-2.30971288	0.669254373	3.99E-05	0.001729766	SETD7	80854
35344	ENSG00000240038	600.8855989	-2.309681278	0.728988435	0.000104718	0.003809659	AMY2B	280
7243	ENSG00000136114	309.8379166	-2.307816689	0.788466357	0.000222751	0.007071943	THSD1	55901
32851	ENSG00000235505	199.9039004	-2.304744584	0.763404425	0.000168009	0.005657735	CASP4LP	643733
10235	ENSG00000158270	2002.887763	-2.299860167	0.853998811	0.000424966	0.011576631	COLEC12	81035
11189	ENSG00000163820	6738.469094	-2.296786876	1.197656372	0.002322016	0.042473779	FYCO1	79443
13957	ENSG00000175564	542.9722755	-2.29315032	1.271849341	0.00281511	0.048959966	UCP3	7352
10292	ENSG00000158715	314.9224411	-2.28244124	1.162226366	0.002210206	0.041113916	SLC45A3	85414
6031	ENSG00000128284	564.5380764	-2.280329101	0.885790361	0.000595949	0.01521899	APOL3	80833
2218	ENSG00000100191	34.38151463	-2.279712393	1.201424287	0.002737522	0.04810063	SLC5A4	6527
13092	ENSG00000171408	398.1819976	-2.278721591	0.802953768	0.000294478	0.008725052	PDE7B	27115
7700	ENSG00000138449	2846.059916	-2.271741926	0.811139137	0.000323114	0.009348813	SLC40A1	30061
6997	ENSG00000134853	2850.100263	-2.270177912	1.009033016	0.001268405	0.026987952	PDGFRA	5156
782	ENSG00000058056	6178.342026	-2.266810157	1.164338349	0.002197787	0.040997107	USP13	8975
5019	ENSG00000120053	2000.794434	-2.2655375	1.248069272	0.002820549	0.0489821	GOT1	2805
8367	ENSG00000143198	2245.288367	-2.260476939	0.743932905	0.000162025	0.005506381	MGST3	4259
6591	ENSG00000132329	435.2198271	-2.258271004	1.223810436	0.002719667	0.047938715	RAMP1	10267
9738	ENSG00000153956	3278.061139	-2.252280463	0.923081798	0.000829622	0.01948252	CACNA2D1	781
12365	ENSG00000168273	230.1351625	-2.251746934	1.161250017	0.002372484	0.042993124	SMIM4	440957
12607	ENSG00000169252	349.8938075	-2.248385152	1.188246315	0.002555009	0.045733431	ADRB2	154
34505	ENSG00000237943	361.4673512	-2.244112724	1.206253041	0.002710991	0.04782378	PRKCQ-AS1	439949
5190	ENSG00000121440	843.3434909	-2.240937641	0.77907722	0.000267967	0.008157368	PDZRN3	23024
11792	ENSG00000166046	899.7827276	-2.2354186	0.728356406	0.00014993	0.005142587	TCP11L2	255394
11558	ENSG00000165072	518.1093907	-2.230750993	0.872074866	0.000645193	0.016196977	MAMDC2	256691
2977	ENSG00000104823	3301.517224	-2.226680585	1.07095727	0.001852846	0.036227622	ECH1	1891
1061	ENSG00000068903	2700.120076	-2.224162398	1.080242158	0.001928041	0.037141566	SIRT2	22933
1266	ENSG00000074416	2300.528927	-2.218796061	0.754527256	0.000224663	0.00712245	MGLL	11343
10511	ENSG00000160299	5182.198365	-2.212819478	0.884283479	0.000740949	0.017795613	PCNT	5116
14824	ENSG00000179954	456.5973909	-2.209872625	0.909492243	0.000890208	0.02060011	SSC5D	284297
9833	ENSG00000154723	1555.244727	-2.209199647	0.942202371	0.00108412	0.024107014	ATP5PF	522
464	ENSG00000027075	597.7071064	-2.208425967	0.747729238	0.000219096	0.006985886	PRKCH	5583
8957	ENSG00000147119	96.07212477	-2.204623348	0.931630136	0.001068787	0.023845131	CHST7	56548
8620	ENSG00000144619	314.7793479	-2.201890466	1.054961653	0.001879717	0.03646388	CNTN4	152330
12710	ENSG00000169744	706.6397728	-2.200665638	1.001479393	0.001507713	0.030894893	LDB2	9079
12916	ENSG00000170624	1909.026334	-2.199331417	1.045488158	0.001834197	0.036046556	SGCD	6444
4420	ENSG00000115286	1777.778368	-2.188160701	1.144820523	0.002572251	0.045997898	NDUFS7	374291
6440	ENSG00000131174	2839.780215	-2.187886289	0.935028111	0.001131208	0.024816347	COX7B	1349
9587	ENSG00000152556	4417.991192	-2.185730021	0.848287394	0.000616467	0.015670843	PFKM	5213
17921	ENSG00000198771	1007.985727	-2.182869611	0.895799429	0.000895813	0.020686653	RCSD1	92241
8911	ENSG00000146729	3620.209177	-2.176923443	1.009608675	0.001659342	0.033415716	NIPSNAP2	2631
9784	ENSG00000154265	1654.18456	-2.17371277	1.064250833	0.002076797	0.039157424	ABCA5	23461
110	ENSG00000005882	1252.460151	-2.173689549	0.940254539	0.001201678	0.026017214	PDK2	5164
16466	ENSG00000187134	1050.477269	-2.169633607	0.721301196	0.00019084	0.006283551	AKR1C1	1645
6990	ENSG00000134817	809.2972829	-2.168274872	0.982740241	0.001520871	0.031107078	APLNR	187
4955	ENSG00000119673	676.2483936	-2.163176026	0.743825541	0.000259061	0.007962702	ACOT2	10965
3149	ENSG00000105609	260.2289827	-2.160948499	0.775651067	0.000372769	0.010511417	LILRB5	10990
12043	ENSG00000166979	144.3150615	-2.1550067	0.943067297	0.001310492	0.027776918	EVA1C	59271
12927	ENSG00000170681	2603.207184	-2.153577499	1.145640791	0.002809151	0.04892299	CAVIN4	347273
2774	ENSG00000103150	1085.953812	-2.153211241	0.806892441	0.000510928	0.01346617	MLYCD	23417
6270	ENSG00000130307	195.91252	-2.152296891	0.759596988	0.000328478	0.009484969	USHBP1	83878
10413	ENSG00000159640	515.043458	-2.151575309	0.784551211	0.000419858	0.011460619	ACE	1636
1465	ENSG00000079337	763.7119437	-2.148857261	0.891868781	0.000981902	0.022189781	RAPGEF3	10411
13204	ENSG00000171840	44.82570066	-2.147817402	1.135791245	0.002867781	0.049603897	NINJ2	4815
1404	ENSG00000077942	4759.869131	-2.137573829	1.096517542	0.002466378	0.044318919	FBLN1	2192
4242	ENSG00000113742	2088.174993	-2.130686128	0.725267962	0.000234839	0.007381788	CPEB4	80315
8636	ENSG00000144712	1673.651752	-2.126546972	1.101355271	0.002619364	0.04661502	CAND2	23066
2265	ENSG00000100307	757.3243542	-2.117107248	0.765345483	0.000399408	0.011014269	CBX7	23492
4001	ENSG00000111913	730.6257491	-2.114405589	0.761169168	0.000390496	0.01083237	RIPOR2	9750
3421	ENSG00000107317	816.9875655	-2.111428085	0.781021047	0.000481663	0.012767804	PTGDS	5730
5344	ENSG00000122873	552.9829515	-2.089393333	0.892053292	0.001211308	0.026200136	CISD1	55847
8003	ENSG00000140479	510.0265259	-2.089017679	0.978748699	0.001885715	0.036522678	PCSK6	5046
7706	ENSG00000138495	506.3848608	-2.084146832	0.810296166	0.000696639	0.017099576	COX17	10063
12543	ENSG00000169021	2740.597731	-2.083257803	0.958094186	0.001719762	0.034301377	UQCRFS1	7386
15798	ENSG00000184481	559.685775	-2.081911208	0.914216941	0.001406492	0.029225531	FOXO4	4303
4927	ENSG00000119471	2465.240427	-2.072244132	0.941559771	0.001663637	0.033453874	HSDL2	84263
4554	ENSG00000116132	5306.827939	-2.065233706	0.798833302	0.000654891	0.016329606	PRRX1	5396
6064	ENSG00000128578	798.5227198	-2.062569428	0.883923821	0.001257836	0.026866124	STRIP2	57464
15482	ENSG00000183230	494.379984	-2.051108831	1.028700387	0.002555401	0.045733431	CTNNA3	29119
15340	ENSG00000182621	510.9269312	-2.037417617	0.737512219	0.000435887	0.011764503	PLCB1	23236
3994	ENSG00000111885	1456.554835	-2.033930952	0.980980314	0.002200232	0.040997107	MAN1A1	4121
10835	ENSG00000162654	935.497934	-2.014631235	0.85633828	0.001259174	0.026868841	GBP4	115361
15162	ENSG00000181826	944.7785611	-2.004503274	0.703133486	0.00034703	0.009873453	RELL1	768211
6314	ENSG00000130560	1332.230862	-1.994939297	0.863391276	0.001410298	0.029277203	UBAC1	10422
17993	ENSG00000198894	1729.172154	-1.99325999	0.918720577	0.001858377	0.036239988	CIPC	85457
9151	ENSG00000148660	1296.432003	-1.977879599	0.843769758	0.001327562	0.02800332	CAMK2G	818
4538	ENSG00000116016	4184.673792	-1.976895033	0.784270922	0.000865577	0.02017739	EPAS1	2034
4096	ENSG00000112561	415.3747731	-1.97488694	0.921970773	0.002082017	0.039189252	TFEB	7942
14451	ENSG00000177981	1370.041623	-1.971553796	0.932218167	0.002182449	0.040768442	ASB8	140461
8353	ENSG00000143158	1431.108518	-1.966053088	0.927308302	0.002171423	0.040630883	MPC2	25874
51769	ENSG00000272636	366.6377177	-1.951724449	0.844565869	0.001480473	0.030449173	DOC2B	8447
407	ENSG00000021355	558.5694059	-1.943398064	0.774348581	0.000924397	0.021192366	SERPINB1	1992
811	ENSG00000060138	12451.1427	-1.940102759	0.727586973	0.000611095	0.015552086	YBX3	8531
13839	ENSG00000174951	101.4890464	-1.939704649	0.961291432	0.002761606	0.04845707	FUT1	2523
5994	ENSG00000127954	1146.288587	-1.939210325	0.803089798	0.001169555	0.025420927	STEAP4	79689
36612	ENSG00000243147	1211.91923	-1.933385094	0.917571076	0.002306896	0.04237966	MRPL33	9553
9046	ENSG00000147684	2744.490979	-1.931295538	0.881311846	0.001938955	0.037287081	NDUFB9	4715
2181	ENSG00000100060	152.9148916	-1.920199158	0.834086215	0.001563168	0.031791237	MFNG	4242
13391	ENSG00000172594	254.5491108	-1.916967958	0.904671486	0.00230902	0.042383597	SMPDL3A	10924
3681	ENSG00000109458	1411.018205	-1.912248582	0.690858105	0.000476642	0.012652673	GAB1	2549
9937	ENSG00000155792	1139.474715	-1.903943651	0.885071604	0.00217768	0.040713623	DEPTOR	64798
13516	ENSG00000173221	383.6881858	-1.902367497	0.723809177	0.000711907	0.017342092	GLRX	2745
7748	ENSG00000138735	1478.227309	-1.898132814	0.8719441	0.002073062	0.039120228	PDE5A	8654
1184	ENSG00000072163	649.1994286	-1.89760742	0.721518058	0.000707393	0.017258453	LIMS2	55679
914	ENSG00000065054	694.9370424	-1.897084586	0.699149902	0.00056502	0.014563203	SLC9A3R2	9351
14785	ENSG00000179776	2198.556913	-1.895791126	0.775436039	0.001130634	0.024816347	CDH5	1003
9062	ENSG00000147872	1476.507117	-1.893184764	0.7521404	0.000948874	0.021588643	PLIN2	123
1872	ENSG00000090238	465.631395	-1.889029137	0.713400116	0.000679246	0.016767339	YPEL3	83719
7208	ENSG00000135940	3104.712385	-1.884683962	0.93062539	0.00276598	0.048485485	COX5B	1329
12510	ENSG00000168899	362.6895627	-1.882196632	0.758909725	0.001061054	0.023778411	VAMP5	10791
14539	ENSG00000178449	532.354261	-1.875316006	0.783365536	0.001313495	0.027814007	COX14	84987
13535	ENSG00000173281	1986.68411	-1.875009697	0.876387148	0.002229166	0.041259089	PPP1R3B	79660
1646	ENSG00000084764	353.7096773	-1.874306193	0.83751302	0.001879636	0.03646388	MAPRE3	22924
24068	ENSG00000221818	564.7392766	-1.865254549	0.818472766	0.001731514	0.034493503	EBF2	64641
6934	ENSG00000134463	362.994624	-1.856864167	0.891757195	0.002637007	0.04685385	ECHDC3	79746
34416	ENSG00000237807	199.8838875	-1.830992925	0.751112228	0.001250929	0.026821848		100507516
12542	ENSG00000169020	1722.622657	-1.828895823	0.892204418	0.002810779	0.04892299	ATP5ME	521
2676	ENSG00000102385	130.4614601	-1.827106938	0.872684617	0.002707193	0.047794765	DRP2	1821
13363	ENSG00000172465	331.2446928	-1.813794199	0.737083627	0.00119652	0.025930838	TCEAL1	9338
5809	ENSG00000126016	2705.268452	-1.813255433	0.879068751	0.002856039	0.049439329	AMOT	154796
13994	ENSG00000175764	232.1115574	-1.811763427	0.793095385	0.001817925	0.035860787	TTLL11	158135
5739	ENSG00000125810	4012.758577	-1.807501043	0.829923782	0.002226135	0.041259	CD93	22918
6121	ENSG00000129009	1045.317381	-1.803300881	0.780656168	0.001714847	0.034253731	ISLR	3671
10154	ENSG00000157557	1358.052819	-1.789746682	0.784424985	0.001856615	0.036238103	ETS2	2114
7440	ENSG00000137124	1416.570169	-1.785071585	0.796592693	0.002042694	0.038744847	ALDH1B1	219
10950	ENSG00000163069	1668.564121	-1.783147928	0.703205609	0.001015647	0.022836103	SGCB	6443
1784	ENSG00000088543	276.9162653	-1.776436865	0.844688796	0.002778313	0.048624852	C3orf18	51161
6182	ENSG00000129538	1297.868744	-1.775821582	0.854599397	0.002901428	0.049952276	RNASE1	6035
20198	ENSG00000205336	275.2717527	-1.775341403	0.774004152	0.001847147	0.036148039	ADGRG1	9289
12947	ENSG00000170801	1074.920826	-1.77418768	0.844012159	0.002768813	0.048496833	HTRA3	94031
1273	ENSG00000074660	410.162743	-1.744241204	0.713868736	0.001344511	0.028249688	SCARF1	8578
1078	ENSG00000069431	6079.455029	-1.719573828	0.699636989	0.001317428	0.027870691	ABCC9	10060
14244	ENSG00000176974	393.4374082	-1.717612506	0.697609206	0.001320605	0.027911301	SHMT1	6470
14755	ENSG00000179583	801.2314292	-1.705556398	0.696178705	0.001375577	0.02874464	CIITA	4261
1069	ENSG00000069122	2452.75547	-1.70331282	0.658041593	0.000964958	0.021873706	ADGRF5	221395
516	ENSG00000034713	1228.749591	-1.696552332	0.738913688	0.001999572	0.038154461	GABARAPL2	11345
5206	ENSG00000121671	1299.895534	-1.690301503	0.749439316	0.002207246	0.041093297	CRY2	1408
9866	ENSG00000155011	183.1696173	-1.678941025	0.755084247	0.002438659	0.043927532	DKK2	27123
19482	ENSG00000202354	3025.845724	-1.668001389	0.677638821	0.001390476	0.028992656	RNY3	6085
4279	ENSG00000114166	1149.345473	-1.666323964	0.767186059	0.00273195	0.048040755	KAT2B	8850
11861	ENSG00000166295	1821.165465	-1.633574629	0.725903648	0.00239423	0.043232514	ANAPC16	119504
4257	ENSG00000113916	2163.978719	-1.631671527	0.739322565	0.002636252	0.04685385	BCL6	604
2087	ENSG00000099250	4368.5769	-1.626525693	0.733728238	0.002593671	0.046269098	NRP1	8829
11967	ENSG00000166741	2392.17259	-1.5968914	0.731308012	0.002900329	0.049952276	NNMT	4837
3789	ENSG00000110422	8096.361248	-1.587026671	0.689395977	0.002219923	0.041259	HIPK3	10114
14653	ENSG00000179051	2720.245974	1.575960774	0.673935377	0.002260729	0.041774255	RCC2	55920
1252	ENSG00000074047	859.3445426	1.594880095	0.674657442	0.002029702	0.038564338	GLI2	2736
5132	ENSG00000120889	2309.029374	1.651714186	0.719477593	0.002279672	0.041971097	TNFRSF10B	8795
4651	ENSG00000116830	814.2809947	1.671783252	0.699545382	0.001738548	0.034509721	TTF2	8458
14794	ENSG00000179833	2419.10757	1.720656066	0.789951426	0.002762175	0.04845707	SERTAD2	9792
13399	ENSG00000172667	2458.592816	1.728657891	0.68160725	0.001144996	0.025009607	ZMAT3	64393
8323	ENSG00000142945	285.4013266	1.76536094	0.721868705	0.001392867	0.028996727	KIF2C	11004
9262	ENSG00000149554	420.7652955	1.778767406	0.802666052	0.00235601	0.042836392	CHEK1	1111
5601	ENSG00000124766	2514.893554	1.786708542	0.785067955	0.00207083	0.039111368	SOX4	6659
14129	ENSG00000176428	110.2219586	1.787193237	0.813383765	0.002373224	0.042993124	VPS37D	155382
10733	ENSG00000162174	292.0260605	1.84143198	0.825322844	0.002080156	0.039187461	ASRGL1	80150
10118	ENSG00000157240	1925.869054	1.849554235	0.753579244	0.001250621	0.026821848	FZD1	8321
2432	ENSG00000101003	220.2970606	1.865236316	0.835817426	0.002049531	0.038808188	GINS1	9837
2447	ENSG00000101104	309.5648477	1.870603671	0.730728782	0.00091961	0.02110966	PABPC1L	80336
8996	ENSG00000147394	475.8758322	1.877377613	0.698046873	0.0006489	0.016253264	ZNF185	7739
14972	ENSG00000180773	628.198794	1.878514885	0.771771698	0.001255215	0.026837341	SLC36A4	120103
7799	ENSG00000139146	846.0157591	1.886579764	0.748920554	0.001007441	0.022697606	SINHCAF	58516
6980	ENSG00000134762	174.913107	1.898285356	0.882888273	0.002317925	0.042441743	DSC3	1825
2565	ENSG00000101624	358.6268705	1.905539454	0.93515581	0.002893233	0.049927391	CEP76	79959
1678	ENSG00000085840	99.04831315	1.911748597	0.851711351	0.00188604	0.036522678	ORC1	4998
36255	ENSG00000242265	3603.461762	1.922019654	0.666246946	0.000375876	0.010585589	PEG10	23089
4764	ENSG00000117632	3717.799189	1.925413427	0.860742158	0.001975287	0.037724247	STMN1	3925
1618	ENSG00000083857	20947.79842	1.961285307	0.764784828	0.000888054	0.020595028	FAT1	2195
16585	ENSG00000187741	367.5261219	1.968261253	0.723170792	0.000544176	0.014157502	FANCA	2175
6813	ENSG00000133740	296.6545907	1.9777207	0.700636143	0.000405748	0.011130243	E2F5	1875
7972	ENSG00000140323	237.7685794	1.982769367	0.972695512	0.002674038	0.04739796	DISP2	85455
10674	ENSG00000161682	155.8065016	1.986945085	0.868965495	0.001594367	0.032368159	FAM171A2	284069
5059	ENSG00000120324	267.3747913	2.006068232	0.747995267	0.00058879	0.01505348	PCDHB10	56126
26254	ENSG00000225783	1023.336303	2.012937863	0.945390613	0.002227302	0.041259	MIAT	440823
6939	ENSG00000134504	528.3879031	2.015155896	0.994915623	0.002705143	0.047794765	KCTD1	284252
16136	ENSG00000185842	854.0790826	2.049726317	0.942733443	0.001950743	0.037384197	DNAH14	127602
15902	ENSG00000184949	208.8410378	2.092355853	0.843724525	0.000927249	0.021213924	FAM227A	646851
15062	ENSG00000181218	182.0083095	2.09882302	1.017127595	0.002315292	0.042428546	H2AW	92815
11270	ENSG00000164070	1289.282436	2.119063807	0.753903704	0.000388298	0.010798391	HSPA4L	22824
8580	ENSG00000144354	346.0756325	2.131375404	1.03957866	0.00229845	0.042259486	CDCA7	83879
10861	ENSG00000162738	544.3224798	2.133689067	0.71835577	0.000237143	0.007422674	VANGL2	57216
679	ENSG00000050344	182.9248686	2.147960792	0.737114288	0.000269684	0.008193265	NFE2L3	9603
51995	ENSG00000273032	175.2884916	2.149531088	0.825402323	0.000642518	0.016148084		26220
6967	ENSG00000134690	149.7303268	2.153294128	0.792825885	0.00048213	0.012767804	CDCA8	55143
4865	ENSG00000118785	1034.119819	2.17808043	1.078295682	0.0023882	0.043158743	SPP1	6696
10246	ENSG00000158402	75.67972881	2.199442229	0.942306848	0.001219888	0.026308795	CDC25C	995
26381	ENSG00000225968	409.7661008	2.199458567	0.704143306	0.000136685	0.004769352	ELFN1	392617
3452	ENSG00000107731	1201.284363	2.218416975	0.87899331	0.000762285	0.018268496	UNC5B	219699
36021	ENSG00000241697	149.7690109	2.224094955	1.053935674	0.001868693	0.036377215	TMEFF1	8577
10796	ENSG00000162522	1394.940821	2.228721494	1.107571358	0.002280873	0.041971097	KIAA1522	57648
3790	ENSG00000110427	277.5933564	2.229859473	0.986407511	0.00137106	0.028677256	KIAA1549L	25758
22801	ENSG00000214376	56.02004887	2.230849412	1.028519131	0.00174899	0.034685953	VSTM5	387804
9428	ENSG00000151364	50.18543002	2.231612299	0.988335422	0.001462044	0.030153984	KCTD14	65987
10888	ENSG00000162849	312.1750155	2.240858557	0.704028119	0.000111326	0.003997659	KIF26B	55083
509	ENSG00000034053	321.6442359	2.244569442	0.79649097	0.000334957	0.009616264	APBA2	321
34527	ENSG00000237975	289.7070294	2.251853094	0.885068861	0.000707696	0.017258453	FLG-AS1	339400
9021	ENSG00000147536	228.855481	2.260817292	0.723581298	0.000131652	0.004600964	GINS4	84296
16748	ENSG00000188372	98.9938903	2.267108477	0.934651726	0.00094509	0.021533298	ZP3	7784
17498	ENSG00000197479	748.5708626	2.26885724	0.851631122	0.000513201	0.013510022	PCDHB11	56125
4517	ENSG00000115884	507.9280145	2.275144348	0.990785062	0.001239091	0.026619466	SDC1	6382
52095	ENSG00000273213	618.6010221	2.293456984	0.676112006	5.37E-05	0.002227441	H3-2	440686
5215	ENSG00000121753	606.4635041	2.305628878	0.727314251	0.000110076	0.003965584	ADGRB2	576
10174	ENSG00000157766	328.2949565	2.305816381	0.802533006	0.000278269	0.008356342	ACAN	176
44707	ENSG00000258986	62.27689261	2.311914904	1.06310125	0.001556341	0.031744775	TMEM179	388021
5010	ENSG00000119969	1381.922219	2.31986658	0.969280893	0.000964368	0.021873706	HELLS	3070
430	ENSG00000023445	1086.089138	2.3237806	0.690632252	5.82E-05	0.002381508	BIRC3	330
29428	ENSG00000230453	74.11798262	2.339459907	1.278087429	0.0028739	0.049671027	ANKRD18B	441459
1412	ENSG00000078081	99.39890373	2.349396545	0.891101657	0.000518723	0.013623065	LAMP3	27074
1352	ENSG00000076604	482.1974301	2.35241125	0.788056504	0.000189895	0.006261728	TRAF4	9618
38194	ENSG00000249158	60.9140046	2.356776416	1.100018809	0.001629057	0.032925359	PCDHA11	56138
12392	ENSG00000168389	100.1785478	2.363836323	1.150488462	0.001872145	0.036380602	MFSD2A	84879
1125	ENSG00000070669	255.878419	2.38470423	0.840049459	0.00030229	0.008891803	ASNS	440
2253	ENSG00000100285	205.2029286	2.412085222	0.858140832	0.000305381	0.008940658	NEFH	4744
17483	ENSG00000197444	40.48162719	2.462284428	1.061743671	0.001115754	0.024686751	OGDHL	55753
12855	ENSG00000170381	365.8789438	2.482561163	1.395598972	0.002726506	0.047983052	SEMA3E	9723
13964	ENSG00000175592	199.663116	2.48360399	0.996618026	0.000673714	0.016649299	FOSL1	8061
7280	ENSG00000136274	1010.919106	2.484271493	1.321140224	0.002355468	0.042836392	NACAD	23148
16710	ENSG00000188211	279.3120876	2.49091777	0.876251506	0.000269884	0.008193265	NCR3LG1	374383
41821	ENSG00000254319	145.8334512	2.509992516	1.135315923	0.001267867	0.026987952		101927815
9660	ENSG00000153132	123.1609356	2.513357617	0.864463452	0.000221823	0.007052564	CLGN	1047
7126	ENSG00000135519	124.7184821	2.51588109	0.908920089	0.000321058	0.00931363	KCNH3	23416
5061	ENSG00000120328	457.8131091	2.560542321	0.962382957	0.000426194	0.011576631	PCDHB12	56124
5058	ENSG00000120322	145.7873474	2.565199271	0.863612527	0.000177804	0.005924659	PCDHB8	56128
1542	ENSG00000081479	61.38160904	2.565393754	1.303976752	0.001404727	0.029216207	LRP2	4036
4169	ENSG00000113212	206.6549901	2.571402451	0.951886893	0.000381202	0.010681352	PCDHB7	56129
25872	ENSG00000225210	81.76880809	2.585084058	0.998221837	0.000499564	0.013198004	DUXAP9	503638
13060	ENSG00000171224	50.19965843	2.622098325	1.066771126	0.000727875	0.01758672	FAM241B	219738
51638	ENSG00000272398	833.2549496	2.693541933	0.669620695	3.90E-06	0.000235765	CD24	100133941
14982	ENSG00000180818	129.441726	2.701423393	1.136968236	0.00079551	0.018861056	HOXC10	3226
8022	ENSG00000140557	189.179543	2.727869247	0.891523832	0.000123138	0.004361689	ST8SIA2	8128
3159	ENSG00000105642	171.9584873	2.732222186	0.943517251	0.000202547	0.006629686	KCNN1	3780
46361	ENSG00000261150	812.3871049	2.741501919	0.848718921	7.14E-05	0.002788022	EPPK1	83481
23373	ENSG00000216775	1228.671231	2.748180178	1.551548012	0.002335181	0.042582038		730101
10463	ENSG00000160111	1045.577647	2.748843257	1.096391453	0.000561041	0.014494313	CPAMD8	27151
3667	ENSG00000109265	326.6875341	2.76809074	1.142856201	0.000681384	0.016793318	CRACD	57482
17044	ENSG00000196104	219.8343125	2.772866805	1.705206187	0.002797152	0.048839022	SPOCK3	50859
15479	ENSG00000183206	119.9827327	2.787858779	1.49963966	0.002027516	0.03855582	POTEC	388468
126	ENSG00000006118	1740.061278	2.803325987	0.854768881	5.89E-05	0.002404567	TMEM132A	54972
6551	ENSG00000132000	62.10432735	2.809523044	1.392877947	0.001562014	0.031791237	PODNL1	79883
13500	ENSG00000173157	149.1581754	2.819288289	1.180074123	0.000717911	0.017406221	ADAMTS20	80070
10214	ENSG00000158089	166.4698797	2.825908115	1.740823312	0.002667592	0.047321513	GALNT14	79623
9720	ENSG00000153820	24.97826148	2.840267568	1.581305805	0.002700795	0.047757809	SPHKAP	80309
10913	ENSG00000162931	130.8719318	2.842799519	1.015834468	0.000256479	0.007905261	TRIM17	51127
10648	ENSG00000161513	627.6641645	2.847124192	1.463906746	0.001671475	0.033568665	FDXR	2232
15030	ENSG00000181026	976.6504597	2.853693694	0.722386383	4.98E-06	0.000292506	AEN	64782
37262	ENSG00000244694	553.7494572	2.855779414	1.180887222	0.000657798	0.016365301	PTCHD4	442213
1793	ENSG00000088826	650.0269794	2.864323495	1.14340827	0.000535067	0.013969661	SMOX	54498
2867	ENSG00000103888	195.3132125	2.868840709	1.436784669	0.001444208	0.029841577	CEMIP	57214
15891	ENSG00000184908	50.62649565	2.898263433	1.010543337	0.000226061	0.007146366	CLCNKB	1188
38800	ENSG00000250120	393.55168	2.900210214	1.21707075	0.000690208	0.016981251	PCDHA10	56139
12024	ENSG00000166923	344.740084	2.907500329	0.999816755	0.000182944	0.006068608	GREM1	26585
5705	ENSG00000125637	1639.47611	2.91313187	1.06663034	0.000299792	0.008861771	PSD4	23550
8334	ENSG00000143036	278.0382744	2.921016257	1.792641579	0.002512482	0.045110838	SLC44A3	126969
28045	ENSG00000228412	39.07159786	2.92781075	1.090312387	0.000379081	0.010648543	LNC-LBCS	100506885
2982	ENSG00000104833	154.8673823	2.946193241	1.20409127	0.000583028	0.014940594	TUBB4A	10382
42168	ENSG00000254726	968.4107766	2.947766562	1.060564559	0.000257516	0.007926205	MEX3A	92312
46523	ENSG00000261373	36.38235341	2.960846759	1.333186733	0.001111591	0.024619192	VPS9D1-AS1	100128881
8207	ENSG00000141934	352.6428793	2.965150556	1.546752306	0.001619362	0.032789126	PLPP2	8612
9386	ENSG00000151012	306.7140719	2.96828989	0.712572819	1.95E-06	0.000127718	SLC7A11	23657
10242	ENSG00000158315	149.7848251	2.974582238	1.629503726	0.001894872	0.036597911	RHBDL2	54933
48424	ENSG00000265992	369.7744472	3.005990596	1.732874844	0.002088496	0.039277885	ESRG	790952
2145	ENSG00000099953	602.260808	3.008311543	0.886464776	3.68E-05	0.001621514	MMP11	4320
49785	ENSG00000268621	32.7958656	3.029542153	1.756896505	0.002459906	0.044238434	IGFL2-AS1	645553
28118	ENSG00000228526	682.9986692	3.050753339	0.81800829	1.08E-05	0.000577007	MIR34AHG	106614088
16309	ENSG00000186472	444.1144265	3.058002184	0.860856693	2.03E-05	0.000992244	PCLO	27445
48316	ENSG00000265763	137.256184	3.060775764	1.551660109	0.001463449	0.030154939	ZNF488	118738
38943	ENSG00000250337	264.5141976	3.078184433	2.037899629	0.002550759	0.045724114	PURPL	643401
6568	ENSG00000132164	178.43465	3.101384396	1.16888832	0.000335904	0.009630978	SLC6A11	6538
6165	ENSG00000129451	928.5122241	3.113045608	2.187951113	0.002725896	0.047983052	KLK10	5655
8806	ENSG00000145934	1116.817085	3.113952839	1.615373887	0.001489327	0.030602906	TENM2	57451
6561	ENSG00000132031	105.3331585	3.143135858	0.862023989	1.53E-05	0.000773321	MATN3	4148
10801	ENSG00000162551	647.3384051	3.146657068	1.243773512	0.000436292	0.011764503	ALPL	249
17272	ENSG00000196754	115.1048568	3.153564746	1.195540414	0.000348191	0.009893788	S100A2	6273
5490	ENSG00000124171	619.9858209	3.154394083	1.298993127	0.000552439	0.014322108	PARD6B	84612
11053	ENSG00000163462	110.4317537	3.161761619	1.244698737	0.000417036	0.011411675	TRIM46	80128
10923	ENSG00000162975	19.42965709	3.169471655	1.761959957	0.002823004	0.0489821	KCNF1	3754
5202	ENSG00000121621	334.8206442	3.179770587	0.938537606	3.59E-05	0.00159318	KIF18A	81930
17456	ENSG00000197360	75.66766134	3.19077051	0.91341496	2.60E-05	0.001226857	ZNF98	148198
4963	ENSG00000119698	109.261762	3.194062434	0.987435255	6.56E-05	0.00260867	PPP4R4	57718
13661	ENSG00000173947	87.19298075	3.200541175	1.037235975	0.000106153	0.003842971	PIFO	128344
8192	ENSG00000141738	73.0419036	3.21102206	1.853287032	0.002325416	0.042473779	GRB7	2886
47138	ENSG00000263006	159.0813236	3.223707586	1.165792361	0.00023939	0.007450979	ROCK1P1	727758
37696	ENSG00000248383	163.09973	3.224143333	1.101056825	0.000150744	0.005162502	PCDHAC1	56135
13031	ENSG00000171126	162.9578503	3.280278	1.645843143	0.001265524	0.026978392	KCNG3	170850
12195	ENSG00000167642	1504.381191	3.288215779	2.04964227	0.00210189	0.039496301	SPINT2	10653
3080	ENSG00000105290	567.5217475	3.298863317	0.958907286	2.86E-05	0.001320145	APLP1	333
10078	ENSG00000156966	1375.838962	3.311713286	1.998412451	0.001952488	0.037385344	B3GNT7	93010
1551	ENSG00000081842	102.5010864	3.320982568	1.301454607	0.000384041	0.0107203	PCDHA6	56142
20422	ENSG00000206262	150.8365588	3.324173711	1.183135063	0.000206902	0.006693234	FOXL2NB	401089
1985	ENSG00000092758	2571.057371	3.335444586	2.046338545	0.002011878	0.038291254	COL9A3	1299
13080	ENSG00000171346	637.3223623	3.338870579	1.832533625	0.001564349	0.031791237	KRT15	3866
15008	ENSG00000180921	516.4663366	3.343530678	1.517976071	0.000818632	0.019244785	FAM83H	286077
3799	ENSG00000110492	2769.203999	3.385330276	0.71899168	1.47E-07	1.30E-05	MDK	4192
17230	ENSG00000196611	118.719813	3.391148166	0.919590432	1.18E-05	0.000617963	MMP1	4312
12015	ENSG00000166897	180.0053232	3.392629035	1.1108904	9.73E-05	0.003593714	ELFN2	114794
11070	ENSG00000163508	154.9985025	3.39458643	2.004143332	0.001835464	0.036046556	EOMES	8320
11932	ENSG00000166535	857.7806083	3.406528219	3.372170762	0.002786732	0.048733765	A2ML1	144568
4229	ENSG00000113645	178.4766429	3.419831321	1.086069964	7.12E-05	0.002785834	WWC1	23286
10955	ENSG00000163082	139.1988897	3.421088077	2.088966333	0.001947394	0.037364557	SGPP2	130367
5078	ENSG00000120498	39.6064772	3.438348489	2.095267086	0.002312879	0.042419348	TEX11	56159
13650	ENSG00000173898	2173.148718	3.443183034	0.965933322	1.76E-05	0.00087318	SPTBN2	6712
3857	ENSG00000111057	14450.25849	3.4666958	3.316134263	0.002789807	0.048749125	KRT18	3875
6735	ENSG00000133101	74.12874113	3.49165785	1.392512558	0.000443985	0.011942928	CCNA1	8900
14530	ENSG00000178401	156.215112	3.501387788	1.664871915	0.000936699	0.021386024	DNAJC22	79962
6309	ENSG00000130540	58.8519047	3.505793527	1.074858305	5.44E-05	0.002249785	SULT4A1	25830
38810	ENSG00000250133	20.66368077	3.50925562	1.801117592	0.001894576	0.036597911	HOXC-AS2	100874364
2875	ENSG00000104044	140.396916	3.515494932	0.875428808	3.18E-06	0.000197625	OCA2	4948
1666	ENSG00000085552	172.1143248	3.550235283	1.372221884	0.000332303	0.00955242	IGSF9	57549
17902	ENSG00000198734	1369.955282	3.559662107	2.037190362	0.001543112	0.031503908	F5	2153
45514	ENSG00000259974	301.2155318	3.569365929	2.798826701	0.002344783	0.042722024	LINC00261	140828
11555	ENSG00000165061	21.3885277	3.572845747	1.726075389	0.001635	0.032985373	ZMAT4	79698
8696	ENSG00000145198	34.52562228	3.581716206	1.481379183	0.000576686	0.014795167	VWA5B2	90113
34730	ENSG00000238266	196.5177533	3.58554292	1.587336141	0.00066995	0.016574737	LINC00707	100507127
25869	ENSG00000225206	97.19171195	3.58555627	3.407827855	0.002807827	0.04892299	MIR137HG	400765
15260	ENSG00000182272	751.4377312	3.587046839	0.894700578	3.09E-06	0.000194181	B4GALNT4	338707
823	ENSG00000060718	3581.405323	3.603967452	1.452464932	0.000415865	0.011393682	COL11A1	1301
2449	ENSG00000101115	545.2524076	3.607980191	1.591548037	0.000653693	0.016318056	SALL4	57167
8406	ENSG00000143375	330.9985126	3.621267538	1.607477425	0.000666906	0.016546111	CGN	57530
10942	ENSG00000163032	385.966803	3.634546359	1.790610155	0.000998644	0.022522265	VSNL1	7447
9389	ENSG00000151025	379.9924116	3.635670171	1.537515293	0.000531505	0.013909385	GPR158	57512
4672	ENSG00000116990	782.4244227	3.63574776	1.036366174	2.02E-05	0.000985319	MYCL	4610
4992	ENSG00000119888	379.7662353	3.663991176	1.416936753	0.000315028	0.00916266	EPCAM	4072
2776	ENSG00000103154	77.81099864	3.67984844	2.00953886	0.001424786	0.029495194	NECAB2	54550
17128	ENSG00000196350	27.15434285	3.685677179	1.652124469	0.001046966	0.023516474	ZNF729	100287226
9067	ENSG00000147889	48.59562164	3.706174391	1.757780287	0.00107489	0.023925735	CDKN2A	1029
10636	ENSG00000161249	525.8060357	3.712143004	1.047218787	1.72E-05	0.000855991	DMKN	93099
839	ENSG00000062038	2638.100391	3.716262612	1.782250705	0.000907609	0.02091554	CDH3	1001
8945	ENSG00000147041	118.1428314	3.730380635	1.77868226	0.000910425	0.020958662	SYTL5	94122
2070	ENSG00000096696	8796.057105	3.738056705	1.127551284	3.79E-05	0.001660605	DSP	1832
16780	ENSG00000188505	61.55828224	3.769027254	1.737721954	0.000860111	0.020071061	NCCRP1	342897
6732	ENSG00000133067	311.7224552	3.778779917	2.130741501	0.001324133	0.027959234	LGR6	59352
20101	ENSG00000204962	41.95746527	3.788564727	1.411027068	0.000237662	0.007428429	PCDHA8	56140
5642	ENSG00000125207	35.91718202	3.790340698	1.207429272	7.99E-05	0.003061776	PIWIL1	9271
22880	ENSG00000214652	474.3791328	3.794146565	1.271934174	0.000104416	0.003804909	ZNF727	442319
9311	ENSG00000149972	227.8489914	3.823599171	1.553931904	0.000402633	0.011063062	CNTN5	53942
2570	ENSG00000101670	10570.51214	3.836631145	2.239516806	0.001503954	0.03087488	LIPG	9388
556	ENSG00000039068	913.8122085	3.850112877	1.761313933	0.000695612	0.017095252	CDH1	999
17021	ENSG00000189410	51.30570373	3.850183824	1.295194556	8.88E-05	0.003333329	SH2D5	400745
11992	ENSG00000166828	50.44855423	3.860414528	3.139021182	0.002880043	0.049738458	SCNN1G	6340
14004	ENSG00000175793	601.3339747	3.860753322	3.551092099	0.002144582	0.040230405	SFN	2810
17923	ENSG00000198780	367.4858872	3.871356307	0.881965417	5.04E-07	3.78E-05	FAM169A	26049
7834	ENSG00000139304	989.0315169	3.87429742	2.140110967	0.001255279	0.026837341	PTPRQ	374462
8978	ENSG00000147206	81.84785902	3.876674734	2.577150288	0.002006936	0.038229986	NXF3	56000
12113	ENSG00000167306	1290.879784	3.882811713	1.478053908	0.000265561	0.008099779	MYO5B	4645
764	ENSG00000056487	416.3919777	3.892349829	1.2372807	6.23E-05	0.00250511	PHF21B	112885
6652	ENSG00000132639	587.627714	3.893126322	1.17260886	3.61E-05	0.00159979	SNAP25	6616
16048	ENSG00000185499	962.5330014	3.914178436	1.705323231	0.000540944	0.014106496	MUC1	4582
50340	ENSG00000270164	128.9441508	3.934120087	1.792660429	0.000805596	0.019017862	LINC01480	101927931
53600	ENSG00000276289	102.8040098	3.992572725	2.099901451	0.001155251	0.025159294	KCNE1B	102723475
1488	ENSG00000080031	423.9083991	4.003091487	1.480570745	0.000210234	0.006771435	PTPRH	5794
15528	ENSG00000183421	219.1267707	4.005489235	1.43806455	0.000173126	0.005812432	RIPK4	54101
5118	ENSG00000120756	727.2024303	4.033160368	1.711129418	0.000461134	0.012314662	PLS1	5357
11624	ENSG00000165349	57.13458995	4.052144571	1.261098768	6.00E-05	0.002434086	SLC7A3	84889
29746	ENSG00000230922	134.9710512	4.055462875	1.493293843	0.000212153	0.006813446		101927551
11646	ENSG00000165474	234.8924718	4.087121661	1.579262196	0.000277418	0.008342077	GJB2	2706
14527	ENSG00000178394	36.67686739	4.093068332	1.939974984	0.001134315	0.024849678	HTR1A	3350
7412	ENSG00000136943	399.704627	4.102897437	1.353280139	8.20E-05	0.003128319	CTSV	1515
6301	ENSG00000130513	298.5192607	4.109482186	1.292881607	5.33E-05	0.002216548	GDF15	9518
11185	ENSG00000163814	1561.4502	4.127476031	1.835686174	0.00054548	0.014174809	CDCP1	64866
9822	ENSG00000154639	895.3763855	4.161638228	1.367666806	7.97E-05	0.003058231	CXADR	1525
12233	ENSG00000167757	395.571345	4.178156766	3.162417095	0.001698893	0.034019141	KLK11	11012
4092	ENSG00000112539	18.03671927	4.182428969	1.76558542	0.001164253	0.025330503	C6orf118	168090
5718	ENSG00000125726	881.2191667	4.225365153	2.672620292	0.001348072	0.028249688	CD70	970
14749	ENSG00000179546	36.31048606	4.232178902	1.768816366	0.000660349	0.016410386	HTR1D	3352
5831	ENSG00000126259	98.60421233	4.241248438	1.521886262	0.000175108	0.005861234	KIRREL2	84063
20267	ENSG00000205592	23.54058379	4.256342159	1.57694141	0.000400326	0.011022367	MUC19	283463
1315	ENSG00000075461	436.5020435	4.257107942	1.595234964	0.000210727	0.006777459	CACNG4	27092
6756	ENSG00000133169	344.1420426	4.294132151	1.260489205	2.46E-05	0.001171111	BEX1	55859
6357	ENSG00000130751	191.6047927	4.295413747	2.00495611	0.000700303	0.017134638	NPAS1	4861
16645	ENSG00000187957	508.1216366	4.314604493	2.085528987	0.000729196	0.017589482	DNER	92737
8298	ENSG00000142677	116.7126988	4.325009487	1.3164434	3.96E-05	0.001719858	IL22RA1	58985
7547	ENSG00000137745	49.23671473	4.338173946	1.614064205	0.000305173	0.008940658	MMP13	4322
37217	ENSG00000244578	23.69776675	4.38592169	1.741964438	0.000642437	0.016148084	LINC01391	103344930
20416	ENSG00000206195	282.442302	4.444023882	0.753377358	1.99E-10	3.37E-08	DUXAP8	503637
3853	ENSG00000111012	275.2934767	4.450035876	1.615396708	0.000169806	0.005709582	CYP27B1	1594
15846	ENSG00000184697	33.88255475	4.457351595	2.066454433	0.00114485	0.025009607	CLDN6	9074
47860	ENSG00000264717	436.2190305	4.458992204	2.014726786	0.000524191	0.013750411	NPY4R2	100996758
37104	ENSG00000244306	498.9958624	4.488495247	0.854269835	7.46E-09	8.80E-07		503639
16246	ENSG00000186212	84.42621387	4.497964435	1.544656482	0.000126091	0.004441607	SOWAHB	345079
34301	ENSG00000237636	86.1783112	4.560981217	2.666325032	0.001341147	0.028211123	ANKRD26P3	100101938
7780	ENSG00000138829	6903.789766	4.564313172	0.921260012	3.49E-08	3.51E-06	FBN2	2201
8509	ENSG00000143858	552.8778195	4.580641294	1.902748861	0.00034339	0.009801385	SYT2	127833
12864	ENSG00000170421	21073.04063	4.603623524	2.674184221	0.001118404	0.024720741	KRT8	3856
15679	ENSG00000183971	225.6594334	4.629400723	1.865437249	0.00030849	0.009007901	NPW	283869
3574	ENSG00000108602	275.2426144	4.638811499	2.029461954	0.000449438	0.01206208	ALDH3A1	218
393	ENSG00000019505	560.4684634	4.671301222	0.960163071	5.29E-08	5.15E-06	SYT13	57586
15631	ENSG00000183770	88.78570019	4.7321901	1.393072111	2.79E-05	0.001291434	FOXL2	668
13079	ENSG00000171345	7170.289239	4.737056566	2.54868611	0.000837569	0.0196069	KRT19	3880
6233	ENSG00000130055	102.8416394	4.756872695	1.571598636	8.33E-05	0.00316628	GDPD2	54857
6215	ENSG00000129951	79.98892392	4.777920311	1.618848552	0.000123233	0.004361689	PLPPR3	79948
2122	ENSG00000099812	274.3192631	4.860557177	2.075903688	0.000371346	0.010484618	MISP	126353
15080	ENSG00000181333	29.64361473	4.863256678	2.584958005	0.002412276	0.043522952	HEPHL1	341208
19797	ENSG00000204175	500.9414766	4.941318284	1.091423774	2.55E-07	2.11E-05	GPRIN2	9721
2041	ENSG00000095596	244.6918245	5.032905638	2.128827792	0.000379551	0.010648543	CYP26A1	1592
11048	ENSG00000163435	289.1730874	5.044992998	1.724762724	8.90E-05	0.003337555	ELF3	1999
42244	ENSG00000254815	90.58838784	5.11170703	1.802529293	0.000138066	0.004802445	LMNTD2-AS1	692247
5417	ENSG00000123500	6577.488354	5.12130086	2.260788994	0.0003966	0.01097425	COL10A1	1300
7915	ENSG00000139865	147.9098236	5.177876451	1.28371273	1.48E-06	0.000101041	TTC6	319089
12338	ENSG00000168135	98.48124353	5.225805118	2.615769627	0.000806408	0.019017862	KCNJ4	3761
11116	ENSG00000163623	634.4993011	5.30084096	1.45489942	8.64E-06	0.000480409	NKX6-1	4825
5006	ENSG00000119946	89.80309384	5.365672913	1.484016754	1.47E-05	0.000744181	CNNM1	26507
6749	ENSG00000133124	116.1076508	5.467854563	2.289026677	0.00036842	0.010428545	IRS4	8471
21787	ENSG00000212122	31.62842537	5.527123782	1.975988888	0.000532196	0.013911064	TSSK1B	83942
11273	ENSG00000164076	65.87796464	5.567882642	2.815565813	0.001213209	0.026215717	CAMKV	79012
14066	ENSG00000176153	238.7197135	5.678098491	2.095407048	0.000142817	0.004921427	GPX2	2877
2426	ENSG00000100985	1019.619948	5.782357111	1.077169589	3.46E-09	4.49E-07	MMP9	4318
5737	ENSG00000125798	73.50065169	5.933817161	1.908985901	9.59E-05	0.003560705	FOXA2	3170
12883	ENSG00000170477	19.18704731	6.045875766	3.609450289	0.001074657	0.023925735	KRT4	3851
6160	ENSG00000129354	76.56509228	6.226737349	1.704982159	7.13E-06	0.000408673	AP1M2	10053
16409	ENSG00000186897	20.14100371	6.780050338	3.046034691	0.000140991	0.004866038	C1QL4	338761
10367	ENSG00000159248	88.50024972	6.929557434	2.309508446	0.000178393	0.005935382	GJD2	57369
57730	ENSG00000285447	24.14629451	7.279501452	2.947357571	3.23E-05	0.001465817		169834
38012	ENSG00000248871	26.66911907	7.460251443	2.964787215	2.40E-05	0.001141044	TNFSF12-TNFSF13	407977
