# Supplementary material for: Down-Regulated miR-130a/b Attenuates Rhabdomyosarcoma Proliferation via PPARG
Source: Front Mol Biosci. 2022 Feb 4;8:766887. doi: 10.3389/fmolb.2021.766887 (PMC8854650; doi:10.3389/fmolb.2021.766887)
Supplement: Supplementary file 6 [file DataSheet2.CSV]

miRNA ID	Fold Regulation	Comments
hsa-miR-4519	96.67
hsa-miR-519c-5p	65.1	A
hsa-miR-520d-5p	59.65
hsa-miR-527	57.02
hsa-miR-519b-5p	44.9	A
hsa-miR-520f-5p	39.17	A
hsa-miR-517a-3p	37.63	A
hsa-miR-520c-3p	37.29	A
hsa-miR-518f-5p	37.29
hsa-miR-187-3p	26.12
hsa-miR-367-3p	24.85	B
hsa-miR-519b-3p	23.68	B
hsa-miR-196a-5p	23.48
hsa-miR-523-5p	22.69
hsa-miR-517c-3p	21.66
hsa-miR-517b-3p	21.25	A
hsa-miR-519a-3p	21.11	B
hsa-miR-135b-5p	19.08	A
hsa-miR-34a-3p	17.54
hsa-miR-518f-3p	17.27	A
hsa-miR-515-5p	16.63	A
hsa-miR-34a-5p	16.62
hsa-miR-203a-3p	16.27
hsa-miR-302a-5p	15.9
hsa-miR-525-3p	15.85	A
hsa-miR-371b-5p	15.81
hsa-miR-6879-3p	15.47
hsa-miR-516a-5p	14.79	B
hsa-miR-548al	14.39
hsa-miR-518b	13.5	A
hsa-miR-34c-5p	13.49
hsa-miR-520b	13.39
hsa-miR-519d-3p	13.15	A
hsa-miR-196b-5p	12.98
hsa-miR-3618	12.64
hsa-miR-301b-3p	12.15
hsa-miR-431-5p	11.77
hsa-miR-524-5p	11.23	A
hsa-miR-203b-5p	11.15
hsa-miR-188-5p	10.94
hsa-miR-519c-3p	10.9	A
hsa-miR-31-5p	10.63
hsa-miR-520h	10.6
hsa-miR-592	10.59	A
hsa-miR-548ar-3p	10.21	A
hsa-miR-526b-5p	10.18	A
hsa-miR-4740-5p	10.05	B
hsa-miR-1185-1-3p	10.03	B
hsa-miR-1185-2-3p	9.91
hsa-miR-1257	9.83
hsa-miR-376b-3p	9.77
hsa-miR-34b-5p	9.73
hsa-miR-518c-3p	9.45
hsa-miR-1323	9.28
hsa-miR-449b-5p	9.2	A
hsa-miR-302c-3p	9.2
hsa-miR-520a-5p	9.19
hsa-miR-33a-5p	9.18
hsa-miR-210-3p	9.09
hsa-miR-802	9.07	B
hsa-miR-323a-3p	9.02
hsa-miR-487a-3p	8.69
hsa-miR-154-3p	8.68
hsa-miR-539-3p	8.47
hsa-miR-384	8.44
hsa-miR-520g-5p	8.27	A
hsa-miR-1538	8.27
hsa-miR-3117-3p	8.27
hsa-miR-129-5p	8.22
hsa-miR-383-5p	8.07
hsa-miR-196a-3p	7.84
hsa-miR-299-3p	7.83
hsa-miR-29b-3p	7.81
hsa-miR-130a-3p	7.69
hsa-miR-770-5p	7.65
hsa-miR-4530	7.59
hsa-miR-525-5p	7.56	A
hsa-miR-301a-3p	7.52
hsa-miR-100-3p	7.46
hsa-miR-518a-3p	7.41	B
hsa-miR-518d-5p	7.38
hsa-miR-526a	7.38
hsa-miR-516b-5p	7.35
hsa-miR-147b	7.21	A
hsa-miR-526b-3p	7.19	A
hsa-miR-323b-3p	7.19
hsa-miR-548ab	7.19
hsa-miR-1283	7.12
hsa-miR-188-3p	7.12
hsa-miR-302c-5p	7.06
hsa-miR-524-3p	7	A
hsa-miR-3651	6.99	B
hsa-miR-149-5p	6.98
hsa-miR-4762-5p	6.61	B
hsa-miR-548a-3p	6.6
hsa-miR-758-3p	6.58	B
hsa-miR-582-3p	6.51
hsa-miR-4465	6.49	A
hsa-miR-449a	6.43
hsa-miR-362-3p	6.41	B
hsa-miR-214-5p	6.4
hsa-miR-411-3p	6.32
hsa-miR-219a-5p	6.3	B
hsa-miR-21-3p	6.26
hsa-miR-3659	6.26
hsa-miR-518a-5p	6.26
hsa-miR-598-3p	6.26
hsa-miR-3606-5p	6.2
hsa-miR-376a-3p	6.13
hsa-miR-889-3p	6.12
hsa-miR-125b-1-3p	6.1
hsa-miR-380-3p	6.1
hsa-miR-1197	6.06	A
hsa-miR-483-5p	6.02
hsa-miR-651-5p	6.01	A
hsa-miR-522-5p	5.9	B
hsa-miR-542-3p	5.79
hsa-miR-380-5p	5.77
hsa-miR-708-3p	5.76
hsa-miR-493-3p	5.73	B
hsa-miR-889-5p	5.72
hsa-miR-329-3p	5.71	A
hsa-miR-543	5.71
hsa-miR-1185-5p	5.68
hsa-miR-181d-5p	5.68
hsa-miR-500a-5p	5.68
hsa-miR-3606-3p	5.63
hsa-miR-548j-3p	5.63
hsa-miR-625-3p	5.56
hsa-miR-4467	5.54	A
hsa-miR-544a	5.45
hsa-miR-4791	5.41	B
hsa-miR-3913-5p	5.41
hsa-miR-379-3p	5.4
hsa-miR-1908-5p	5.37
hsa-miR-421	5.37
hsa-miR-495-3p	5.32
hsa-miR-660-5p	5.32
hsa-miR-130b-3p	5.29	B
hsa-miR-582-5p	5.29
hsa-miR-532-5p	5.27
hsa-miR-369-3p	5.25	B
hsa-miR-519e-3p	5.19	A
hsa-miR-301a-5p	5.19
hsa-miR-21-5p	5.16
hsa-miR-183-5p	5.13	A
hsa-miR-377-3p	5.11
hsa-miR-561-5p	5.11
hsa-miR-3180-5p	5.03	B
hsa-miR-876-3p	5.02	A
hsa-miR-96-3p	5.02	B
hsa-miR-433-3p	5.02
hsa-miR-493-5p	5
hsa-miR-512-3p	4.97
hsa-miR-181b-3p	4.93
hsa-miR-4272	4.86
hsa-miR-410-3p	4.82
hsa-miR-483-3p	4.75
hsa-miR-873-5p	4.74
hsa-miR-500b-5p	4.73
hsa-miR-562	4.73
hsa-miR-432-5p	4.69
hsa-miR-122-5p	4.68	A
hsa-miR-660-3p	4.68
hsa-miR-320c	4.66
hsa-miR-181c-5p	4.59
hsa-miR-182-5p	4.57
hsa-miR-183-3p	4.57
hsa-miR-590-5p	4.54
hsa-miR-18b-3p	4.52
hsa-miR-96-5p	4.48	B
hsa-miR-409-3p	4.47
hsa-miR-4520-5p	4.44
hsa-miR-4421	4.41	B
hsa-miR-450b-5p	4.41
hsa-miR-199a-5p	4.35
hsa-miR-127-5p	4.34
hsa-miR-653-3p	4.34
hsa-miR-655-3p	4.32	A
hsa-let-7f-2-3p	4.32
hsa-miR-181b-2-3p	4.32
hsa-miR-551a	4.3	A
hsa-miR-340-5p	4.3
hsa-miR-181c-3p	4.29
hsa-miR-496	4.27
hsa-miR-33b-5p	4.25	B
hsa-miR-376c-3p	4.22
hsa-miR-431-3p	4.21	A
hsa-miR-494-3p	4.21
hsa-miR-134-5p	4.2	A
hsa-miR-1277-3p	4.2
hsa-miR-548-3p	4.19
hsa-miR-155-5p	4.16
hsa-miR-485-3p	4.16
hsa-miR-6506-5p	4.16
hsa-miR-6500-3p	4.15
hsa-miR-382-3p	4.13
hsa-miR-337-5p	4.11
hsa-miR-141-3p	4.1
hsa-miR-877-5p	4.07
hsa-miR-412-5p	4.06
hsa-miR-1262	4.05	A
hsa-miR-505-3p	4.02
hsa-miR-935	4	A
hsa-miR-218-5p	4
hsa-miR-29a-3p	3.99
hsa-miR-182-3p	3.94
hsa-miR-887-3p	3.93
hsa-miR-518d-3p	3.91
hsa-miR-532-3p	3.89	A
hsa-let-7a-2-3p	3.89
hsa-miR-1277-5p	3.89
hsa-miR-3938	3.88	B
hsa-miR-548aj-5p	3.88
hsa-miR-518e-3p	3.83	A
hsa-miR-136-3p	3.83
hsa-miR-487a-5p	3.81
hsa-miR-342-5p	3.8
hsa-miR-1307-5p	3.79
hsa-miR-19a-3p	3.78
hsa-miR-450a-5p	3.78
hsa-miR-184	3.73
hsa-miR-671-5p	3.73
hsa-miR-500a-3p	3.7
hsa-miR-654-3p	3.7
hsa-miR-29a-5p	3.68
hsa-miR-362-5p	3.67
hsa-miR-181b-5p	3.66
hsa-miR-548ad-5p	3.66
hsa-miR-769-5p	3.66
hsa-miR-3616-3p	3.64
hsa-miR-1269a	3.63
hsa-miR-16-1-3p	3.63
hsa-miR-4423-3p	3.61
hsa-miR-376b-5p	3.6
hsa-miR-136-5p	3.59
hsa-miR-203b-3p	3.59
hsa-miR-509-3p	3.59
hsa-miR-200a-3p	3.58
hsa-miR-4707-3p	3.57
hsa-miR-376a-5p	3.56
hsa-miR-137	3.54
hsa-miR-382-5p	3.54
hsa-miR-34b-3p	3.52
hsa-miR-379-5p	3.51
hsa-miR-450a-1-3p	3.48	B
hsa-miR-2682-3p	3.46
hsa-miR-514a-3p	3.46
hsa-miR-302b-3p	3.45
hsa-miR-653-5p	3.44
hsa-miR-665	3.44
hsa-miR-4735-5p	3.42	A
hsa-miR-4741	3.42	A
hsa-miR-519d-5p	3.42
hsa-miR-18b-5p	3.41	A
hsa-miR-338-5p	3.4
hsa-miR-548g-5p	3.4
hsa-miR-181a-3p	3.39
hsa-miR-125b-5p	3.36
hsa-miR-3942-3p	3.35	A
hsa-miR-4720-5p	3.35	B
hsa-miR-3117-5p	3.35
hsa-miR-33b-3p	3.35
hsa-miR-3913-3p	3.35
hsa-miR-548f-3p	3.34
hsa-miR-1298-5p	3.32
hsa-miR-520c-5p	3.3	A
hsa-miR-520f-3p	3.3	A
hsa-miR-766-3p	3.3
hsa-miR-153-3p	3.29
hsa-miR-3120-3p	3.29
hsa-miR-545-5p	3.29
hsa-miR-495-5p	3.25
hsa-miR-98-3p	3.25
hsa-miR-1248	3.23	A
hsa-miR-135a-5p	3.23	A
hsa-miR-519e-5p	3.22	A
hsa-miR-196b-3p	3.21
hsa-miR-345-5p	3.2
hsa-miR-708-5p	3.2
hsa-miR-1305	3.19
hsa-miR-376c-5p	3.18
hsa-miR-744-3p	3.18
hsa-miR-1470	3.17
hsa-miR-17-3p	3.17
hsa-miR-1270	3.15
hsa-miR-502-5p	3.14
hsa-miR-487b-3p	3.12
hsa-miR-8057	3.1	A
hsa-miR-5708	3.1	B
hsa-miR-337-3p	3.1
hsa-miR-7159-3p	3.1
hsa-miR-7852-3p	3.1
hsa-miR-8086	3.1
hsa-miR-542-5p	3.09
hsa-miR-19b-3p	3.07	A
hsa-miR-127-3p	3.07	B
hsa-miR-15a-3p	3.07	B
hsa-miR-370-5p	3.06
hsa-miR-5692a	3.06
hsa-miR-549a	3.05
hsa-miR-668-3p	3.05
hsa-miR-548e-5p	3.03
hsa-miR-4634	3.02	B
hsa-miR-1264	3.02
hsa-miR-6089	3.01	B
hsa-let-7i-3p	3
hsa-miR-4252	2.99	A
hsa-miR-519a-5p	2.99	A
hsa-miR-3674	2.99	B
hsa-miR-4762-3p	2.99	B
hsa-miR-181a-2-3p	2.99
hsa-miR-2861	2.99
hsa-miR-3672	2.99
hsa-miR-6715b-5p	2.99
hsa-miR-6893-3p	2.99
hsa-miR-181a-5p	2.98
hsa-miR-31-3p	2.98
hsa-miR-148a-3p	2.97
hsa-miR-148a-5p	2.97
hsa-miR-3200-3p	2.97
hsa-miR-638	2.96	A
hsa-miR-5588-5p	2.96	B
hsa-miR-564	2.96	B
hsa-miR-154-5p	2.96
hsa-miR-374b-3p	2.96
hsa-miR-6165	2.96
hsa-miR-548h-3p	2.95	A
hsa-miR-3912-3p	2.95
hsa-miR-522-3p	2.94	A
hsa-miR-6742-3p	2.94	A
hsa-miR-4750-3p	2.94	B
hsa-miR-6800-3p	2.94	B
hsa-miR-6858-3p	2.94
hsa-miR-548aq-5p	2.93
hsa-miR-3148	2.92	A
hsa-miR-4449	2.92	A
hsa-miR-548ah-5p	2.92	B
hsa-miR-1225-3p	2.92
hsa-miR-4749-3p	2.92
hsa-miR-5692c	2.92
hsa-miR-6088	2.92
hsa-miR-625-5p	2.92
hsa-miR-6781-5p	2.92
hsa-miR-6802-5p	2.92
hsa-miR-5189-5p	2.9	A
hsa-miR-4673	2.9
hsa-miR-513a-5p	2.9
hsa-miR-6746-3p	2.9
hsa-miR-6776-5p	2.9
hsa-miR-124-5p	2.89	A
hsa-miR-758-5p	2.89
hsa-miR-4795-5p	2.88	A
hsa-miR-6753-5p	2.88	A
hsa-miR-4253	2.88	B
hsa-miR-4674	2.88	B
hsa-miR-339-5p	2.88
hsa-miR-3610	2.88
hsa-miR-4258	2.88
hsa-miR-4310	2.88
hsa-miR-4746-3p	2.88
hsa-miR-4763-3p	2.88
hsa-miR-548at-3p	2.88
hsa-miR-6789-3p	2.88
hsa-miR-6808-5p	2.88
hsa-miR-6837-5p	2.88
hsa-miR-106a-5p	2.87
hsa-miR-330-3p	2.86
hsa-miR-4690-5p	2.85	A
hsa-miR-4745-3p	2.85	A
hsa-miR-5587-3p	2.85	A
hsa-miR-5687	2.85	A
hsa-miR-6729-5p	2.85	A
hsa-miR-4758-5p	2.85	B
hsa-miR-4790-3p	2.85	B
hsa-miR-3177-3p	2.85
hsa-miR-4641	2.85
hsa-miR-4756-3p	2.85
hsa-miR-590-3p	2.85
hsa-miR-6834-3p	2.85
hsa-miR-518e-5p	2.84	A
hsa-miR-106b-5p	2.84
hsa-miR-1304-5p	2.84
hsa-miR-302d-3p	2.84
hsa-miR-302a-3p	2.83
hsa-miR-4692	2.82	A
hsa-miR-4761-5p	2.82	A
hsa-miR-4278	2.82	B
hsa-miR-5583-5p	2.82	B
hsa-miR-6822-3p	2.82	B
hsa-miR-6871-3p	2.82	B
hsa-miR-148b-3p	2.82
hsa-miR-492	2.82
hsa-miR-548ah-3p	2.82
hsa-miR-548p	2.82
hsa-miR-5582-3p	2.82
hsa-miR-6798-3p	2.82
hsa-miR-7-5p	2.82
hsa-miR-409-5p	2.81
hsa-miR-1250-5p	2.8
hsa-miR-191-3p	2.8
hsa-miR-199b-3p	2.8
hsa-miR-450a-2-3p	2.78
hsa-miR-548a-5p	2.78
hsa-miR-6734-5p	2.78
hsa-miR-4324	2.76	A
hsa-miR-545-3p	2.76
hsa-miR-520g-3p	2.75	A
hsa-miR-374a-3p	2.75	B
hsa-miR-10b-3p	2.75
hsa-miR-515-3p	2.74	B
hsa-miR-329-5p	2.72
hsa-miR-369-5p	2.71
hsa-miR-500b-3p	2.71
hsa-miR-502-3p	2.7	A
hsa-miR-32-3p	2.69
hsa-miR-20a-3p	2.68	A
hsa-miR-506-5p	2.68	B
hsa-miR-34c-3p	2.68
hsa-miR-656-3p	2.68
hsa-miR-429	2.67	A
hsa-miR-27a-3p	2.67
hsa-miR-342-3p	2.67
hsa-miR-3912-5p	2.67
hsa-miR-411-5p	2.66
hsa-miR-489-3p	2.65	A
hsa-miR-556-3p	2.64	A
hsa-miR-10a-3p	2.64
hsa-miR-4677-3p	2.62
hsa-miR-320d	2.61
hsa-miR-361-3p	2.61
hsa-miR-1468-5p	2.58
hsa-miR-548ar-5p	2.57	A
hsa-miR-1537-3p	2.56
hsa-miR-376a-2-5p	2.56
hsa-let-7a-3p	2.55
hsa-miR-570-3p	2.53
hsa-miR-548aq-3p	2.52
hsa-miR-518c-5p	2.5
hsa-miR-579-3p	2.48	A
hsa-miR-5696	2.48
hsa-miR-148b-5p	2.46
hsa-miR-4767	2.46
hsa-miR-192-5p	2.45
hsa-miR-221-5p	2.45
hsa-miR-3118	2.44	B
hsa-miR-3614-3p	2.44
hsa-miR-4999-5p	2.44
hsa-miR-548ae-3p	2.44
hsa-miR-892c-3p	2.44
hsa-miR-4690-3p	2.43	A
hsa-miR-501-3p	2.43
hsa-miR-629-5p	2.43
hsa-miR-330-5p	2.42
hsa-miR-3182	2.38	A
hsa-miR-3126-3p	2.38
hsa-miR-548n	2.38
hsa-miR-98-5p	2.38
hsa-miR-192-3p	2.37	B
hsa-miR-487b-5p	2.37
hsa-miR-132-5p	2.36
hsa-miR-29b-1-5p	2.36
hsa-miR-186-5p	2.35
hsa-miR-3681-5p	2.34
hsa-miR-941	2.34
hsa-miR-99b-3p	2.34
hsa-miR-218-2-3p	2.33	A
hsa-miR-4648	2.32
hsa-miR-2467-5p	2.31
hsa-miR-3115	2.31
hsa-miR-134-3p	2.3
hsa-miR-17-5p	2.3
hsa-miR-4804-3p	2.27	A
hsa-miR-615-3p	2.27	A
hsa-miR-340-3p	2.27
hsa-miR-503-5p	2.26
hsa-miR-335-5p	2.25
hsa-let-7e-3p	2.24
hsa-miR-151b/151a-5p	2.24
hsa-miR-3611	2.23	B
hsa-miR-450b-3p	2.21
hsa-miR-6755-5p	2.21
hsa-miR-100-5p	2.2
hsa-miR-3064-5p	2.2
hsa-miR-498	2.19
hsa-miR-654-5p	2.19
hsa-miR-302f	2.18	A
hsa-miR-548ae-5p	2.18	A
hsa-miR-3173-3p	2.17	A
hsa-miR-199a-3p	2.17	B
hsa-miR-151a-3p	2.17
hsa-miR-521	2.17
hsa-miR-194-5p	2.16
hsa-miR-19b-1-5p	2.16
hsa-miR-651-3p	2.15
hsa-miR-676-3p	2.14	A
hsa-miR-214-3p	2.14
hsa-miR-24-2-5p	2.14
hsa-miR-383-3p	2.14
hsa-miR-18a-5p	2.13
hsa-miR-146a-5p	2.11
hsa-miR-2355-5p	2.11
hsa-miR-374a-5p	2.11
hsa-miR-655-5p	2.1
hsa-miR-670-3p	2.09	A
hsa-miR-339-3p	2.09
hsa-miR-455-5p	2.08
hsa-miR-548e-3p	2.08
hsa-miR-299-5p	2.07
hsa-miR-125a-3p	2.06	A
hsa-miR-3145-3p	2.06	A
hsa-miR-335-3p	2.06
hsa-miR-1537-5p	2.05
hsa-miR-375	2.04
hsa-miR-517-5p	2.04
hsa-miR-449c-3p	2.03	A
hsa-miR-2355-3p	2.03
hsa-miR-424-5p	2.03
hsa-miR-671-3p	2.03
hsa-miR-371a-3p	2.02	A
hsa-let-7f-1-3p	2.01
hsa-miR-222-5p	2.01
hsa-miR-5706	2	B
hsa-miR-8058	2	B
hsa-miR-146a-3p	2
hsa-miR-3614-5p	2
hsa-miR-425-3p	2
hsa-miR-5692b	2
hsa-miR-1910-3p	-2
hsa-miR-5186	-2
hsa-miR-6762-3p	-2
hsa-miR-6787-3p	-2
hsa-miR-8063	-2.01	A
hsa-miR-6815-3p	-2.01	B
hsa-miR-6892-3p	-2.01	B
hsa-miR-2276-5p	-2.01
hsa-miR-7151-5p	-2.01
hsa-miR-888-3p	-2.01
hsa-miR-7641	-2.02
hsa-miR-6779-3p	-2.03	A
hsa-miR-1825	-2.03
hsa-miR-4652-5p	-2.03
hsa-miR-605-3p	-2.04	B
hsa-miR-6715b-3p	-2.04	B
hsa-miR-4701-3p	-2.05
hsa-miR-4797-3p	-2.05
hsa-miR-19b-2-5p	-2.06
hsa-miR-215-3p	-2.06
hsa-miR-4281	-2.06
hsa-miR-4728-3p	-2.06
hsa-miR-497-3p	-2.07
hsa-miR-499b-5p	-2.07
hsa-miR-6128	-2.07
hsa-miR-7110-3p	-2.07
hsa-miR-3689d	-2.08	B
hsa-miR-4508	-2.08	B
hsa-miR-193a-5p	-2.08
hsa-miR-3974	-2.09
hsa-miR-6772-5p	-2.09
hsa-miR-6845-3p	-2.09
hsa-miR-6740-5p	-2.11
hsa-miR-6760-3p	-2.12
hsa-miR-5100	-2.13	A
hsa-miR-6778-5p	-2.13
hsa-miR-6790-5p	-2.14	A
hsa-miR-4650-5p	-2.14	B
hsa-miR-760	-2.14
hsa-miR-8089	-2.14
hsa-miR-8082	-2.15	A
hsa-miR-4683	-2.15
hsa-miR-6734-3p	-2.15
hsa-miR-7854-3p	-2.15
hsa-miR-652-3p	-2.16	A
hsa-miR-5089-3p	-2.16
hsa-miR-4298	-2.17
hsa-miR-7106-3p	-2.18
hsa-miR-1273c	-2.19
hsa-miR-129-2-3p	-2.19
hsa-miR-365b-5p	-2.19
hsa-miR-4726-3p	-2.19
hsa-miR-4514	-2.2	B
hsa-miR-675-3p	-2.2	B
hsa-miR-135a-3p	-2.2
hsa-miR-490-5p	-2.2
hsa-miR-659-3p	-2.21
hsa-miR-4488	-2.22
hsa-miR-4525	-2.23	A
hsa-miR-6720-5p	-2.23	A
hsa-miR-5585-5p	-2.23
hsa-miR-6890-5p	-2.24	A
hsa-miR-224-3p	-2.24
hsa-miR-4691-5p	-2.25	B
hsa-miR-3622a-5p	-2.25
hsa-miR-5011-5p	-2.25
hsa-miR-6076	-2.26
hsa-miR-4709-3p	-2.27	B
hsa-miR-6782-5p	-2.28	A
hsa-miR-3147	-2.28
hsa-miR-6070	-2.28
hsa-miR-372-3p	-2.29	A
hsa-miR-7110-5p	-2.29
hsa-miR-6872-3p	-2.3	B
hsa-miR-6766-5p	-2.31
hsa-miR-3675-3p	-2.32	B
hsa-miR-4497	-2.32
hsa-miR-4646-5p	-2.32
hsa-miR-4700-3p	-2.32
hsa-miR-5004-3p	-2.32
hsa-miR-618	-2.33	A
hsa-miR-7151-3p	-2.33	B
hsa-miR-6505-5p	-2.33
hsa-miR-6817-3p	-2.34	A
hsa-miR-507	-2.35	A
hsa-miR-4693-3p	-2.35	B
hsa-miR-4739	-2.36
hsa-miR-6832-3p	-2.36
hsa-miR-8052	-2.36
hsa-miR-4536-5p	-2.38	A
hsa-miR-6889-5p	-2.39	B
hsa-miR-15b-5p	-2.39
hsa-miR-6861-3p	-2.39
hsa-miR-5095	-2.4	A
hsa-miR-1296-3p	-2.4
hsa-miR-4312	-2.4
hsa-miR-4713-5p	-2.41
hsa-miR-6754-5p	-2.41
hsa-miR-6869-3p	-2.41
hsa-miR-1233-3p	-2.42
hsa-miR-7111-5p	-2.45
hsa-miR-875-3p	-2.45
hsa-miR-7109-3p	-2.47	B
hsa-miR-150-3p	-2.47
hsa-miR-1914-5p	-2.47
hsa-miR-4761-3p	-2.48	B
hsa-miR-1234-3p	-2.5	A
hsa-miR-599	-2.52	A
hsa-miR-6783-3p	-2.53	A
hsa-miR-4502	-2.55	A
hsa-miR-6769a-3p	-2.55	A
hsa-miR-5093	-2.55	B
hsa-miR-6738-5p	-2.57	A
hsa-miR-4774-5p	-2.57	B
hsa-miR-4461	-2.58
hsa-miR-1236-5p	-2.6
hsa-miR-3615	-2.6
hsa-miR-4638-3p	-2.61	A
hsa-miR-325	-2.61
hsa-miR-675-5p	-2.61
hsa-miR-5094	-2.62	A
hsa-miR-608	-2.62	A
hsa-miR-4649-5p	-2.67	B
hsa-miR-3119	-2.69
hsa-miR-6841-3p	-2.7	A
hsa-miR-6730-3p	-2.7	B
hsa-miR-139-5p	-2.7
hsa-miR-610	-2.72
hsa-miR-5192	-2.73
hsa-miR-5683	-2.75	B
hsa-miR-6796-5p	-2.75
hsa-miR-3617-3p	-2.76	A
hsa-miR-3945	-2.76	B
hsa-miR-1249-3p	-2.78
hsa-miR-3663-5p	-2.78
hsa-miR-5571-5p	-2.78
hsa-miR-6867-3p	-2.78
hsa-miR-3150b-5p	-2.79	B
hsa-miR-6880-3p	-2.81
hsa-miR-202-5p	-2.82	A
hsa-miR-596	-2.82
hsa-miR-6723-5p	-2.83	A
hsa-miR-559	-2.83	B
hsa-miR-3165	-2.85
hsa-miR-1182	-2.86
hsa-miR-6507-5p	-2.86
hsa-miR-3925-3p	-2.87	B
hsa-miR-4732-5p	-2.87
hsa-miR-378j	-2.88
hsa-miR-4309	-2.88
hsa-miR-4261	-2.91	B
hsa-miR-4712-3p	-2.91
hsa-miR-6865-3p	-2.91
hsa-miR-7150	-2.91
hsa-miR-6859-5p	-2.92	B
hsa-miR-3186-5p	-2.94	A
hsa-miR-4433a-3p	-2.94	A
hsa-miR-6722-3p	-2.94	B
hsa-miR-6848-5p	-2.94	B
hsa-miR-4717-5p	-2.94
hsa-miR-642b-3p	-2.94
hsa-miR-6860	-2.95
hsa-miR-4749-5p	-2.96	B
hsa-miR-1178-5p	-2.96
hsa-miR-1273h-3p	-2.96
hsa-miR-3159	-2.96
hsa-miR-7843-3p	-2.96
hsa-miR-7978	-2.96
hsa-miR-1184	-2.97	A
hsa-miR-3689b-5p	-2.97	A
hsa-miR-4715-3p	-2.97	A
hsa-miR-4740-3p	-2.97	A
hsa-miR-5572	-2.97	A
hsa-miR-7158-3p	-2.97	A
hsa-miR-8061	-2.97	A
hsa-miR-3619-5p	-2.97	B
hsa-miR-3678-3p	-2.97	B
hsa-miR-4263	-2.97	B
hsa-miR-4643	-2.97	B
hsa-miR-4789-3p	-2.97	B
hsa-miR-571	-2.97	B
hsa-miR-621	-2.97	B
hsa-miR-6893-5p	-2.97	B
hsa-miR-8073	-2.97	B
hsa-miR-3180	-2.97
hsa-miR-3187-5p	-2.97
hsa-miR-3935	-2.97
hsa-miR-5092	-2.97
hsa-miR-551b-5p	-2.97
hsa-miR-6511a-5p	-2.97
hsa-miR-656-5p	-2.97
hsa-miR-6715a-3p	-2.97
hsa-miR-9500	-2.97
hsa-miR-4476	-2.98	A
hsa-miR-7114-3p	-2.98	A
hsa-miR-128-2-5p	-2.98
hsa-miR-6752-5p	-2.98
hsa-miR-6869-5p	-2.99	A
hsa-miR-3166	-3	A
hsa-miR-3689f	-3	A
hsa-miR-371a-5p	-3	A
hsa-miR-3944-5p	-3	A
hsa-miR-7848-3p	-3	A
hsa-miR-3924	-3	B
hsa-miR-4267	-3	B
hsa-miR-4659b-3p	-3	B
hsa-miR-4659b-5p	-3	B
hsa-miR-4696	-3	B
hsa-miR-6822-5p	-3	B
hsa-miR-1269b	-3
hsa-miR-1273g-5p	-3
hsa-miR-1587	-3
hsa-miR-4287	-3
hsa-miR-4522	-3
hsa-miR-4671-5p	-3
hsa-miR-7108-3p	-3
hsa-miR-7113-5p	-3.03
hsa-miR-577	-3.04
hsa-miR-4276	-3.05	A
hsa-miR-4728-5p	-3.05	A
hsa-miR-890	-3.05	A
hsa-miR-4733-5p	-3.05	B
hsa-miR-4771	-3.05	B
hsa-miR-6838-3p	-3.05	B
hsa-miR-3135b	-3.05
hsa-miR-4509	-3.05
hsa-miR-4716-3p	-3.05
hsa-miR-4770	-3.05
hsa-miR-5707	-3.05
hsa-miR-6762-5p	-3.05
hsa-miR-6820-5p	-3.05
hsa-miR-6873-5p	-3.05
hsa-miR-6891-5p	-3.05
hsa-miR-4646-3p	-3.06	A
hsa-miR-6774-3p	-3.06	B
hsa-miR-2467-3p	-3.07
hsa-miR-4734	-3.09	B
hsa-miR-1539	-3.1	A
hsa-miR-3143	-3.11
hsa-miR-764	-3.13
hsa-miR-378f	-3.14	A
hsa-miR-378b	-3.16
hsa-miR-4480	-3.16
hsa-miR-145-5p	-3.18
hsa-miR-185-5p	-3.23
hsa-miR-3688-5p	-3.24
hsa-miR-3940-5p	-3.24
hsa-miR-4649-3p	-3.28	A
hsa-miR-7154-3p	-3.28	A
hsa-miR-4758-3p	-3.28	B
hsa-miR-4790-5p	-3.28	B
hsa-miR-5008-3p	-3.28	B
hsa-miR-891a-3p	-3.28	B
hsa-miR-198	-3.28
hsa-miR-3650	-3.28
hsa-miR-3927-5p	-3.28
hsa-miR-4776-3p	-3.28
hsa-miR-4788	-3.28
hsa-miR-516a-3p	-3.28
hsa-miR-663b	-3.28
hsa-miR-6779-5p	-3.28
hsa-miR-6789-5p	-3.3	B
hsa-miR-2115-3p	-3.32
hsa-miR-6877-3p	-3.32
hsa-miR-3195	-3.38
hsa-miR-4322	-3.4
hsa-miR-3666	-3.43
hsa-miR-4707-5p	-3.44	A
hsa-miR-484	-3.46
hsa-miR-1199-3p	-3.47
hsa-miR-3187-3p	-3.49	B
hsa-miR-936	-3.49
hsa-miR-4650-3p	-3.52	A
hsa-miR-6737-3p	-3.52	A
hsa-miR-3177-5p	-3.52	B
hsa-miR-4666a-3p	-3.52	B
hsa-miR-5682	-3.52	B
hsa-miR-6871-5p	-3.52	B
hsa-miR-8074	-3.52	B
hsa-miR-6068	-3.52
hsa-miR-7160-5p	-3.52
hsa-miR-6768-5p	-3.57	A
hsa-miR-658	-3.58
hsa-miR-3176	-3.61
hsa-miR-4652-3p	-3.61
hsa-miR-7702	-3.62
hsa-miR-6132	-3.66
hsa-miR-6730-5p	-3.69
hsa-miR-3137	-3.71
hsa-miR-636	-3.71
hsa-miR-4633-5p	-3.76	A
hsa-miR-4709-5p	-3.76	A
hsa-miR-7155-5p	-3.76	A
hsa-miR-4642	-3.76	B
hsa-miR-4724-5p	-3.76	B
hsa-miR-6800-5p	-3.76	B
hsa-miR-4313	-3.76
hsa-miR-4471	-3.76
hsa-miR-4708-3p	-3.76
hsa-miR-4774-3p	-3.76
hsa-miR-6074	-3.76
hsa-miR-6785-5p	-3.8	B
hsa-miR-6073	-3.87
hsa-miR-4284	-3.9	B
hsa-miR-4472	-3.97	B
hsa-miR-499a-5p	-3.98
hsa-miR-4498	-4.01	A
hsa-miR-4777-5p	-4.01	A
hsa-miR-6769a-5p	-4.01	A
hsa-miR-3678-5p	-4.01	B
hsa-miR-6838-5p	-4.01	B
hsa-miR-4418	-4.01
hsa-miR-4436b-5p	-4.01
hsa-miR-5195-5p	-4.01
hsa-miR-548bb-5p	-4.01
hsa-miR-6810-3p	-4.01
hsa-miR-451b	-4.06
hsa-miR-4453	-4.1
hsa-miR-4804-5p	-4.18
hsa-miR-6510-5p	-4.21
hsa-miR-200b-5p	-4.24
hsa-miR-609	-4.24
hsa-miR-4675	-4.27	B
hsa-miR-3923	-4.27
hsa-miR-4724-3p	-4.27
hsa-miR-548s	-4.27
hsa-miR-4794	-4.32
hsa-miR-551b-3p	-4.46
hsa-miR-373-3p	-4.47	A
hsa-miR-499a-3p	-4.49
hsa-miR-6724-5p	-4.52
hsa-miR-6784-5p	-4.53	A
hsa-miR-7162-3p	-4.53	A
hsa-miR-938	-4.53
hsa-miR-4666b	-4.57	B
hsa-miR-611	-4.6
hsa-miR-3928-5p	-4.61
hsa-miR-2052	-4.65
hsa-miR-4305	-4.8
hsa-miR-5188	-4.87
hsa-miR-3667-3p	-4.92	B
hsa-miR-4256	-5.04
hsa-miR-1973	-5.1
hsa-miR-139-3p	-5.2
hsa-miR-150-5p	-5.45
hsa-miR-4657	-5.54	A
hsa-miR-2392	-5.56
hsa-miR-1206	-5.58
hsa-miR-488-3p	-5.62
hsa-miR-208b-5p	-5.72
hsa-miR-2117	-5.99
hsa-miR-3943	-6	B
hsa-miR-499b-3p	-6.02
hsa-miR-133b	-6.06
hsa-miR-378d	-6.1
hsa-miR-8059	-6.12	A
hsa-miR-378h	-6.2	A
hsa-miR-122-3p	-6.21
hsa-miR-6075	-6.22	B
hsa-miR-6850-3p	-6.55
hsa-miR-6793-3p	-6.58	A
hsa-miR-3683	-6.58	B
hsa-miR-1292-3p	-6.58
hsa-miR-3677-3p	-6.58
hsa-miR-548l	-6.67
hsa-miR-7114-5p	-6.73	B
hsa-miR-4732-3p	-6.96	A
hsa-miR-6077	-6.96	A
hsa-miR-6849-3p	-6.96	B
hsa-miR-1247-3p	-6.97
hsa-miR-4295	-7.02	A
hsa-miR-548ai	-7.05	B
hsa-miR-1180-5p	-7.05
hsa-miR-4703-3p	-7.05
hsa-miR-1291	-7.17
hsa-miR-6874-5p	-7.3
hsa-miR-5700	-7.35	B
hsa-miR-767-3p	-7.35
hsa-miR-6816-5p	-7.52	A
hsa-miR-6722-5p	-7.52	B
hsa-miR-4264	-7.71	B
hsa-miR-147a	-7.84	A
hsa-miR-6845-5p	-7.84	A
hsa-miR-3155b	-8.01	A
hsa-miR-378e	-8.3
hsa-miR-4495	-8.34	A
hsa-miR-4454	-8.42
hsa-miR-6736-5p	-8.42
hsa-miR-944	-8.49
hsa-miR-4681	-8.5	A
hsa-miR-4539	-8.5
hsa-miR-591	-8.5
hsa-miR-1247-5p	-8.6	A
hsa-miR-4747-5p	-8.61	A
hsa-miR-7153-3p	-8.65
hsa-miR-1204	-8.75	A
hsa-miR-6805-5p	-8.75
hsa-miR-6811-5p	-8.84	B
hsa-miR-4484	-8.85
hsa-miR-6784-3p	-8.9
hsa-miR-7161-5p	-9.01	A
hsa-miR-204-5p	-9.21	A
hsa-miR-4469	-9.27
hsa-miR-4282	-9.36
hsa-miR-4464	-9.44	A
hsa-miR-623	-9.51
hsa-miR-4485-3p	-9.54
hsa-miR-378a-5p	-9.68
hsa-miR-6726-5p	-9.69	A
hsa-miR-4251	-9.88
hsa-miR-144-3p	-9.93
hsa-miR-6836-5p	-9.96
hsa-miR-4747-3p	-10.02
hsa-miR-4447	-10.13
hsa-miR-4688	-10.13
hsa-miR-3156-5p	-10.23
hsa-miR-5685	-10.23
hsa-miR-6791-5p	-10.23
hsa-miR-6782-3p	-10.32	B
hsa-miR-208a-5p	-10.51
hsa-miR-877-3p	-10.59
hsa-miR-4524a-5p	-10.77	A
hsa-miR-6768-3p	-11.4	A
hsa-miR-4795-3p	-11.4
hsa-miR-6843-3p	-11.4
hsa-miR-486-3p	-11.42
hsa-miR-6812-5p	-11.48
hsa-miR-4296	-11.6
hsa-miR-4694-5p	-11.68
hsa-miR-649	-11.86
hsa-miR-7159-5p	-11.95	B
hsa-miR-614	-12.39
hsa-miR-4475	-12.42	A
hsa-miR-4537	-12.42	A
hsa-miR-4787-3p	-12.7
hsa-miR-4524b-5p	-12.92	A
hsa-miR-6775-3p	-12.98
hsa-miR-378a-3p	-13.06
hsa-miR-6718-5p	-13.1
hsa-miR-6129	-13.17
hsa-miR-202-3p	-13.22	A
hsa-miR-378c	-13.27	A
hsa-miR-6737-5p	-13.28	B
hsa-miR-3189-5p	-13.46	B
hsa-miR-4536-3p	-13.51	B
hsa-miR-1229-5p	-13.54
hsa-miR-548v	-14.01
hsa-miR-3122	-14.16	B
hsa-miR-7106-5p	-14.23
hsa-miR-8060	-14.28
hsa-miR-144-5p	-14.35
hsa-miR-6767-5p	-14.42
hsa-miR-630	-14.67
hsa-miR-4463	-14.83	A
hsa-miR-6804-3p	-14.83
hsa-miR-5591-3p	-15.38
hsa-miR-208a-3p	-15.64
hsa-miR-4485-5p	-15.87
hsa-miR-7153-5p	-16.01	A
hsa-miR-3591-5p	-16.05	A
hsa-miR-3144-5p	-16.18
hsa-miR-486-5p	-17.37
hsa-miR-3713	-17.58
hsa-miR-548t-5p	-18.71	B
hsa-miR-6815-5p	-19.96	A
hsa-miR-4316	-20.43	A
hsa-miR-6771-3p	-20.71	B
hsa-miR-451a	-20.77	A
hsa-miR-555	-21.1
hsa-miR-3620-3p	-21.35
hsa-miR-6790-3p	-22.74
hsa-miR-488-5p	-24.46
hsa-miR-3175	-24.67
hsa-miR-1-5p	-26.32
hsa-miR-8077	-26.35	A
hsa-miR-7844-5p	-26.6
hsa-miR-6823-5p	-30.03
hsa-miR-133a-5p	-31.47
hsa-miR-4731-3p	-32.07
hsa-miR-133a-3p	-32.53
hsa-miR-208b-3p	-35.06	A
hsa-miR-1258	-35.11
hsa-miR-1-3p	-36.46
hsa-miR-204-3p	-36.99
hsa-miR-8075	-75.7	B
hsa-miR-4524a-3p	-91.84
hsa-miR-378g	-94.19
hsa-miR-8054	-289.28	A
